# Supplementary material for: Cost-effective and multifunctional acquisition system for in vitro electrophysiological investigations with multi-electrode arrays
Source: PLoS One. 2019 Mar 25;14(3):e0214017. doi: 10.1371/journal.pone.0214017 (PMC6433224; doi:10.1371/journal.pone.0214017)
Supplement: S2 File — (ZIP) [file pone.0214017.s002.zip]

Archive with 15 entries (14 files):
- Tissue El MEA PCB - revised/
- Tissue El MEA PCB - revised/MeaPlasmonOtt-9-Bottom.pho
- Tissue El MEA PCB - revised/MeaPlasmonOtt-9-Bottom.pos
- Tissue El MEA PCB - revised/MeaPlasmonOtt-9-B_Mask.pho
- Tissue El MEA PCB - revised/MeaPlasmonOtt-9-B_SilkS.pho
- Tissue El MEA PCB - revised/MeaPlasmonOtt-9-drl_map.pho
- Tissue El MEA PCB - revised/MeaPlasmonOtt-9-Dwgs_User.pho
- Tissue El MEA PCB - revised/MeaPlasmonOtt-9-Edge_Cuts.pho
- Tissue El MEA PCB - revised/MeaPlasmonOtt-9-F_Mask.pho
- Tissue El MEA PCB - revised/MeaPlasmonOtt-9-F_SilkS.pho
- Tissue El MEA PCB - revised/MeaPlasmonOtt-9-Top.pho
- Tissue El MEA PCB - revised/MeaPlasmonOtt-9-Top.pos
- Tissue El MEA PCB - revised/MeaPlasmonOtt-9.drl
- Tissue El MEA PCB - revised/MeaPlasmonOtt-9.kicad_pcb
- Tissue El MEA PCB - revised/MeaPlasmonOtt-9.pro
