# Supplementary material for: Cost-effective and multifunctional acquisition system for in vitro electrophysiological investigations with multi-electrode arrays
Source: PLoS One. 2019 Mar 25;14(3):e0214017. doi: 10.1371/journal.pone.0214017 (PMC6433224; doi:10.1371/journal.pone.0214017)
Supplement: S2 File — (ZIP) [file pone.0214017.s002.zip › Tissue El MEA PCB - revised/MeaPlasmonOtt-9-Bottom.pho]

G04 (created by PCBNEW (2013-07-07 BZR 4022)-stable) date 27/11/2017 16:00:47*
%MOIN*%
G04 Gerber Fmt 3.4, Leading zero omitted, Abs format*
%FSLAX34Y34*%
G01*
G70*
G90*
G04 APERTURE LIST*
%ADD10C,0.00393701*%
%ADD11C,0.011811*%
%ADD12O,0.11874X0.06*%
%ADD13C,0.2*%
%ADD14C,0.039685*%
%ADD15C,0.06*%
%ADD16C,0.052*%
%ADD17C,0.230866*%
%ADD18C,0.0708661*%
%ADD19C,0.0826772*%
%ADD20R,0.06X0.06*%
%ADD21C,0.035*%
%ADD22C,0.01*%
G04 APERTURE END LIST*
G54D10*
G54D11*
X38924Y-76939D02*
X38924Y-76348D01*
X38727Y-76770D01*
X38530Y-76348D01*
X38530Y-76939D01*
X38249Y-76629D02*
X38052Y-76629D01*
X37968Y-76939D02*
X38249Y-76939D01*
X38249Y-76348D01*
X37968Y-76348D01*
X37743Y-76770D02*
X37462Y-76770D01*
X37799Y-76939D02*
X37602Y-76348D01*
X37405Y-76939D01*
X36787Y-76404D02*
X36759Y-76376D01*
X36702Y-76348D01*
X36562Y-76348D01*
X36506Y-76376D01*
X36477Y-76404D01*
X36449Y-76460D01*
X36449Y-76517D01*
X36477Y-76601D01*
X36815Y-76939D01*
X36449Y-76939D01*
X36084Y-76348D02*
X36028Y-76348D01*
X35971Y-76376D01*
X35943Y-76404D01*
X35915Y-76460D01*
X35887Y-76573D01*
X35887Y-76714D01*
X35915Y-76826D01*
X35943Y-76882D01*
X35971Y-76910D01*
X36028Y-76939D01*
X36084Y-76939D01*
X36140Y-76910D01*
X36168Y-76882D01*
X36196Y-76826D01*
X36224Y-76714D01*
X36224Y-76573D01*
X36196Y-76460D01*
X36168Y-76404D01*
X36140Y-76376D01*
X36084Y-76348D01*
X35324Y-76939D02*
X35662Y-76939D01*
X35493Y-76939D02*
X35493Y-76348D01*
X35549Y-76432D01*
X35606Y-76489D01*
X35662Y-76517D01*
X35128Y-76348D02*
X34734Y-76348D01*
X34987Y-76939D01*
X34059Y-76939D02*
X34059Y-76348D01*
X34059Y-76573D02*
X34003Y-76545D01*
X33890Y-76545D01*
X33834Y-76573D01*
X33806Y-76601D01*
X33778Y-76657D01*
X33778Y-76826D01*
X33806Y-76882D01*
X33834Y-76910D01*
X33890Y-76939D01*
X34003Y-76939D01*
X34059Y-76910D01*
X33440Y-76939D02*
X33497Y-76910D01*
X33525Y-76882D01*
X33553Y-76826D01*
X33553Y-76657D01*
X33525Y-76601D01*
X33497Y-76573D01*
X33440Y-76545D01*
X33356Y-76545D01*
X33300Y-76573D01*
X33272Y-76601D01*
X33243Y-76657D01*
X33243Y-76826D01*
X33272Y-76882D01*
X33300Y-76910D01*
X33356Y-76939D01*
X33440Y-76939D01*
X33075Y-76545D02*
X32850Y-76545D01*
X32990Y-76348D02*
X32990Y-76854D01*
X32962Y-76910D01*
X32906Y-76939D01*
X32850Y-76939D01*
X32737Y-76545D02*
X32512Y-76545D01*
X32653Y-76348D02*
X32653Y-76854D01*
X32625Y-76910D01*
X32569Y-76939D01*
X32512Y-76939D01*
X32231Y-76939D02*
X32287Y-76910D01*
X32315Y-76882D01*
X32344Y-76826D01*
X32344Y-76657D01*
X32315Y-76601D01*
X32287Y-76573D01*
X32231Y-76545D01*
X32147Y-76545D01*
X32091Y-76573D01*
X32062Y-76601D01*
X32034Y-76657D01*
X32034Y-76826D01*
X32062Y-76882D01*
X32091Y-76910D01*
X32147Y-76939D01*
X32231Y-76939D01*
X31781Y-76939D02*
X31781Y-76545D01*
X31781Y-76601D02*
X31753Y-76573D01*
X31697Y-76545D01*
X31612Y-76545D01*
X31556Y-76573D01*
X31528Y-76629D01*
X31528Y-76939D01*
X31528Y-76629D02*
X31500Y-76573D01*
X31444Y-76545D01*
X31359Y-76545D01*
X31303Y-76573D01*
X31275Y-76629D01*
X31275Y-76939D01*
X39079Y-77293D02*
X38741Y-77293D01*
X38910Y-77883D02*
X38910Y-77293D01*
X38544Y-77883D02*
X38544Y-77490D01*
X38544Y-77293D02*
X38573Y-77321D01*
X38544Y-77349D01*
X38516Y-77321D01*
X38544Y-77293D01*
X38544Y-77349D01*
X38291Y-77855D02*
X38235Y-77883D01*
X38123Y-77883D01*
X38066Y-77855D01*
X38038Y-77799D01*
X38038Y-77771D01*
X38066Y-77715D01*
X38123Y-77687D01*
X38207Y-77687D01*
X38263Y-77658D01*
X38291Y-77602D01*
X38291Y-77574D01*
X38263Y-77518D01*
X38207Y-77490D01*
X38123Y-77490D01*
X38066Y-77518D01*
X37813Y-77855D02*
X37757Y-77883D01*
X37644Y-77883D01*
X37588Y-77855D01*
X37560Y-77799D01*
X37560Y-77771D01*
X37588Y-77715D01*
X37644Y-77687D01*
X37729Y-77687D01*
X37785Y-77658D01*
X37813Y-77602D01*
X37813Y-77574D01*
X37785Y-77518D01*
X37729Y-77490D01*
X37644Y-77490D01*
X37588Y-77518D01*
X37054Y-77490D02*
X37054Y-77883D01*
X37307Y-77490D02*
X37307Y-77799D01*
X37279Y-77855D01*
X37223Y-77883D01*
X37138Y-77883D01*
X37082Y-77855D01*
X37054Y-77827D01*
X36548Y-77855D02*
X36604Y-77883D01*
X36716Y-77883D01*
X36773Y-77855D01*
X36801Y-77799D01*
X36801Y-77574D01*
X36773Y-77518D01*
X36716Y-77490D01*
X36604Y-77490D01*
X36548Y-77518D01*
X36520Y-77574D01*
X36520Y-77630D01*
X36801Y-77687D01*
X35817Y-77574D02*
X35620Y-77574D01*
X35535Y-77883D02*
X35817Y-77883D01*
X35817Y-77293D01*
X35535Y-77293D01*
X35198Y-77883D02*
X35254Y-77855D01*
X35282Y-77799D01*
X35282Y-77293D01*
X34748Y-77855D02*
X34804Y-77883D01*
X34917Y-77883D01*
X34973Y-77855D01*
X35001Y-77799D01*
X35001Y-77574D01*
X34973Y-77518D01*
X34917Y-77490D01*
X34804Y-77490D01*
X34748Y-77518D01*
X34720Y-77574D01*
X34720Y-77630D01*
X35001Y-77687D01*
X34214Y-77855D02*
X34270Y-77883D01*
X34382Y-77883D01*
X34439Y-77855D01*
X34467Y-77827D01*
X34495Y-77771D01*
X34495Y-77602D01*
X34467Y-77546D01*
X34439Y-77518D01*
X34382Y-77490D01*
X34270Y-77490D01*
X34214Y-77518D01*
X34045Y-77490D02*
X33820Y-77490D01*
X33961Y-77293D02*
X33961Y-77799D01*
X33932Y-77855D01*
X33876Y-77883D01*
X33820Y-77883D01*
X33623Y-77883D02*
X33623Y-77490D01*
X33623Y-77602D02*
X33595Y-77546D01*
X33567Y-77518D01*
X33511Y-77490D01*
X33454Y-77490D01*
X33173Y-77883D02*
X33229Y-77855D01*
X33258Y-77827D01*
X33286Y-77771D01*
X33286Y-77602D01*
X33258Y-77546D01*
X33229Y-77518D01*
X33173Y-77490D01*
X33089Y-77490D01*
X33033Y-77518D01*
X33004Y-77546D01*
X32976Y-77602D01*
X32976Y-77771D01*
X33004Y-77827D01*
X33033Y-77855D01*
X33089Y-77883D01*
X33173Y-77883D01*
X32723Y-77490D02*
X32723Y-77883D01*
X32723Y-77546D02*
X32695Y-77518D01*
X32639Y-77490D01*
X32555Y-77490D01*
X32498Y-77518D01*
X32470Y-77574D01*
X32470Y-77883D01*
X32189Y-77883D02*
X32189Y-77490D01*
X32189Y-77293D02*
X32217Y-77321D01*
X32189Y-77349D01*
X32161Y-77321D01*
X32189Y-77293D01*
X32189Y-77349D01*
X31655Y-77855D02*
X31711Y-77883D01*
X31823Y-77883D01*
X31880Y-77855D01*
X31908Y-77827D01*
X31936Y-77771D01*
X31936Y-77602D01*
X31908Y-77546D01*
X31880Y-77518D01*
X31823Y-77490D01*
X31711Y-77490D01*
X31655Y-77518D01*
X31430Y-77855D02*
X31373Y-77883D01*
X31261Y-77883D01*
X31205Y-77855D01*
X31177Y-77799D01*
X31177Y-77771D01*
X31205Y-77715D01*
X31261Y-77687D01*
X31345Y-77687D01*
X31402Y-77658D01*
X31430Y-77602D01*
X31430Y-77574D01*
X31402Y-77518D01*
X31345Y-77490D01*
X31261Y-77490D01*
X31205Y-77518D01*
X38207Y-78828D02*
X38207Y-78238D01*
X37982Y-78238D01*
X37926Y-78266D01*
X37898Y-78294D01*
X37869Y-78350D01*
X37869Y-78435D01*
X37898Y-78491D01*
X37926Y-78519D01*
X37982Y-78547D01*
X38207Y-78547D01*
X37532Y-78828D02*
X37588Y-78800D01*
X37616Y-78744D01*
X37616Y-78238D01*
X37054Y-78828D02*
X37054Y-78519D01*
X37082Y-78463D01*
X37138Y-78435D01*
X37251Y-78435D01*
X37307Y-78463D01*
X37054Y-78800D02*
X37110Y-78828D01*
X37251Y-78828D01*
X37307Y-78800D01*
X37335Y-78744D01*
X37335Y-78688D01*
X37307Y-78631D01*
X37251Y-78603D01*
X37110Y-78603D01*
X37054Y-78575D01*
X36801Y-78800D02*
X36745Y-78828D01*
X36632Y-78828D01*
X36576Y-78800D01*
X36548Y-78744D01*
X36548Y-78716D01*
X36576Y-78660D01*
X36632Y-78631D01*
X36716Y-78631D01*
X36773Y-78603D01*
X36801Y-78547D01*
X36801Y-78519D01*
X36773Y-78463D01*
X36716Y-78435D01*
X36632Y-78435D01*
X36576Y-78463D01*
X36295Y-78828D02*
X36295Y-78435D01*
X36295Y-78491D02*
X36267Y-78463D01*
X36210Y-78435D01*
X36126Y-78435D01*
X36070Y-78463D01*
X36042Y-78519D01*
X36042Y-78828D01*
X36042Y-78519D02*
X36013Y-78463D01*
X35957Y-78435D01*
X35873Y-78435D01*
X35817Y-78463D01*
X35788Y-78519D01*
X35788Y-78828D01*
X35423Y-78828D02*
X35479Y-78800D01*
X35507Y-78772D01*
X35535Y-78716D01*
X35535Y-78547D01*
X35507Y-78491D01*
X35479Y-78463D01*
X35423Y-78435D01*
X35339Y-78435D01*
X35282Y-78463D01*
X35254Y-78491D01*
X35226Y-78547D01*
X35226Y-78716D01*
X35254Y-78772D01*
X35282Y-78800D01*
X35339Y-78828D01*
X35423Y-78828D01*
X34973Y-78435D02*
X34973Y-78828D01*
X34973Y-78491D02*
X34945Y-78463D01*
X34889Y-78435D01*
X34804Y-78435D01*
X34748Y-78463D01*
X34720Y-78519D01*
X34720Y-78828D01*
X34073Y-78238D02*
X33736Y-78238D01*
X33904Y-78828D02*
X33904Y-78238D01*
X33314Y-78800D02*
X33370Y-78828D01*
X33483Y-78828D01*
X33539Y-78800D01*
X33567Y-78744D01*
X33567Y-78519D01*
X33539Y-78463D01*
X33483Y-78435D01*
X33370Y-78435D01*
X33314Y-78463D01*
X33286Y-78519D01*
X33286Y-78575D01*
X33567Y-78631D01*
X32779Y-78800D02*
X32836Y-78828D01*
X32948Y-78828D01*
X33004Y-78800D01*
X33033Y-78772D01*
X33061Y-78716D01*
X33061Y-78547D01*
X33033Y-78491D01*
X33004Y-78463D01*
X32948Y-78435D01*
X32836Y-78435D01*
X32779Y-78463D01*
X32526Y-78828D02*
X32526Y-78238D01*
X32273Y-78828D02*
X32273Y-78519D01*
X32301Y-78463D01*
X32358Y-78435D01*
X32442Y-78435D01*
X32498Y-78463D01*
X32526Y-78491D01*
X31992Y-78772D02*
X31964Y-78800D01*
X31992Y-78828D01*
X32020Y-78800D01*
X31992Y-78772D01*
X31992Y-78828D01*
G54D12*
X30050Y-69200D03*
X30050Y-68200D03*
X30050Y-67200D03*
X30050Y-66200D03*
X30050Y-65200D03*
X30050Y-64200D03*
X30050Y-63200D03*
X30050Y-62200D03*
X32050Y-68700D03*
X32050Y-67700D03*
X32050Y-66700D03*
X32050Y-65750D03*
X32050Y-64700D03*
X32050Y-63700D03*
X32050Y-62700D03*
G54D13*
X48750Y-59425D03*
X82250Y-59425D03*
X82250Y-46755D03*
X48750Y-46755D03*
G54D14*
X78749Y-39025D03*
X78249Y-39025D03*
X78749Y-40025D03*
X78249Y-40025D03*
X78749Y-41025D03*
X78249Y-41025D03*
X78749Y-42025D03*
X78249Y-42025D03*
X78749Y-38525D03*
X78749Y-39525D03*
X78749Y-40525D03*
X78749Y-41525D03*
X78249Y-41525D03*
X78249Y-40525D03*
X78249Y-39525D03*
X78249Y-38525D03*
X78249Y-66044D03*
X78749Y-66044D03*
X78249Y-65044D03*
X78749Y-65044D03*
X78249Y-64044D03*
X78749Y-64044D03*
X78249Y-63044D03*
X78749Y-63044D03*
X78249Y-66544D03*
X78249Y-65544D03*
X78249Y-64544D03*
X78249Y-63544D03*
X78749Y-63544D03*
X78749Y-64544D03*
X78749Y-65544D03*
X78749Y-66544D03*
X52264Y-39025D03*
X51764Y-39025D03*
X52264Y-40025D03*
X51764Y-40025D03*
X52264Y-41025D03*
X51764Y-41025D03*
X52264Y-42025D03*
X51764Y-42025D03*
X52264Y-38525D03*
X52264Y-39525D03*
X52264Y-40525D03*
X52264Y-41525D03*
X51764Y-41525D03*
X51764Y-40525D03*
X51764Y-39525D03*
X51764Y-38525D03*
X51764Y-66044D03*
X52264Y-66044D03*
X51764Y-65044D03*
X52264Y-65044D03*
X51764Y-64044D03*
X52264Y-64044D03*
X51764Y-63044D03*
X52264Y-63044D03*
X51764Y-66544D03*
X51764Y-65544D03*
X51764Y-64544D03*
X51764Y-63544D03*
X52264Y-63544D03*
X52264Y-64544D03*
X52264Y-65544D03*
X52264Y-66544D03*
G54D15*
X27800Y-69415D03*
X27800Y-68335D03*
X27800Y-67255D03*
X27800Y-66175D03*
X27800Y-65095D03*
X27800Y-64015D03*
X27800Y-62935D03*
X27800Y-61855D03*
X26800Y-68875D03*
X26800Y-67795D03*
X26800Y-66715D03*
X26800Y-65635D03*
X26800Y-64555D03*
X26800Y-63475D03*
X26800Y-62395D03*
G54D13*
X27300Y-59075D03*
X27300Y-72195D03*
G54D16*
X74932Y-35225D03*
X75932Y-35225D03*
X76932Y-35225D03*
X77932Y-35225D03*
X77932Y-32225D03*
X76932Y-32225D03*
X75932Y-32225D03*
X74932Y-32225D03*
X78932Y-35225D03*
X79932Y-35225D03*
X80932Y-35225D03*
X81932Y-35225D03*
X81932Y-32225D03*
X80932Y-32225D03*
X79932Y-32225D03*
X78932Y-32225D03*
X74932Y-34225D03*
X75932Y-34225D03*
X76932Y-34225D03*
X77932Y-34225D03*
X78932Y-34225D03*
X79932Y-34225D03*
X80932Y-34225D03*
X81932Y-34225D03*
X48569Y-35225D03*
X49569Y-35225D03*
X50569Y-35225D03*
X51569Y-35225D03*
X51569Y-32225D03*
X50569Y-32225D03*
X49569Y-32225D03*
X48569Y-32225D03*
X52569Y-35225D03*
X53569Y-35225D03*
X54569Y-35225D03*
X55569Y-35225D03*
X55569Y-32225D03*
X54569Y-32225D03*
X53569Y-32225D03*
X52569Y-32225D03*
X48569Y-34225D03*
X49569Y-34225D03*
X50569Y-34225D03*
X51569Y-34225D03*
X52569Y-34225D03*
X53569Y-34225D03*
X54569Y-34225D03*
X55569Y-34225D03*
X55460Y-69725D03*
X54460Y-69725D03*
X53460Y-69725D03*
X52460Y-69725D03*
X52460Y-72725D03*
X53460Y-72725D03*
X54460Y-72725D03*
X55460Y-72725D03*
X51460Y-69725D03*
X50460Y-69725D03*
X49460Y-69725D03*
X48460Y-69725D03*
X48460Y-72725D03*
X49460Y-72725D03*
X50460Y-72725D03*
X51460Y-72725D03*
X55460Y-70725D03*
X54460Y-70725D03*
X53460Y-70725D03*
X52460Y-70725D03*
X51460Y-70725D03*
X50460Y-70725D03*
X49460Y-70725D03*
X48460Y-70725D03*
X82020Y-69725D03*
X81020Y-69725D03*
X80020Y-69725D03*
X79020Y-69725D03*
X79020Y-72725D03*
X80020Y-72725D03*
X81020Y-72725D03*
X82020Y-72725D03*
X78020Y-69725D03*
X77020Y-69725D03*
X76020Y-69725D03*
X75020Y-69725D03*
X75020Y-72725D03*
X76020Y-72725D03*
X77020Y-72725D03*
X78020Y-72725D03*
X82020Y-70725D03*
X81020Y-70725D03*
X80020Y-70725D03*
X79020Y-70725D03*
X78020Y-70725D03*
X77020Y-70725D03*
X76020Y-70725D03*
X75020Y-70725D03*
G54D17*
X27500Y-77000D03*
X27500Y-27500D03*
X81750Y-27500D03*
X81750Y-77000D03*
X47244Y-52362D03*
X83070Y-52362D03*
X65354Y-34645D03*
X65354Y-70078D03*
G54D18*
X39750Y-29950D03*
G54D19*
X40970Y-28730D03*
X38530Y-28730D03*
X38530Y-31170D03*
X40970Y-31170D03*
G54D20*
X33575Y-31950D03*
G54D15*
X33575Y-30950D03*
X33575Y-29950D03*
X33575Y-28950D03*
G54D17*
X28050Y-35150D03*
X28050Y-56200D03*
X28050Y-45675D03*
G54D21*
X36525Y-43725D03*
X36050Y-47450D03*
X35750Y-36825D03*
X36125Y-54375D03*
X74950Y-29025D03*
X34925Y-37575D03*
X37400Y-48350D03*
X35000Y-48075D03*
X35675Y-53975D03*
X35700Y-43750D03*
X75000Y-29550D03*
X34600Y-38025D03*
X37900Y-48350D03*
X34825Y-48475D03*
X36900Y-48350D03*
X35325Y-47725D03*
X35250Y-37225D03*
X74925Y-28475D03*
X75025Y-30125D03*
X34550Y-38575D03*
X38425Y-48350D03*
X34625Y-48850D03*
X73150Y-35550D03*
X34800Y-39125D03*
X38975Y-48350D03*
X34600Y-49375D03*
X34600Y-39525D03*
X39500Y-48375D03*
X34625Y-49850D03*
X72450Y-35550D03*
X71675Y-35475D03*
X34950Y-39875D03*
X34800Y-50275D03*
X40025Y-48375D03*
X34575Y-50675D03*
X40600Y-48375D03*
X34550Y-40175D03*
X71050Y-35525D03*
X39450Y-42425D03*
X38250Y-39225D03*
X37950Y-39600D03*
X37600Y-39900D03*
X39775Y-42750D03*
X38650Y-41800D03*
X39100Y-42100D03*
X34975Y-40525D03*
X34850Y-51050D03*
X72475Y-68400D03*
X40700Y-53500D03*
X72525Y-69025D03*
X34550Y-40850D03*
X40200Y-53500D03*
X34550Y-51400D03*
X72550Y-69575D03*
X34525Y-41350D03*
X39700Y-53525D03*
X34850Y-51725D03*
X72625Y-70150D03*
X34850Y-41675D03*
X34550Y-52125D03*
X39175Y-53525D03*
X75875Y-74525D03*
X34650Y-42200D03*
X38625Y-53525D03*
X34850Y-52425D03*
X34675Y-42700D03*
X75875Y-75125D03*
X38075Y-53525D03*
X34550Y-52750D03*
X34950Y-43050D03*
X37550Y-53525D03*
X34800Y-53300D03*
X75850Y-75650D03*
X35350Y-43350D03*
X75850Y-76150D03*
X36950Y-53550D03*
X35175Y-53950D03*
X38550Y-38900D03*
X38850Y-38525D03*
X39175Y-38175D03*
X39500Y-37825D03*
X37150Y-40175D03*
X37375Y-40600D03*
X37700Y-40900D03*
X38000Y-41200D03*
X38300Y-41500D03*
G54D22*
X34925Y-37575D02*
X34925Y-38200D01*
X74950Y-29025D02*
X73750Y-30225D01*
X73750Y-30225D02*
X44800Y-30225D01*
X44800Y-30225D02*
X37212Y-37812D01*
X36200Y-38825D02*
X37212Y-37812D01*
X35625Y-38825D02*
X36200Y-38825D01*
X35550Y-38825D02*
X35625Y-38825D01*
X34925Y-38200D02*
X35550Y-38825D01*
X35000Y-37575D02*
X34925Y-37575D01*
X35000Y-48075D02*
X35000Y-48150D01*
X36400Y-49350D02*
X37400Y-48350D01*
X35600Y-49350D02*
X36400Y-49350D01*
X35150Y-48900D02*
X35600Y-49350D01*
X35150Y-48300D02*
X35150Y-48900D01*
X35000Y-48150D02*
X35150Y-48300D01*
X34600Y-38150D02*
X35500Y-39050D01*
X35575Y-39050D02*
X35500Y-39050D01*
X36275Y-39050D02*
X37475Y-37850D01*
X35575Y-39050D02*
X36275Y-39050D01*
X44875Y-30450D02*
X37475Y-37850D01*
X74100Y-30450D02*
X44875Y-30450D01*
X75000Y-29550D02*
X74100Y-30450D01*
X34600Y-38025D02*
X34600Y-38150D01*
X34825Y-48475D02*
X34825Y-48487D01*
X36675Y-49575D02*
X37900Y-48350D01*
X35575Y-49575D02*
X36675Y-49575D01*
X34950Y-48950D02*
X35575Y-49575D01*
X34950Y-48612D02*
X34950Y-48950D01*
X34825Y-48487D02*
X34950Y-48612D01*
X35775Y-49125D02*
X36075Y-49125D01*
X36125Y-49125D02*
X36900Y-48350D01*
X36075Y-49125D02*
X36125Y-49125D01*
X35375Y-48725D02*
X35775Y-49125D01*
X35325Y-47775D02*
X35375Y-47825D01*
X35375Y-47825D02*
X35375Y-48725D01*
X35325Y-47725D02*
X35325Y-47775D01*
X35250Y-37225D02*
X35250Y-38225D01*
X35575Y-38550D02*
X36200Y-38550D01*
X35250Y-38225D02*
X35575Y-38550D01*
X36200Y-38550D02*
X36925Y-37825D01*
X44775Y-29975D02*
X36925Y-37825D01*
X73425Y-29975D02*
X44775Y-29975D01*
X74925Y-28475D02*
X73425Y-29975D01*
X34550Y-38575D02*
X34750Y-38575D01*
X75025Y-30125D02*
X74475Y-30675D01*
X74475Y-30675D02*
X44925Y-30675D01*
X44925Y-30675D02*
X37687Y-37912D01*
X36275Y-39325D02*
X37687Y-37912D01*
X35500Y-39325D02*
X36275Y-39325D01*
X34900Y-38725D02*
X35500Y-39325D01*
X34750Y-38575D02*
X34900Y-38725D01*
X34625Y-48850D02*
X34625Y-48925D01*
X36925Y-49850D02*
X38425Y-48350D01*
X35550Y-49850D02*
X36925Y-49850D01*
X34625Y-48925D02*
X35550Y-49850D01*
X35400Y-39575D02*
X35600Y-39575D01*
X36300Y-39575D02*
X44925Y-30950D01*
X35600Y-39575D02*
X36300Y-39575D01*
X44925Y-30950D02*
X44975Y-30900D01*
X44975Y-30900D02*
X45300Y-30900D01*
X68225Y-30900D02*
X45300Y-30900D01*
X68500Y-30900D02*
X68225Y-30900D01*
X73150Y-35550D02*
X68500Y-30900D01*
X34950Y-39125D02*
X35400Y-39575D01*
X34800Y-39125D02*
X34950Y-39125D01*
X34600Y-49375D02*
X34750Y-49375D01*
X37225Y-50100D02*
X38975Y-48350D01*
X35475Y-50100D02*
X37225Y-50100D01*
X34750Y-49375D02*
X35475Y-50100D01*
X34600Y-39525D02*
X35119Y-39525D01*
X35419Y-39825D02*
X35450Y-39825D01*
X35119Y-39525D02*
X35419Y-39825D01*
X34625Y-49850D02*
X34925Y-49850D01*
X37550Y-50325D02*
X39500Y-48375D01*
X35400Y-50325D02*
X37550Y-50325D01*
X34925Y-49850D02*
X35400Y-50325D01*
X44975Y-31175D02*
X38312Y-37837D01*
X35450Y-39825D02*
X36325Y-39825D01*
X36325Y-39825D02*
X36350Y-39800D01*
X72450Y-35550D02*
X68075Y-31175D01*
X68075Y-31175D02*
X44975Y-31175D01*
X36350Y-39800D02*
X38312Y-37837D01*
X71675Y-35475D02*
X67600Y-31400D01*
X67600Y-31400D02*
X45050Y-31400D01*
X45050Y-31400D02*
X38625Y-37825D01*
X36375Y-40075D02*
X38625Y-37825D01*
X35300Y-40075D02*
X36375Y-40075D01*
X35100Y-39875D02*
X35300Y-40075D01*
X34950Y-39875D02*
X35100Y-39875D01*
X34800Y-50275D02*
X35025Y-50275D01*
X35025Y-50275D02*
X35350Y-50600D01*
X35350Y-50600D02*
X37800Y-50600D01*
X37800Y-50600D02*
X40025Y-48375D01*
X38125Y-50850D02*
X40600Y-48375D01*
X34975Y-50675D02*
X35150Y-50850D01*
X35150Y-50850D02*
X38125Y-50850D01*
X34575Y-50675D02*
X34975Y-50675D01*
X35200Y-40325D02*
X36400Y-40325D01*
X35050Y-40175D02*
X35200Y-40325D01*
X34550Y-40175D02*
X35050Y-40175D01*
X36375Y-40350D02*
X38875Y-37850D01*
X38875Y-37850D02*
X45100Y-31625D01*
X45100Y-31625D02*
X67150Y-31625D01*
X71050Y-35525D02*
X67150Y-31625D01*
X38875Y-37850D02*
X38875Y-37825D01*
X39450Y-42425D02*
X47625Y-42425D01*
X51544Y-64044D02*
X51764Y-64044D01*
X50950Y-63450D02*
X51544Y-64044D01*
X50950Y-62350D02*
X50950Y-63450D01*
X51850Y-61450D02*
X50950Y-62350D01*
X51850Y-45700D02*
X51850Y-61450D01*
X51075Y-44925D02*
X51850Y-45700D01*
X50125Y-44925D02*
X51075Y-44925D01*
X47625Y-42425D02*
X50125Y-44925D01*
X38250Y-39225D02*
X48225Y-39225D01*
X51789Y-42500D02*
X52264Y-42025D01*
X51500Y-42500D02*
X51789Y-42500D01*
X48225Y-39225D02*
X51500Y-42500D01*
X37950Y-39600D02*
X48200Y-39600D01*
X52550Y-41525D02*
X52264Y-41525D01*
X52725Y-41700D02*
X52550Y-41525D01*
X52725Y-42275D02*
X52725Y-41700D01*
X52275Y-42725D02*
X52725Y-42275D01*
X51325Y-42725D02*
X52275Y-42725D01*
X48200Y-39600D02*
X51325Y-42725D01*
X37600Y-39900D02*
X48175Y-39900D01*
X52475Y-41025D02*
X52264Y-41025D01*
X52950Y-41500D02*
X52475Y-41025D01*
X52950Y-42525D02*
X52950Y-41500D01*
X52525Y-42950D02*
X52950Y-42525D01*
X51225Y-42950D02*
X52525Y-42950D01*
X48175Y-39900D02*
X51225Y-42950D01*
X39775Y-42750D02*
X47450Y-42725D01*
X51494Y-64544D02*
X51764Y-64544D01*
X50600Y-63650D02*
X51494Y-64544D01*
X50600Y-62175D02*
X50600Y-63650D01*
X51525Y-61250D02*
X50600Y-62175D01*
X51525Y-45725D02*
X51525Y-61250D01*
X51150Y-45350D02*
X51525Y-45725D01*
X50075Y-45350D02*
X51150Y-45350D01*
X47450Y-42725D02*
X50075Y-45350D01*
X39775Y-42775D02*
X39775Y-42750D01*
X52500Y-45550D02*
X52500Y-61675D01*
X52500Y-61675D02*
X51764Y-62410D01*
X51764Y-63044D02*
X51764Y-62410D01*
X47775Y-41800D02*
X50350Y-44375D01*
X38650Y-41800D02*
X47775Y-41800D01*
X52500Y-45550D02*
X51325Y-44375D01*
X51325Y-44375D02*
X50350Y-44375D01*
X52175Y-45900D02*
X52175Y-45625D01*
X51200Y-44650D02*
X50275Y-44650D01*
X52175Y-45625D02*
X51200Y-44650D01*
X39100Y-42100D02*
X47725Y-42100D01*
X47725Y-42100D02*
X50275Y-44650D01*
X51519Y-63544D02*
X51764Y-63544D01*
X51175Y-63200D02*
X51519Y-63544D01*
X51175Y-62550D02*
X51175Y-63200D01*
X52175Y-61550D02*
X51175Y-62550D01*
X52175Y-45875D02*
X52175Y-45900D01*
X52175Y-45900D02*
X52175Y-61550D01*
X34975Y-40525D02*
X35350Y-40525D01*
X35350Y-40525D02*
X35450Y-40625D01*
X35450Y-40625D02*
X35625Y-40625D01*
X34850Y-51050D02*
X34975Y-51050D01*
X35075Y-51150D02*
X35650Y-51150D01*
X34975Y-51050D02*
X35075Y-51150D01*
X71475Y-68400D02*
X66275Y-73600D01*
X72475Y-68400D02*
X71475Y-68400D01*
X35600Y-40625D02*
X35625Y-40625D01*
X35625Y-40625D02*
X36825Y-40625D01*
X36825Y-40625D02*
X39487Y-43287D01*
X45200Y-49000D02*
X39487Y-43287D01*
X45200Y-70500D02*
X45200Y-49000D01*
X48300Y-73600D02*
X45200Y-70500D01*
X66275Y-73600D02*
X48300Y-73600D01*
X35575Y-51150D02*
X35650Y-51150D01*
X35575Y-51150D02*
X35575Y-51150D01*
X35650Y-51150D02*
X38350Y-51150D01*
X38350Y-51150D02*
X40700Y-53500D01*
X66375Y-73925D02*
X48200Y-73925D01*
X48200Y-73925D02*
X44875Y-70600D01*
X44875Y-70600D02*
X44875Y-48975D01*
X44875Y-48975D02*
X39112Y-43212D01*
X36725Y-40825D02*
X39112Y-43212D01*
X72525Y-69025D02*
X72450Y-69100D01*
X72450Y-69100D02*
X71200Y-69100D01*
X71200Y-69100D02*
X66375Y-73925D01*
X34575Y-40825D02*
X36725Y-40825D01*
X34550Y-40850D02*
X34575Y-40825D01*
X34550Y-51400D02*
X35100Y-51400D01*
X38050Y-51350D02*
X40200Y-53500D01*
X35150Y-51350D02*
X38050Y-51350D01*
X35100Y-51400D02*
X35150Y-51350D01*
X72550Y-69575D02*
X72525Y-69600D01*
X72525Y-69600D02*
X71125Y-69600D01*
X71125Y-69600D02*
X66375Y-74350D01*
X36725Y-41100D02*
X38875Y-43250D01*
X44500Y-48875D02*
X38875Y-43250D01*
X44500Y-70650D02*
X44500Y-48875D01*
X48200Y-74350D02*
X44500Y-70650D01*
X66375Y-74350D02*
X48200Y-74350D01*
X34775Y-41100D02*
X36725Y-41100D01*
X34525Y-41350D02*
X34775Y-41100D01*
X34850Y-51725D02*
X34975Y-51600D01*
X37800Y-51625D02*
X39700Y-53525D01*
X37775Y-51600D02*
X37800Y-51625D01*
X34975Y-51600D02*
X37775Y-51600D01*
X35650Y-41350D02*
X35175Y-41350D01*
X66475Y-74650D02*
X47975Y-74650D01*
X47975Y-74650D02*
X44150Y-70825D01*
X44150Y-70825D02*
X44150Y-48875D01*
X44150Y-48875D02*
X38537Y-43262D01*
X36625Y-41350D02*
X38537Y-43262D01*
X35650Y-41350D02*
X36625Y-41350D01*
X72625Y-70150D02*
X72600Y-70175D01*
X72600Y-70175D02*
X70950Y-70175D01*
X70950Y-70175D02*
X66475Y-74650D01*
X35175Y-41350D02*
X34850Y-41675D01*
X35250Y-51875D02*
X35725Y-51875D01*
X35000Y-52125D02*
X35250Y-51875D01*
X34550Y-52125D02*
X35000Y-52125D01*
X35625Y-51875D02*
X35725Y-51875D01*
X35725Y-51875D02*
X37525Y-51875D01*
X37525Y-51875D02*
X39175Y-53525D01*
X35450Y-41600D02*
X36550Y-41600D01*
X75400Y-74950D02*
X47850Y-74950D01*
X47850Y-74950D02*
X43850Y-70950D01*
X43850Y-70950D02*
X43850Y-48900D01*
X43850Y-48900D02*
X38150Y-43200D01*
X36550Y-41600D02*
X38150Y-43200D01*
X75825Y-74525D02*
X75400Y-74950D01*
X75875Y-74525D02*
X75825Y-74525D01*
X34850Y-42200D02*
X35450Y-41600D01*
X34650Y-42200D02*
X34850Y-42200D01*
X34850Y-52425D02*
X35075Y-52425D01*
X37225Y-52125D02*
X38625Y-53525D01*
X35375Y-52125D02*
X37225Y-52125D01*
X35075Y-52425D02*
X35375Y-52125D01*
X35525Y-41825D02*
X34675Y-42675D01*
X34675Y-42700D02*
X34675Y-42675D01*
X75875Y-75125D02*
X75800Y-75200D01*
X75800Y-75200D02*
X47700Y-75200D01*
X36525Y-41900D02*
X37762Y-43137D01*
X43550Y-48925D02*
X37762Y-43137D01*
X43550Y-71050D02*
X43550Y-48925D01*
X47700Y-75200D02*
X43550Y-71050D01*
X36450Y-41825D02*
X36525Y-41900D01*
X35525Y-41825D02*
X36450Y-41825D01*
X36975Y-52425D02*
X38075Y-53525D01*
X36925Y-52375D02*
X36975Y-52425D01*
X35400Y-52375D02*
X36925Y-52375D01*
X35025Y-52750D02*
X35400Y-52375D01*
X34550Y-52750D02*
X35025Y-52750D01*
X34950Y-43050D02*
X35125Y-42875D01*
X35125Y-42875D02*
X35125Y-42525D01*
X35125Y-42525D02*
X35500Y-42150D01*
X35500Y-42150D02*
X35650Y-42150D01*
X36700Y-52675D02*
X37550Y-53525D01*
X36625Y-52600D02*
X36700Y-52675D01*
X35500Y-52600D02*
X36625Y-52600D01*
X34800Y-53300D02*
X35500Y-52600D01*
X35650Y-42150D02*
X35625Y-42150D01*
X75850Y-75650D02*
X75750Y-75550D01*
X75750Y-75550D02*
X47600Y-75550D01*
X35650Y-42150D02*
X36450Y-42150D01*
X36450Y-42150D02*
X37362Y-43062D01*
X43250Y-48950D02*
X37362Y-43062D01*
X43250Y-71200D02*
X43250Y-48950D01*
X47600Y-75550D02*
X43250Y-71200D01*
X36325Y-42375D02*
X35550Y-42375D01*
X35350Y-42575D02*
X35550Y-42375D01*
X35350Y-43350D02*
X35350Y-42575D01*
X47450Y-75800D02*
X42975Y-71325D01*
X42975Y-71325D02*
X42975Y-49025D01*
X42975Y-49025D02*
X36975Y-43025D01*
X36325Y-42375D02*
X36975Y-43025D01*
X75500Y-75800D02*
X47450Y-75800D01*
X75850Y-76150D02*
X75500Y-75800D01*
X36250Y-52850D02*
X35700Y-52850D01*
X36250Y-52850D02*
X36950Y-53550D01*
X35550Y-52850D02*
X35700Y-52850D01*
X35127Y-53272D02*
X35550Y-52850D01*
X35127Y-53902D02*
X35127Y-53272D01*
X35175Y-53950D02*
X35127Y-53902D01*
X38550Y-38900D02*
X48250Y-38900D01*
X51375Y-42025D02*
X51764Y-42025D01*
X48250Y-38900D02*
X51375Y-42025D01*
X38850Y-38525D02*
X48275Y-38525D01*
X51275Y-41525D02*
X51764Y-41525D01*
X48275Y-38525D02*
X51275Y-41525D01*
X39175Y-38175D02*
X48300Y-38175D01*
X51150Y-41025D02*
X51764Y-41025D01*
X48300Y-38175D02*
X51150Y-41025D01*
X50994Y-40494D02*
X51733Y-40494D01*
X48325Y-37825D02*
X50994Y-40494D01*
X39500Y-37825D02*
X48325Y-37825D01*
X51733Y-40494D02*
X51764Y-40525D01*
X37150Y-40175D02*
X37225Y-40175D01*
X37250Y-40200D02*
X48100Y-40200D01*
X37225Y-40175D02*
X37250Y-40200D01*
X52400Y-40525D02*
X52264Y-40525D01*
X48100Y-40200D02*
X51075Y-43175D01*
X51075Y-43175D02*
X52800Y-43175D01*
X52800Y-43175D02*
X53150Y-42825D01*
X53150Y-42825D02*
X53150Y-41275D01*
X53150Y-41275D02*
X52400Y-40525D01*
X37375Y-40600D02*
X48125Y-40600D01*
X52305Y-64544D02*
X52264Y-64544D01*
X53725Y-63125D02*
X52305Y-64544D01*
X53725Y-45075D02*
X53725Y-63125D01*
X52050Y-43400D02*
X53725Y-45075D01*
X50925Y-43400D02*
X52050Y-43400D01*
X48125Y-40600D02*
X50925Y-43400D01*
X48050Y-40900D02*
X50825Y-43675D01*
X50825Y-43675D02*
X51850Y-43675D01*
X51850Y-43675D02*
X53400Y-45225D01*
X53400Y-45225D02*
X53400Y-62950D01*
X53400Y-62950D02*
X52305Y-64044D01*
X52305Y-64044D02*
X52264Y-64044D01*
X37700Y-40900D02*
X48050Y-40900D01*
X38000Y-41200D02*
X47975Y-41200D01*
X52230Y-63544D02*
X52264Y-63544D01*
X53125Y-62650D02*
X52230Y-63544D01*
X53125Y-45350D02*
X53125Y-62650D01*
X51725Y-43950D02*
X53125Y-45350D01*
X50725Y-43950D02*
X51725Y-43950D01*
X47975Y-41200D02*
X50725Y-43950D01*
X38300Y-41500D02*
X47875Y-41500D01*
X52850Y-62458D02*
X52264Y-63044D01*
X52850Y-45500D02*
X52850Y-62458D01*
X51475Y-44125D02*
X52850Y-45500D01*
X50500Y-44125D02*
X51475Y-44125D01*
X47875Y-41500D02*
X50500Y-44125D01*
G54D10*
G36*
X85919Y-24949D02*
X85820Y-79499D01*
X84476Y-79494D01*
X84476Y-52088D01*
X84264Y-51571D01*
X84257Y-51561D01*
X84073Y-51429D01*
X84003Y-51500D01*
X84003Y-51359D01*
X83871Y-51175D01*
X83500Y-51019D01*
X83500Y-46507D01*
X83309Y-46047D01*
X83309Y-46047D01*
X83155Y-45944D01*
X83155Y-27226D01*
X82943Y-26709D01*
X82937Y-26699D01*
X82752Y-26567D01*
X82682Y-26638D01*
X82682Y-26497D01*
X82550Y-26312D01*
X82035Y-26096D01*
X81476Y-26094D01*
X80959Y-26306D01*
X80949Y-26312D01*
X80817Y-26497D01*
X81750Y-27429D01*
X82682Y-26497D01*
X82682Y-26638D01*
X81820Y-27500D01*
X82752Y-28432D01*
X82937Y-28300D01*
X83153Y-27785D01*
X83155Y-27226D01*
X83155Y-45944D01*
X83141Y-45934D01*
X83070Y-46005D01*
X83070Y-45864D01*
X82958Y-45696D01*
X82682Y-45581D01*
X82682Y-28502D01*
X81750Y-27570D01*
X81679Y-27641D01*
X81679Y-27500D01*
X80747Y-26567D01*
X80562Y-26699D01*
X80346Y-27214D01*
X80344Y-27773D01*
X80556Y-28290D01*
X80562Y-28300D01*
X80747Y-28432D01*
X81679Y-27500D01*
X81679Y-27641D01*
X80817Y-28502D01*
X80949Y-28687D01*
X81464Y-28903D01*
X82023Y-28905D01*
X82540Y-28693D01*
X82550Y-28687D01*
X82682Y-28502D01*
X82682Y-45581D01*
X82498Y-45505D01*
X82446Y-45505D01*
X82446Y-32298D01*
X82435Y-32095D01*
X82380Y-31962D01*
X82288Y-31939D01*
X82218Y-32010D01*
X82218Y-31868D01*
X82195Y-31777D01*
X82004Y-31710D01*
X81801Y-31722D01*
X81668Y-31777D01*
X81645Y-31868D01*
X81932Y-32155D01*
X82218Y-31868D01*
X82218Y-32010D01*
X82002Y-32225D01*
X82288Y-32512D01*
X82380Y-32489D01*
X82446Y-32298D01*
X82446Y-45505D01*
X82442Y-45505D01*
X82442Y-35124D01*
X82364Y-34937D01*
X82221Y-34793D01*
X82057Y-34725D01*
X82220Y-34658D01*
X82364Y-34515D01*
X82441Y-34327D01*
X82442Y-34124D01*
X82364Y-33937D01*
X82221Y-33793D01*
X82218Y-33792D01*
X82218Y-32582D01*
X81932Y-32296D01*
X81861Y-32367D01*
X81861Y-32225D01*
X81575Y-31939D01*
X81483Y-31962D01*
X81435Y-32100D01*
X81435Y-32095D01*
X81380Y-31962D01*
X81288Y-31939D01*
X81218Y-32010D01*
X81218Y-31868D01*
X81195Y-31777D01*
X81004Y-31710D01*
X80801Y-31722D01*
X80668Y-31777D01*
X80645Y-31868D01*
X80932Y-32155D01*
X81218Y-31868D01*
X81218Y-32010D01*
X81002Y-32225D01*
X81288Y-32512D01*
X81380Y-32489D01*
X81428Y-32351D01*
X81428Y-32356D01*
X81483Y-32489D01*
X81575Y-32512D01*
X81861Y-32225D01*
X81861Y-32367D01*
X81645Y-32582D01*
X81668Y-32674D01*
X81859Y-32740D01*
X82062Y-32729D01*
X82195Y-32674D01*
X82218Y-32582D01*
X82218Y-33792D01*
X82033Y-33715D01*
X81831Y-33715D01*
X81643Y-33793D01*
X81499Y-33936D01*
X81431Y-34100D01*
X81364Y-33937D01*
X81221Y-33793D01*
X81218Y-33792D01*
X81218Y-32582D01*
X80932Y-32296D01*
X80861Y-32367D01*
X80861Y-32225D01*
X80575Y-31939D01*
X80483Y-31962D01*
X80435Y-32100D01*
X80435Y-32095D01*
X80380Y-31962D01*
X80288Y-31939D01*
X80218Y-32010D01*
X80218Y-31868D01*
X80195Y-31777D01*
X80004Y-31710D01*
X79801Y-31722D01*
X79668Y-31777D01*
X79645Y-31868D01*
X79932Y-32155D01*
X80218Y-31868D01*
X80218Y-32010D01*
X80002Y-32225D01*
X80288Y-32512D01*
X80380Y-32489D01*
X80428Y-32351D01*
X80428Y-32356D01*
X80483Y-32489D01*
X80575Y-32512D01*
X80861Y-32225D01*
X80861Y-32367D01*
X80645Y-32582D01*
X80668Y-32674D01*
X80859Y-32740D01*
X81062Y-32729D01*
X81195Y-32674D01*
X81218Y-32582D01*
X81218Y-33792D01*
X81033Y-33715D01*
X80831Y-33715D01*
X80643Y-33793D01*
X80499Y-33936D01*
X80431Y-34100D01*
X80364Y-33937D01*
X80221Y-33793D01*
X80218Y-33792D01*
X80218Y-32582D01*
X79932Y-32296D01*
X79861Y-32367D01*
X79861Y-32225D01*
X79575Y-31939D01*
X79483Y-31962D01*
X79435Y-32100D01*
X79435Y-32095D01*
X79380Y-31962D01*
X79288Y-31939D01*
X79218Y-32010D01*
X79218Y-31868D01*
X79195Y-31777D01*
X79004Y-31710D01*
X78801Y-31722D01*
X78668Y-31777D01*
X78645Y-31868D01*
X78932Y-32155D01*
X79218Y-31868D01*
X79218Y-32010D01*
X79002Y-32225D01*
X79288Y-32512D01*
X79380Y-32489D01*
X79428Y-32351D01*
X79428Y-32356D01*
X79483Y-32489D01*
X79575Y-32512D01*
X79861Y-32225D01*
X79861Y-32367D01*
X79645Y-32582D01*
X79668Y-32674D01*
X79859Y-32740D01*
X80062Y-32729D01*
X80195Y-32674D01*
X80218Y-32582D01*
X80218Y-33792D01*
X80033Y-33715D01*
X79831Y-33715D01*
X79643Y-33793D01*
X79499Y-33936D01*
X79431Y-34100D01*
X79364Y-33937D01*
X79221Y-33793D01*
X79218Y-33792D01*
X79218Y-32582D01*
X78932Y-32296D01*
X78861Y-32367D01*
X78861Y-32225D01*
X78575Y-31939D01*
X78483Y-31962D01*
X78435Y-32100D01*
X78435Y-32095D01*
X78380Y-31962D01*
X78288Y-31939D01*
X78218Y-32010D01*
X78218Y-31868D01*
X78195Y-31777D01*
X78004Y-31710D01*
X77801Y-31722D01*
X77668Y-31777D01*
X77645Y-31868D01*
X77932Y-32155D01*
X78218Y-31868D01*
X78218Y-32010D01*
X78002Y-32225D01*
X78288Y-32512D01*
X78380Y-32489D01*
X78428Y-32351D01*
X78428Y-32356D01*
X78483Y-32489D01*
X78575Y-32512D01*
X78861Y-32225D01*
X78861Y-32367D01*
X78645Y-32582D01*
X78668Y-32674D01*
X78859Y-32740D01*
X79062Y-32729D01*
X79195Y-32674D01*
X79218Y-32582D01*
X79218Y-33792D01*
X79033Y-33715D01*
X78831Y-33715D01*
X78643Y-33793D01*
X78499Y-33936D01*
X78431Y-34100D01*
X78364Y-33937D01*
X78221Y-33793D01*
X78218Y-33792D01*
X78218Y-32582D01*
X77932Y-32296D01*
X77861Y-32367D01*
X77861Y-32225D01*
X77575Y-31939D01*
X77483Y-31962D01*
X77435Y-32100D01*
X77435Y-32095D01*
X77380Y-31962D01*
X77288Y-31939D01*
X77218Y-32010D01*
X77218Y-31868D01*
X77195Y-31777D01*
X77004Y-31710D01*
X76801Y-31722D01*
X76668Y-31777D01*
X76645Y-31868D01*
X76932Y-32155D01*
X77218Y-31868D01*
X77218Y-32010D01*
X77002Y-32225D01*
X77288Y-32512D01*
X77380Y-32489D01*
X77428Y-32351D01*
X77428Y-32356D01*
X77483Y-32489D01*
X77575Y-32512D01*
X77861Y-32225D01*
X77861Y-32367D01*
X77645Y-32582D01*
X77668Y-32674D01*
X77859Y-32740D01*
X78062Y-32729D01*
X78195Y-32674D01*
X78218Y-32582D01*
X78218Y-33792D01*
X78033Y-33715D01*
X77831Y-33715D01*
X77643Y-33793D01*
X77499Y-33936D01*
X77431Y-34100D01*
X77364Y-33937D01*
X77221Y-33793D01*
X77218Y-33792D01*
X77218Y-32582D01*
X76932Y-32296D01*
X76861Y-32367D01*
X76861Y-32225D01*
X76575Y-31939D01*
X76483Y-31962D01*
X76435Y-32100D01*
X76435Y-32095D01*
X76380Y-31962D01*
X76288Y-31939D01*
X76218Y-32010D01*
X76218Y-31868D01*
X76195Y-31777D01*
X76004Y-31710D01*
X75801Y-31722D01*
X75668Y-31777D01*
X75645Y-31868D01*
X75932Y-32155D01*
X76218Y-31868D01*
X76218Y-32010D01*
X76002Y-32225D01*
X76288Y-32512D01*
X76380Y-32489D01*
X76428Y-32351D01*
X76428Y-32356D01*
X76483Y-32489D01*
X76575Y-32512D01*
X76861Y-32225D01*
X76861Y-32367D01*
X76645Y-32582D01*
X76668Y-32674D01*
X76859Y-32740D01*
X77062Y-32729D01*
X77195Y-32674D01*
X77218Y-32582D01*
X77218Y-33792D01*
X77033Y-33715D01*
X76831Y-33715D01*
X76643Y-33793D01*
X76499Y-33936D01*
X76431Y-34100D01*
X76364Y-33937D01*
X76221Y-33793D01*
X76218Y-33792D01*
X76218Y-32582D01*
X75932Y-32296D01*
X75861Y-32367D01*
X75861Y-32225D01*
X75575Y-31939D01*
X75483Y-31962D01*
X75435Y-32100D01*
X75435Y-32095D01*
X75380Y-31962D01*
X75288Y-31939D01*
X75218Y-32010D01*
X75218Y-31868D01*
X75195Y-31777D01*
X75004Y-31710D01*
X74801Y-31722D01*
X74668Y-31777D01*
X74645Y-31868D01*
X74932Y-32155D01*
X75218Y-31868D01*
X75218Y-32010D01*
X75002Y-32225D01*
X75288Y-32512D01*
X75380Y-32489D01*
X75428Y-32351D01*
X75428Y-32356D01*
X75483Y-32489D01*
X75575Y-32512D01*
X75861Y-32225D01*
X75861Y-32367D01*
X75645Y-32582D01*
X75668Y-32674D01*
X75859Y-32740D01*
X76062Y-32729D01*
X76195Y-32674D01*
X76218Y-32582D01*
X76218Y-33792D01*
X76033Y-33715D01*
X75831Y-33715D01*
X75643Y-33793D01*
X75499Y-33936D01*
X75431Y-34100D01*
X75364Y-33937D01*
X75221Y-33793D01*
X75218Y-33792D01*
X75218Y-32582D01*
X74932Y-32296D01*
X74861Y-32367D01*
X74861Y-32225D01*
X74575Y-31939D01*
X74483Y-31962D01*
X74417Y-32153D01*
X74428Y-32356D01*
X74483Y-32489D01*
X74575Y-32512D01*
X74861Y-32225D01*
X74861Y-32367D01*
X74645Y-32582D01*
X74668Y-32674D01*
X74859Y-32740D01*
X75062Y-32729D01*
X75195Y-32674D01*
X75218Y-32582D01*
X75218Y-33792D01*
X75033Y-33715D01*
X74831Y-33715D01*
X74643Y-33793D01*
X74499Y-33936D01*
X74422Y-34124D01*
X74421Y-34326D01*
X74499Y-34514D01*
X74642Y-34658D01*
X74806Y-34725D01*
X74643Y-34793D01*
X74499Y-34936D01*
X74422Y-35124D01*
X74421Y-35326D01*
X74499Y-35514D01*
X74642Y-35658D01*
X74830Y-35735D01*
X75033Y-35735D01*
X75220Y-35658D01*
X75364Y-35515D01*
X75432Y-35351D01*
X75499Y-35514D01*
X75642Y-35658D01*
X75830Y-35735D01*
X76033Y-35735D01*
X76220Y-35658D01*
X76364Y-35515D01*
X76432Y-35351D01*
X76499Y-35514D01*
X76642Y-35658D01*
X76830Y-35735D01*
X77033Y-35735D01*
X77220Y-35658D01*
X77364Y-35515D01*
X77432Y-35351D01*
X77499Y-35514D01*
X77642Y-35658D01*
X77830Y-35735D01*
X78033Y-35735D01*
X78220Y-35658D01*
X78364Y-35515D01*
X78432Y-35351D01*
X78499Y-35514D01*
X78642Y-35658D01*
X78830Y-35735D01*
X79033Y-35735D01*
X79220Y-35658D01*
X79364Y-35515D01*
X79432Y-35351D01*
X79499Y-35514D01*
X79642Y-35658D01*
X79830Y-35735D01*
X80033Y-35735D01*
X80220Y-35658D01*
X80364Y-35515D01*
X80432Y-35351D01*
X80499Y-35514D01*
X80642Y-35658D01*
X80830Y-35735D01*
X81033Y-35735D01*
X81220Y-35658D01*
X81364Y-35515D01*
X81432Y-35351D01*
X81499Y-35514D01*
X81642Y-35658D01*
X81830Y-35735D01*
X82033Y-35735D01*
X82220Y-35658D01*
X82364Y-35515D01*
X82441Y-35327D01*
X82442Y-35124D01*
X82442Y-45505D01*
X82001Y-45505D01*
X81541Y-45696D01*
X81541Y-45696D01*
X81429Y-45864D01*
X82250Y-46685D01*
X83070Y-45864D01*
X83070Y-46005D01*
X82320Y-46755D01*
X83141Y-47576D01*
X83309Y-47464D01*
X83499Y-47004D01*
X83500Y-46507D01*
X83500Y-51019D01*
X83356Y-50959D01*
X83070Y-50957D01*
X83070Y-47647D01*
X82250Y-46826D01*
X82179Y-46897D01*
X82179Y-46755D01*
X81358Y-45934D01*
X81190Y-46047D01*
X81000Y-46507D01*
X80999Y-47004D01*
X81190Y-47463D01*
X81190Y-47464D01*
X81358Y-47576D01*
X82179Y-46755D01*
X82179Y-46897D01*
X81429Y-47647D01*
X81541Y-47815D01*
X82001Y-48005D01*
X82498Y-48005D01*
X82958Y-47815D01*
X82958Y-47815D01*
X83070Y-47647D01*
X83070Y-50957D01*
X82797Y-50956D01*
X82280Y-51168D01*
X82270Y-51175D01*
X82138Y-51359D01*
X83070Y-52291D01*
X84003Y-51359D01*
X84003Y-51500D01*
X83141Y-52362D01*
X84073Y-53294D01*
X84257Y-53162D01*
X84473Y-52647D01*
X84476Y-52088D01*
X84476Y-79494D01*
X84003Y-79492D01*
X84003Y-53365D01*
X83070Y-52432D01*
X83000Y-52503D01*
X83000Y-52362D01*
X82067Y-51429D01*
X81883Y-51561D01*
X81667Y-52076D01*
X81665Y-52635D01*
X81876Y-53152D01*
X81883Y-53162D01*
X82067Y-53294D01*
X83000Y-52362D01*
X83000Y-52503D01*
X82138Y-53365D01*
X82270Y-53549D01*
X82785Y-53765D01*
X83344Y-53767D01*
X83861Y-53556D01*
X83871Y-53549D01*
X84003Y-53365D01*
X84003Y-79492D01*
X83500Y-79490D01*
X83500Y-59176D01*
X83309Y-58717D01*
X83309Y-58717D01*
X83141Y-58604D01*
X83070Y-58674D01*
X83070Y-58533D01*
X82958Y-58365D01*
X82498Y-58175D01*
X82001Y-58175D01*
X81541Y-58365D01*
X81541Y-58365D01*
X81429Y-58533D01*
X82250Y-59354D01*
X83070Y-58533D01*
X83070Y-58674D01*
X82320Y-59425D01*
X83141Y-60246D01*
X83309Y-60133D01*
X83499Y-59673D01*
X83500Y-59176D01*
X83500Y-79490D01*
X83155Y-79488D01*
X83155Y-76726D01*
X83070Y-76519D01*
X83070Y-60316D01*
X82250Y-59495D01*
X82179Y-59566D01*
X82179Y-59425D01*
X81358Y-58604D01*
X81190Y-58717D01*
X81000Y-59176D01*
X80999Y-59673D01*
X81190Y-60133D01*
X81190Y-60133D01*
X81358Y-60246D01*
X82179Y-59425D01*
X82179Y-59566D01*
X81429Y-60316D01*
X81541Y-60484D01*
X82001Y-60675D01*
X82498Y-60675D01*
X82958Y-60484D01*
X82958Y-60484D01*
X83070Y-60316D01*
X83070Y-76519D01*
X82943Y-76209D01*
X82937Y-76199D01*
X82752Y-76067D01*
X82682Y-76138D01*
X82682Y-75997D01*
X82550Y-75812D01*
X82534Y-75806D01*
X82534Y-72798D01*
X82530Y-72712D01*
X82530Y-70624D01*
X82452Y-70437D01*
X82309Y-70293D01*
X82145Y-70225D01*
X82308Y-70158D01*
X82452Y-70015D01*
X82529Y-69827D01*
X82530Y-69624D01*
X82452Y-69437D01*
X82309Y-69293D01*
X82121Y-69215D01*
X81919Y-69215D01*
X81731Y-69293D01*
X81587Y-69436D01*
X81519Y-69600D01*
X81452Y-69437D01*
X81309Y-69293D01*
X81121Y-69215D01*
X80919Y-69215D01*
X80731Y-69293D01*
X80587Y-69436D01*
X80519Y-69600D01*
X80452Y-69437D01*
X80309Y-69293D01*
X80121Y-69215D01*
X79919Y-69215D01*
X79731Y-69293D01*
X79587Y-69436D01*
X79519Y-69600D01*
X79452Y-69437D01*
X79309Y-69293D01*
X79197Y-69247D01*
X79197Y-66455D01*
X79131Y-66294D01*
X79197Y-66134D01*
X79197Y-65955D01*
X79131Y-65794D01*
X79197Y-65634D01*
X79197Y-65455D01*
X79131Y-65294D01*
X79197Y-65134D01*
X79197Y-64955D01*
X79131Y-64794D01*
X79197Y-64634D01*
X79197Y-64455D01*
X79131Y-64294D01*
X79197Y-64134D01*
X79197Y-63955D01*
X79131Y-63794D01*
X79197Y-63634D01*
X79197Y-63455D01*
X79131Y-63294D01*
X79197Y-63134D01*
X79197Y-62955D01*
X79197Y-41936D01*
X79131Y-41774D01*
X79197Y-41614D01*
X79197Y-41436D01*
X79131Y-41274D01*
X79197Y-41114D01*
X79197Y-40936D01*
X79131Y-40774D01*
X79197Y-40614D01*
X79197Y-40436D01*
X79131Y-40274D01*
X79197Y-40114D01*
X79197Y-39936D01*
X79131Y-39774D01*
X79197Y-39614D01*
X79197Y-39436D01*
X79131Y-39274D01*
X79197Y-39114D01*
X79197Y-38936D01*
X79131Y-38774D01*
X79197Y-38614D01*
X79197Y-38436D01*
X79129Y-38271D01*
X79003Y-38145D01*
X78839Y-38076D01*
X78660Y-38076D01*
X78499Y-38143D01*
X78339Y-38076D01*
X78160Y-38076D01*
X77995Y-38144D01*
X77869Y-38270D01*
X77801Y-38435D01*
X77800Y-38613D01*
X77867Y-38775D01*
X77801Y-38935D01*
X77800Y-39113D01*
X77867Y-39275D01*
X77801Y-39435D01*
X77800Y-39613D01*
X77867Y-39775D01*
X77801Y-39935D01*
X77800Y-40113D01*
X77867Y-40275D01*
X77801Y-40435D01*
X77800Y-40613D01*
X77867Y-40775D01*
X77801Y-40935D01*
X77800Y-41113D01*
X77867Y-41275D01*
X77801Y-41435D01*
X77800Y-41613D01*
X77867Y-41775D01*
X77801Y-41935D01*
X77800Y-42113D01*
X77869Y-42278D01*
X77995Y-42405D01*
X78159Y-42473D01*
X78338Y-42473D01*
X78499Y-42406D01*
X78659Y-42473D01*
X78838Y-42473D01*
X79003Y-42405D01*
X79129Y-42279D01*
X79197Y-42114D01*
X79197Y-41936D01*
X79197Y-62955D01*
X79129Y-62791D01*
X79003Y-62664D01*
X78839Y-62596D01*
X78660Y-62596D01*
X78499Y-62662D01*
X78339Y-62596D01*
X78160Y-62596D01*
X77995Y-62664D01*
X77869Y-62790D01*
X77801Y-62955D01*
X77800Y-63133D01*
X77867Y-63294D01*
X77801Y-63455D01*
X77800Y-63633D01*
X77867Y-63794D01*
X77801Y-63955D01*
X77800Y-64133D01*
X77867Y-64294D01*
X77801Y-64455D01*
X77800Y-64633D01*
X77867Y-64794D01*
X77801Y-64955D01*
X77800Y-65133D01*
X77867Y-65294D01*
X77801Y-65455D01*
X77800Y-65633D01*
X77867Y-65794D01*
X77801Y-65955D01*
X77800Y-66133D01*
X77867Y-66294D01*
X77801Y-66455D01*
X77800Y-66633D01*
X77869Y-66798D01*
X77995Y-66924D01*
X78159Y-66993D01*
X78338Y-66993D01*
X78499Y-66926D01*
X78659Y-66993D01*
X78838Y-66993D01*
X79003Y-66925D01*
X79129Y-66799D01*
X79197Y-66634D01*
X79197Y-66455D01*
X79197Y-69247D01*
X79121Y-69215D01*
X78919Y-69215D01*
X78731Y-69293D01*
X78587Y-69436D01*
X78519Y-69600D01*
X78452Y-69437D01*
X78309Y-69293D01*
X78121Y-69215D01*
X77919Y-69215D01*
X77731Y-69293D01*
X77587Y-69436D01*
X77519Y-69600D01*
X77452Y-69437D01*
X77309Y-69293D01*
X77121Y-69215D01*
X76919Y-69215D01*
X76731Y-69293D01*
X76587Y-69436D01*
X76519Y-69600D01*
X76452Y-69437D01*
X76350Y-69334D01*
X76350Y-63549D01*
X76350Y-41399D01*
X66759Y-41421D01*
X66759Y-34372D01*
X66548Y-33855D01*
X66541Y-33845D01*
X66357Y-33713D01*
X66286Y-33784D01*
X66286Y-33642D01*
X66154Y-33458D01*
X65639Y-33242D01*
X65081Y-33240D01*
X64564Y-33451D01*
X64553Y-33458D01*
X64422Y-33642D01*
X65354Y-34574D01*
X66286Y-33642D01*
X66286Y-33784D01*
X65425Y-34645D01*
X66357Y-35577D01*
X66541Y-35446D01*
X66757Y-34931D01*
X66759Y-34372D01*
X66759Y-41421D01*
X66286Y-41422D01*
X66286Y-35648D01*
X65354Y-34716D01*
X65283Y-34787D01*
X65283Y-34645D01*
X64351Y-33713D01*
X64167Y-33845D01*
X63951Y-34360D01*
X63948Y-34918D01*
X64160Y-35435D01*
X64167Y-35446D01*
X64351Y-35577D01*
X65283Y-34645D01*
X65283Y-34787D01*
X64422Y-35648D01*
X64553Y-35832D01*
X65068Y-36048D01*
X65627Y-36051D01*
X66144Y-35839D01*
X66154Y-35832D01*
X66286Y-35648D01*
X66286Y-41422D01*
X56083Y-41445D01*
X56079Y-41445D01*
X56079Y-35124D01*
X56001Y-34937D01*
X55858Y-34793D01*
X55694Y-34725D01*
X55857Y-34658D01*
X56001Y-34515D01*
X56078Y-34327D01*
X56079Y-34124D01*
X56001Y-33937D01*
X55858Y-33793D01*
X55855Y-33792D01*
X55855Y-32582D01*
X55569Y-32296D01*
X55498Y-32367D01*
X55282Y-32582D01*
X55305Y-32674D01*
X55496Y-32740D01*
X55699Y-32729D01*
X55832Y-32674D01*
X55855Y-32582D01*
X55855Y-33792D01*
X55670Y-33715D01*
X55468Y-33715D01*
X55280Y-33793D01*
X55136Y-33936D01*
X55068Y-34100D01*
X55001Y-33937D01*
X54858Y-33793D01*
X54855Y-33792D01*
X54855Y-32582D01*
X54569Y-32296D01*
X54498Y-32367D01*
X54282Y-32582D01*
X54305Y-32674D01*
X54496Y-32740D01*
X54699Y-32729D01*
X54832Y-32674D01*
X54855Y-32582D01*
X54855Y-33792D01*
X54670Y-33715D01*
X54468Y-33715D01*
X54280Y-33793D01*
X54136Y-33936D01*
X54068Y-34100D01*
X54001Y-33937D01*
X53858Y-33793D01*
X53855Y-33792D01*
X53855Y-32582D01*
X53569Y-32296D01*
X53498Y-32367D01*
X53282Y-32582D01*
X53305Y-32674D01*
X53496Y-32740D01*
X53699Y-32729D01*
X53832Y-32674D01*
X53855Y-32582D01*
X53855Y-33792D01*
X53670Y-33715D01*
X53468Y-33715D01*
X53280Y-33793D01*
X53136Y-33936D01*
X53068Y-34100D01*
X53001Y-33937D01*
X52858Y-33793D01*
X52855Y-33792D01*
X52855Y-32582D01*
X52569Y-32296D01*
X52498Y-32367D01*
X52282Y-32582D01*
X52305Y-32674D01*
X52496Y-32740D01*
X52699Y-32729D01*
X52832Y-32674D01*
X52855Y-32582D01*
X52855Y-33792D01*
X52670Y-33715D01*
X52468Y-33715D01*
X52280Y-33793D01*
X52136Y-33936D01*
X52068Y-34100D01*
X52001Y-33937D01*
X51858Y-33793D01*
X51855Y-33792D01*
X51855Y-32582D01*
X51569Y-32296D01*
X51498Y-32367D01*
X51282Y-32582D01*
X51305Y-32674D01*
X51496Y-32740D01*
X51699Y-32729D01*
X51832Y-32674D01*
X51855Y-32582D01*
X51855Y-33792D01*
X51670Y-33715D01*
X51468Y-33715D01*
X51280Y-33793D01*
X51136Y-33936D01*
X51068Y-34100D01*
X51001Y-33937D01*
X50858Y-33793D01*
X50855Y-33792D01*
X50855Y-32582D01*
X50569Y-32296D01*
X50498Y-32367D01*
X50282Y-32582D01*
X50305Y-32674D01*
X50496Y-32740D01*
X50699Y-32729D01*
X50832Y-32674D01*
X50855Y-32582D01*
X50855Y-33792D01*
X50670Y-33715D01*
X50468Y-33715D01*
X50280Y-33793D01*
X50136Y-33936D01*
X50068Y-34100D01*
X50001Y-33937D01*
X49858Y-33793D01*
X49855Y-33792D01*
X49855Y-32582D01*
X49569Y-32296D01*
X49498Y-32367D01*
X49282Y-32582D01*
X49305Y-32674D01*
X49496Y-32740D01*
X49699Y-32729D01*
X49832Y-32674D01*
X49855Y-32582D01*
X49855Y-33792D01*
X49670Y-33715D01*
X49468Y-33715D01*
X49280Y-33793D01*
X49136Y-33936D01*
X49068Y-34100D01*
X49001Y-33937D01*
X48858Y-33793D01*
X48855Y-33792D01*
X48855Y-32582D01*
X48569Y-32296D01*
X48498Y-32367D01*
X48282Y-32582D01*
X48305Y-32674D01*
X48496Y-32740D01*
X48699Y-32729D01*
X48832Y-32674D01*
X48855Y-32582D01*
X48855Y-33792D01*
X48670Y-33715D01*
X48468Y-33715D01*
X48280Y-33793D01*
X48136Y-33936D01*
X48059Y-34124D01*
X48058Y-34326D01*
X48136Y-34514D01*
X48279Y-34658D01*
X48443Y-34725D01*
X48280Y-34793D01*
X48136Y-34936D01*
X48059Y-35124D01*
X48058Y-35326D01*
X48136Y-35514D01*
X48279Y-35658D01*
X48467Y-35735D01*
X48670Y-35735D01*
X48857Y-35658D01*
X49001Y-35515D01*
X49069Y-35351D01*
X49136Y-35514D01*
X49279Y-35658D01*
X49467Y-35735D01*
X49670Y-35735D01*
X49857Y-35658D01*
X50001Y-35515D01*
X50069Y-35351D01*
X50136Y-35514D01*
X50279Y-35658D01*
X50467Y-35735D01*
X50670Y-35735D01*
X50857Y-35658D01*
X51001Y-35515D01*
X51069Y-35351D01*
X51136Y-35514D01*
X51279Y-35658D01*
X51467Y-35735D01*
X51670Y-35735D01*
X51857Y-35658D01*
X52001Y-35515D01*
X52069Y-35351D01*
X52136Y-35514D01*
X52279Y-35658D01*
X52467Y-35735D01*
X52670Y-35735D01*
X52857Y-35658D01*
X53001Y-35515D01*
X53069Y-35351D01*
X53136Y-35514D01*
X53279Y-35658D01*
X53467Y-35735D01*
X53670Y-35735D01*
X53857Y-35658D01*
X54001Y-35515D01*
X54069Y-35351D01*
X54136Y-35514D01*
X54279Y-35658D01*
X54467Y-35735D01*
X54670Y-35735D01*
X54857Y-35658D01*
X55001Y-35515D01*
X55069Y-35351D01*
X55136Y-35514D01*
X55279Y-35658D01*
X55467Y-35735D01*
X55670Y-35735D01*
X55857Y-35658D01*
X56001Y-35515D01*
X56078Y-35327D01*
X56079Y-35124D01*
X56079Y-41445D01*
X54100Y-41450D01*
X54100Y-42250D01*
X54100Y-42450D01*
X54150Y-63650D01*
X76350Y-63549D01*
X76350Y-69334D01*
X76309Y-69293D01*
X76121Y-69215D01*
X75919Y-69215D01*
X75731Y-69293D01*
X75587Y-69436D01*
X75519Y-69600D01*
X75452Y-69437D01*
X75309Y-69293D01*
X75121Y-69215D01*
X74919Y-69215D01*
X74731Y-69293D01*
X74587Y-69436D01*
X74510Y-69624D01*
X74509Y-69826D01*
X74587Y-70014D01*
X74730Y-70158D01*
X74894Y-70225D01*
X74731Y-70293D01*
X74587Y-70436D01*
X74510Y-70624D01*
X74509Y-70826D01*
X74587Y-71014D01*
X74730Y-71158D01*
X74918Y-71235D01*
X75121Y-71235D01*
X75308Y-71158D01*
X75452Y-71015D01*
X75520Y-70851D01*
X75587Y-71014D01*
X75730Y-71158D01*
X75918Y-71235D01*
X76121Y-71235D01*
X76308Y-71158D01*
X76452Y-71015D01*
X76520Y-70851D01*
X76587Y-71014D01*
X76730Y-71158D01*
X76918Y-71235D01*
X77121Y-71235D01*
X77308Y-71158D01*
X77452Y-71015D01*
X77520Y-70851D01*
X77587Y-71014D01*
X77730Y-71158D01*
X77918Y-71235D01*
X78121Y-71235D01*
X78308Y-71158D01*
X78452Y-71015D01*
X78520Y-70851D01*
X78587Y-71014D01*
X78730Y-71158D01*
X78918Y-71235D01*
X79121Y-71235D01*
X79308Y-71158D01*
X79452Y-71015D01*
X79520Y-70851D01*
X79587Y-71014D01*
X79730Y-71158D01*
X79918Y-71235D01*
X80121Y-71235D01*
X80308Y-71158D01*
X80452Y-71015D01*
X80520Y-70851D01*
X80587Y-71014D01*
X80730Y-71158D01*
X80918Y-71235D01*
X81121Y-71235D01*
X81308Y-71158D01*
X81452Y-71015D01*
X81520Y-70851D01*
X81587Y-71014D01*
X81730Y-71158D01*
X81918Y-71235D01*
X82121Y-71235D01*
X82308Y-71158D01*
X82452Y-71015D01*
X82529Y-70827D01*
X82530Y-70624D01*
X82530Y-72712D01*
X82523Y-72595D01*
X82468Y-72462D01*
X82376Y-72439D01*
X82306Y-72510D01*
X82306Y-72368D01*
X82283Y-72277D01*
X82092Y-72210D01*
X81889Y-72222D01*
X81756Y-72277D01*
X81733Y-72368D01*
X82020Y-72655D01*
X82306Y-72368D01*
X82306Y-72510D01*
X82090Y-72725D01*
X82376Y-73012D01*
X82468Y-72989D01*
X82534Y-72798D01*
X82534Y-75806D01*
X82306Y-75710D01*
X82306Y-73082D01*
X82020Y-72796D01*
X81949Y-72867D01*
X81949Y-72725D01*
X81663Y-72439D01*
X81571Y-72462D01*
X81523Y-72600D01*
X81523Y-72595D01*
X81468Y-72462D01*
X81376Y-72439D01*
X81306Y-72510D01*
X81306Y-72368D01*
X81283Y-72277D01*
X81092Y-72210D01*
X80889Y-72222D01*
X80756Y-72277D01*
X80733Y-72368D01*
X81020Y-72655D01*
X81306Y-72368D01*
X81306Y-72510D01*
X81090Y-72725D01*
X81376Y-73012D01*
X81468Y-72989D01*
X81516Y-72851D01*
X81516Y-72856D01*
X81571Y-72989D01*
X81663Y-73012D01*
X81949Y-72725D01*
X81949Y-72867D01*
X81733Y-73082D01*
X81756Y-73174D01*
X81947Y-73240D01*
X82150Y-73229D01*
X82283Y-73174D01*
X82306Y-73082D01*
X82306Y-75710D01*
X82035Y-75596D01*
X81476Y-75594D01*
X81306Y-75664D01*
X81306Y-73082D01*
X81020Y-72796D01*
X80949Y-72867D01*
X80949Y-72725D01*
X80663Y-72439D01*
X80571Y-72462D01*
X80523Y-72600D01*
X80523Y-72595D01*
X80468Y-72462D01*
X80376Y-72439D01*
X80306Y-72510D01*
X80306Y-72368D01*
X80283Y-72277D01*
X80092Y-72210D01*
X79889Y-72222D01*
X79756Y-72277D01*
X79733Y-72368D01*
X80020Y-72655D01*
X80306Y-72368D01*
X80306Y-72510D01*
X80090Y-72725D01*
X80376Y-73012D01*
X80468Y-72989D01*
X80516Y-72851D01*
X80516Y-72856D01*
X80571Y-72989D01*
X80663Y-73012D01*
X80949Y-72725D01*
X80949Y-72867D01*
X80733Y-73082D01*
X80756Y-73174D01*
X80947Y-73240D01*
X81150Y-73229D01*
X81283Y-73174D01*
X81306Y-73082D01*
X81306Y-75664D01*
X80959Y-75806D01*
X80949Y-75812D01*
X80817Y-75997D01*
X81750Y-76929D01*
X82682Y-75997D01*
X82682Y-76138D01*
X81820Y-77000D01*
X82752Y-77932D01*
X82937Y-77800D01*
X83153Y-77285D01*
X83155Y-76726D01*
X83155Y-79488D01*
X82682Y-79487D01*
X82682Y-78002D01*
X81750Y-77070D01*
X81679Y-77141D01*
X81679Y-77000D01*
X80747Y-76067D01*
X80562Y-76199D01*
X80346Y-76714D01*
X80344Y-77273D01*
X80556Y-77790D01*
X80562Y-77800D01*
X80747Y-77932D01*
X81679Y-77000D01*
X81679Y-77141D01*
X80817Y-78002D01*
X80949Y-78187D01*
X81464Y-78403D01*
X82023Y-78405D01*
X82540Y-78193D01*
X82550Y-78187D01*
X82682Y-78002D01*
X82682Y-79487D01*
X80306Y-79477D01*
X80306Y-73082D01*
X80020Y-72796D01*
X79949Y-72867D01*
X79949Y-72725D01*
X79663Y-72439D01*
X79571Y-72462D01*
X79523Y-72600D01*
X79523Y-72595D01*
X79468Y-72462D01*
X79376Y-72439D01*
X79306Y-72510D01*
X79306Y-72368D01*
X79283Y-72277D01*
X79092Y-72210D01*
X78889Y-72222D01*
X78756Y-72277D01*
X78733Y-72368D01*
X79020Y-72655D01*
X79306Y-72368D01*
X79306Y-72510D01*
X79090Y-72725D01*
X79376Y-73012D01*
X79468Y-72989D01*
X79516Y-72851D01*
X79516Y-72856D01*
X79571Y-72989D01*
X79663Y-73012D01*
X79949Y-72725D01*
X79949Y-72867D01*
X79733Y-73082D01*
X79756Y-73174D01*
X79947Y-73240D01*
X80150Y-73229D01*
X80283Y-73174D01*
X80306Y-73082D01*
X80306Y-79477D01*
X79306Y-79473D01*
X79306Y-73082D01*
X79020Y-72796D01*
X78949Y-72867D01*
X78949Y-72725D01*
X78663Y-72439D01*
X78571Y-72462D01*
X78523Y-72600D01*
X78523Y-72595D01*
X78468Y-72462D01*
X78376Y-72439D01*
X78306Y-72510D01*
X78306Y-72368D01*
X78283Y-72277D01*
X78092Y-72210D01*
X77889Y-72222D01*
X77756Y-72277D01*
X77733Y-72368D01*
X78020Y-72655D01*
X78306Y-72368D01*
X78306Y-72510D01*
X78090Y-72725D01*
X78376Y-73012D01*
X78468Y-72989D01*
X78516Y-72851D01*
X78516Y-72856D01*
X78571Y-72989D01*
X78663Y-73012D01*
X78949Y-72725D01*
X78949Y-72867D01*
X78733Y-73082D01*
X78756Y-73174D01*
X78947Y-73240D01*
X79150Y-73229D01*
X79283Y-73174D01*
X79306Y-73082D01*
X79306Y-79473D01*
X78306Y-79469D01*
X78306Y-73082D01*
X78020Y-72796D01*
X77949Y-72867D01*
X77949Y-72725D01*
X77663Y-72439D01*
X77571Y-72462D01*
X77523Y-72600D01*
X77523Y-72595D01*
X77468Y-72462D01*
X77376Y-72439D01*
X77306Y-72510D01*
X77306Y-72368D01*
X77283Y-72277D01*
X77092Y-72210D01*
X76889Y-72222D01*
X76756Y-72277D01*
X76733Y-72368D01*
X77020Y-72655D01*
X77306Y-72368D01*
X77306Y-72510D01*
X77090Y-72725D01*
X77376Y-73012D01*
X77468Y-72989D01*
X77516Y-72851D01*
X77516Y-72856D01*
X77571Y-72989D01*
X77663Y-73012D01*
X77949Y-72725D01*
X77949Y-72867D01*
X77733Y-73082D01*
X77756Y-73174D01*
X77947Y-73240D01*
X78150Y-73229D01*
X78283Y-73174D01*
X78306Y-73082D01*
X78306Y-79469D01*
X77306Y-79465D01*
X77306Y-73082D01*
X77020Y-72796D01*
X76949Y-72867D01*
X76949Y-72725D01*
X76663Y-72439D01*
X76571Y-72462D01*
X76523Y-72600D01*
X76523Y-72595D01*
X76468Y-72462D01*
X76376Y-72439D01*
X76306Y-72510D01*
X76306Y-72368D01*
X76283Y-72277D01*
X76092Y-72210D01*
X75889Y-72222D01*
X75756Y-72277D01*
X75733Y-72368D01*
X76020Y-72655D01*
X76306Y-72368D01*
X76306Y-72510D01*
X76090Y-72725D01*
X76376Y-73012D01*
X76468Y-72989D01*
X76516Y-72851D01*
X76516Y-72856D01*
X76571Y-72989D01*
X76663Y-73012D01*
X76949Y-72725D01*
X76949Y-72867D01*
X76733Y-73082D01*
X76756Y-73174D01*
X76947Y-73240D01*
X77150Y-73229D01*
X77283Y-73174D01*
X77306Y-73082D01*
X77306Y-79465D01*
X76306Y-79461D01*
X76306Y-73082D01*
X76020Y-72796D01*
X75949Y-72867D01*
X75949Y-72725D01*
X75663Y-72439D01*
X75571Y-72462D01*
X75523Y-72600D01*
X75523Y-72595D01*
X75468Y-72462D01*
X75376Y-72439D01*
X75306Y-72510D01*
X75306Y-72368D01*
X75283Y-72277D01*
X75092Y-72210D01*
X74889Y-72222D01*
X74756Y-72277D01*
X74733Y-72368D01*
X75020Y-72655D01*
X75306Y-72368D01*
X75306Y-72510D01*
X75090Y-72725D01*
X75376Y-73012D01*
X75468Y-72989D01*
X75516Y-72851D01*
X75516Y-72856D01*
X75571Y-72989D01*
X75663Y-73012D01*
X75949Y-72725D01*
X75949Y-72867D01*
X75733Y-73082D01*
X75756Y-73174D01*
X75947Y-73240D01*
X76150Y-73229D01*
X76283Y-73174D01*
X76306Y-73082D01*
X76306Y-79461D01*
X39444Y-79311D01*
X39444Y-75859D01*
X32910Y-75859D01*
X32910Y-68700D01*
X32868Y-68489D01*
X32749Y-68311D01*
X32582Y-68200D01*
X32749Y-68088D01*
X32868Y-67910D01*
X32910Y-67700D01*
X32868Y-67489D01*
X32749Y-67311D01*
X32582Y-67200D01*
X32749Y-67088D01*
X32868Y-66910D01*
X32910Y-66700D01*
X32910Y-64700D01*
X32868Y-64489D01*
X32749Y-64311D01*
X32582Y-64200D01*
X32749Y-64088D01*
X32868Y-63910D01*
X32910Y-63700D01*
X32868Y-63489D01*
X32749Y-63311D01*
X32582Y-63200D01*
X32749Y-63088D01*
X32868Y-62910D01*
X32910Y-62700D01*
X32868Y-62489D01*
X32749Y-62311D01*
X32570Y-62191D01*
X32360Y-62150D01*
X31739Y-62150D01*
X31529Y-62191D01*
X31350Y-62311D01*
X31231Y-62489D01*
X31189Y-62700D01*
X31231Y-62910D01*
X31350Y-63088D01*
X31517Y-63200D01*
X31350Y-63311D01*
X31231Y-63489D01*
X31189Y-63700D01*
X31231Y-63910D01*
X31350Y-64088D01*
X31517Y-64200D01*
X31350Y-64311D01*
X31231Y-64489D01*
X31189Y-64700D01*
X31231Y-64910D01*
X31350Y-65088D01*
X31529Y-65208D01*
X31618Y-65225D01*
X31499Y-65261D01*
X31332Y-65396D01*
X31229Y-65585D01*
X31223Y-65614D01*
X31271Y-65700D01*
X32000Y-65700D01*
X32000Y-65692D01*
X32100Y-65692D01*
X32100Y-65700D01*
X32828Y-65700D01*
X32876Y-65614D01*
X32870Y-65585D01*
X32767Y-65396D01*
X32600Y-65261D01*
X32481Y-65225D01*
X32570Y-65208D01*
X32749Y-65088D01*
X32868Y-64910D01*
X32910Y-64700D01*
X32910Y-66700D01*
X32868Y-66489D01*
X32749Y-66311D01*
X32618Y-66224D01*
X32767Y-66103D01*
X32870Y-65914D01*
X32876Y-65885D01*
X32828Y-65800D01*
X32100Y-65800D01*
X32100Y-65807D01*
X32000Y-65807D01*
X32000Y-65800D01*
X31271Y-65800D01*
X31223Y-65885D01*
X31229Y-65914D01*
X31332Y-66103D01*
X31481Y-66224D01*
X31350Y-66311D01*
X31231Y-66489D01*
X31189Y-66700D01*
X31231Y-66910D01*
X31350Y-67088D01*
X31517Y-67200D01*
X31350Y-67311D01*
X31231Y-67489D01*
X31189Y-67700D01*
X31231Y-67910D01*
X31350Y-68088D01*
X31517Y-68200D01*
X31350Y-68311D01*
X31231Y-68489D01*
X31189Y-68700D01*
X31231Y-68910D01*
X31350Y-69088D01*
X31529Y-69208D01*
X31739Y-69250D01*
X32360Y-69250D01*
X32570Y-69208D01*
X32749Y-69088D01*
X32868Y-68910D01*
X32910Y-68700D01*
X32910Y-75859D01*
X30910Y-75859D01*
X30910Y-69200D01*
X30868Y-68989D01*
X30749Y-68811D01*
X30582Y-68700D01*
X30749Y-68588D01*
X30868Y-68410D01*
X30910Y-68200D01*
X30868Y-67989D01*
X30749Y-67811D01*
X30582Y-67700D01*
X30749Y-67588D01*
X30868Y-67410D01*
X30910Y-67200D01*
X30868Y-66989D01*
X30749Y-66811D01*
X30582Y-66700D01*
X30749Y-66588D01*
X30868Y-66410D01*
X30910Y-66200D01*
X30868Y-65989D01*
X30749Y-65811D01*
X30582Y-65700D01*
X30749Y-65588D01*
X30868Y-65410D01*
X30910Y-65200D01*
X30868Y-64989D01*
X30749Y-64811D01*
X30582Y-64700D01*
X30749Y-64588D01*
X30868Y-64410D01*
X30910Y-64200D01*
X30868Y-63989D01*
X30749Y-63811D01*
X30582Y-63700D01*
X30749Y-63588D01*
X30868Y-63410D01*
X30910Y-63200D01*
X30868Y-62989D01*
X30749Y-62811D01*
X30582Y-62700D01*
X30749Y-62588D01*
X30868Y-62410D01*
X30910Y-62200D01*
X30868Y-61989D01*
X30749Y-61811D01*
X30570Y-61691D01*
X30360Y-61650D01*
X29739Y-61650D01*
X29529Y-61691D01*
X29455Y-61741D01*
X29455Y-55926D01*
X29243Y-55409D01*
X29237Y-55399D01*
X29052Y-55267D01*
X28982Y-55338D01*
X28982Y-55197D01*
X28850Y-55012D01*
X28335Y-54796D01*
X27776Y-54794D01*
X27259Y-55006D01*
X27249Y-55012D01*
X27117Y-55197D01*
X28050Y-56129D01*
X28982Y-55197D01*
X28982Y-55338D01*
X28120Y-56200D01*
X29052Y-57132D01*
X29237Y-57000D01*
X29453Y-56485D01*
X29455Y-55926D01*
X29455Y-61741D01*
X29350Y-61811D01*
X29231Y-61989D01*
X29189Y-62200D01*
X29231Y-62410D01*
X29350Y-62588D01*
X29517Y-62700D01*
X29350Y-62811D01*
X29231Y-62989D01*
X29189Y-63200D01*
X29231Y-63410D01*
X29350Y-63588D01*
X29517Y-63700D01*
X29350Y-63811D01*
X29231Y-63989D01*
X29189Y-64200D01*
X29231Y-64410D01*
X29350Y-64588D01*
X29517Y-64700D01*
X29350Y-64811D01*
X29231Y-64989D01*
X29189Y-65200D01*
X29231Y-65410D01*
X29350Y-65588D01*
X29517Y-65700D01*
X29350Y-65811D01*
X29231Y-65989D01*
X29189Y-66200D01*
X29231Y-66410D01*
X29350Y-66588D01*
X29517Y-66700D01*
X29350Y-66811D01*
X29231Y-66989D01*
X29189Y-67200D01*
X29231Y-67410D01*
X29350Y-67588D01*
X29517Y-67700D01*
X29350Y-67811D01*
X29231Y-67989D01*
X29189Y-68200D01*
X29231Y-68410D01*
X29350Y-68588D01*
X29517Y-68700D01*
X29350Y-68811D01*
X29231Y-68989D01*
X29189Y-69200D01*
X29231Y-69410D01*
X29350Y-69588D01*
X29529Y-69708D01*
X29739Y-69750D01*
X30360Y-69750D01*
X30570Y-69708D01*
X30749Y-69588D01*
X30868Y-69410D01*
X30910Y-69200D01*
X30910Y-75859D01*
X30755Y-75859D01*
X30755Y-79275D01*
X28982Y-79268D01*
X28982Y-57202D01*
X28050Y-56270D01*
X27979Y-56341D01*
X27979Y-56200D01*
X27047Y-55267D01*
X26862Y-55399D01*
X26646Y-55914D01*
X26644Y-56473D01*
X26856Y-56990D01*
X26862Y-57000D01*
X27047Y-57132D01*
X27979Y-56200D01*
X27979Y-56341D01*
X27117Y-57202D01*
X27249Y-57387D01*
X27764Y-57603D01*
X28323Y-57605D01*
X28840Y-57393D01*
X28850Y-57387D01*
X28982Y-57202D01*
X28982Y-79268D01*
X28905Y-79268D01*
X28905Y-76726D01*
X28693Y-76209D01*
X28687Y-76199D01*
X28550Y-76101D01*
X28550Y-71946D01*
X28550Y-58826D01*
X28359Y-58366D01*
X28359Y-58366D01*
X28191Y-58254D01*
X28120Y-58324D01*
X28120Y-58183D01*
X28008Y-58015D01*
X27548Y-57825D01*
X27051Y-57824D01*
X26591Y-58015D01*
X26591Y-58015D01*
X26479Y-58183D01*
X27300Y-59004D01*
X28120Y-58183D01*
X28120Y-58324D01*
X27370Y-59075D01*
X28191Y-59895D01*
X28359Y-59783D01*
X28549Y-59323D01*
X28550Y-58826D01*
X28550Y-71946D01*
X28359Y-71486D01*
X28359Y-71486D01*
X28350Y-71480D01*
X28350Y-69306D01*
X28266Y-69103D01*
X28111Y-68949D01*
X27933Y-68874D01*
X28111Y-68801D01*
X28265Y-68646D01*
X28349Y-68444D01*
X28350Y-68226D01*
X28266Y-68023D01*
X28111Y-67869D01*
X27933Y-67794D01*
X28111Y-67721D01*
X28265Y-67566D01*
X28349Y-67364D01*
X28350Y-67146D01*
X28266Y-66943D01*
X28111Y-66789D01*
X27933Y-66714D01*
X28111Y-66641D01*
X28265Y-66486D01*
X28349Y-66284D01*
X28350Y-66066D01*
X28266Y-65863D01*
X28111Y-65709D01*
X27933Y-65634D01*
X28111Y-65561D01*
X28265Y-65406D01*
X28349Y-65204D01*
X28350Y-64986D01*
X28266Y-64783D01*
X28111Y-64629D01*
X27933Y-64554D01*
X28111Y-64481D01*
X28265Y-64326D01*
X28349Y-64124D01*
X28350Y-63906D01*
X28266Y-63703D01*
X28111Y-63549D01*
X27933Y-63474D01*
X28111Y-63401D01*
X28265Y-63246D01*
X28349Y-63044D01*
X28350Y-62826D01*
X28266Y-62623D01*
X28111Y-62469D01*
X27933Y-62394D01*
X28111Y-62321D01*
X28265Y-62166D01*
X28349Y-61964D01*
X28350Y-61746D01*
X28266Y-61543D01*
X28120Y-61397D01*
X28120Y-59966D01*
X27300Y-59145D01*
X27229Y-59216D01*
X27229Y-59075D01*
X26408Y-58254D01*
X26240Y-58366D01*
X26050Y-58826D01*
X26049Y-59323D01*
X26240Y-59783D01*
X26240Y-59783D01*
X26408Y-59895D01*
X27229Y-59075D01*
X27229Y-59216D01*
X26479Y-59966D01*
X26591Y-60134D01*
X27051Y-60324D01*
X27548Y-60325D01*
X28008Y-60134D01*
X28008Y-60134D01*
X28120Y-59966D01*
X28120Y-61397D01*
X28111Y-61389D01*
X27909Y-61305D01*
X27691Y-61304D01*
X27488Y-61388D01*
X27334Y-61543D01*
X27250Y-61745D01*
X27249Y-61963D01*
X27333Y-62166D01*
X27488Y-62320D01*
X27666Y-62395D01*
X27488Y-62468D01*
X27334Y-62623D01*
X27250Y-62825D01*
X27249Y-63043D01*
X27333Y-63246D01*
X27488Y-63400D01*
X27666Y-63475D01*
X27488Y-63548D01*
X27334Y-63703D01*
X27250Y-63905D01*
X27249Y-64123D01*
X27333Y-64326D01*
X27488Y-64480D01*
X27666Y-64555D01*
X27488Y-64628D01*
X27350Y-64766D01*
X27350Y-64446D01*
X27266Y-64243D01*
X27111Y-64089D01*
X26933Y-64014D01*
X27111Y-63941D01*
X27265Y-63786D01*
X27349Y-63584D01*
X27350Y-63366D01*
X27266Y-63163D01*
X27111Y-63009D01*
X26933Y-62934D01*
X27111Y-62861D01*
X27265Y-62706D01*
X27349Y-62504D01*
X27350Y-62286D01*
X27266Y-62083D01*
X27111Y-61929D01*
X26909Y-61845D01*
X26691Y-61844D01*
X26488Y-61928D01*
X26334Y-62083D01*
X26250Y-62285D01*
X26249Y-62503D01*
X26333Y-62706D01*
X26488Y-62860D01*
X26666Y-62935D01*
X26488Y-63008D01*
X26334Y-63163D01*
X26250Y-63365D01*
X26249Y-63583D01*
X26333Y-63786D01*
X26488Y-63940D01*
X26666Y-64015D01*
X26488Y-64088D01*
X26334Y-64243D01*
X26250Y-64445D01*
X26249Y-64663D01*
X26333Y-64866D01*
X26488Y-65020D01*
X26660Y-65092D01*
X26512Y-65153D01*
X26484Y-65249D01*
X26800Y-65564D01*
X27115Y-65249D01*
X27087Y-65153D01*
X26928Y-65096D01*
X27111Y-65021D01*
X27265Y-64866D01*
X27349Y-64664D01*
X27350Y-64446D01*
X27350Y-64766D01*
X27334Y-64783D01*
X27250Y-64985D01*
X27249Y-65203D01*
X27333Y-65406D01*
X27488Y-65560D01*
X27666Y-65635D01*
X27488Y-65708D01*
X27354Y-65842D01*
X27354Y-65716D01*
X27343Y-65498D01*
X27281Y-65347D01*
X27185Y-65319D01*
X26870Y-65635D01*
X27185Y-65950D01*
X27281Y-65922D01*
X27354Y-65716D01*
X27354Y-65842D01*
X27334Y-65863D01*
X27250Y-66065D01*
X27249Y-66283D01*
X27333Y-66486D01*
X27488Y-66640D01*
X27666Y-66715D01*
X27488Y-66788D01*
X27334Y-66943D01*
X27250Y-67145D01*
X27249Y-67363D01*
X27333Y-67566D01*
X27488Y-67720D01*
X27666Y-67795D01*
X27488Y-67868D01*
X27334Y-68023D01*
X27250Y-68225D01*
X27249Y-68443D01*
X27333Y-68646D01*
X27488Y-68800D01*
X27666Y-68875D01*
X27488Y-68948D01*
X27350Y-69086D01*
X27350Y-68766D01*
X27266Y-68563D01*
X27111Y-68409D01*
X26933Y-68334D01*
X27111Y-68261D01*
X27265Y-68106D01*
X27349Y-67904D01*
X27350Y-67686D01*
X27266Y-67483D01*
X27111Y-67329D01*
X26933Y-67254D01*
X27111Y-67181D01*
X27265Y-67026D01*
X27349Y-66824D01*
X27350Y-66606D01*
X27266Y-66403D01*
X27111Y-66249D01*
X26939Y-66177D01*
X27087Y-66116D01*
X27115Y-66020D01*
X26800Y-65705D01*
X26729Y-65776D01*
X26729Y-65635D01*
X26414Y-65319D01*
X26318Y-65347D01*
X26245Y-65553D01*
X26256Y-65771D01*
X26318Y-65922D01*
X26414Y-65950D01*
X26729Y-65635D01*
X26729Y-65776D01*
X26484Y-66020D01*
X26512Y-66116D01*
X26671Y-66173D01*
X26488Y-66248D01*
X26334Y-66403D01*
X26250Y-66605D01*
X26249Y-66823D01*
X26333Y-67026D01*
X26488Y-67180D01*
X26666Y-67255D01*
X26488Y-67328D01*
X26334Y-67483D01*
X26250Y-67685D01*
X26249Y-67903D01*
X26333Y-68106D01*
X26488Y-68260D01*
X26666Y-68335D01*
X26488Y-68408D01*
X26334Y-68563D01*
X26250Y-68765D01*
X26249Y-68983D01*
X26333Y-69186D01*
X26488Y-69340D01*
X26690Y-69424D01*
X26908Y-69425D01*
X27111Y-69341D01*
X27265Y-69186D01*
X27349Y-68984D01*
X27350Y-68766D01*
X27350Y-69086D01*
X27334Y-69103D01*
X27250Y-69305D01*
X27249Y-69523D01*
X27333Y-69726D01*
X27488Y-69880D01*
X27690Y-69964D01*
X27908Y-69965D01*
X28111Y-69881D01*
X28265Y-69726D01*
X28349Y-69524D01*
X28350Y-69306D01*
X28350Y-71480D01*
X28191Y-71374D01*
X28120Y-71444D01*
X28120Y-71303D01*
X28008Y-71135D01*
X27548Y-70945D01*
X27051Y-70944D01*
X26591Y-71135D01*
X26591Y-71135D01*
X26479Y-71303D01*
X27300Y-72124D01*
X28120Y-71303D01*
X28120Y-71444D01*
X27370Y-72195D01*
X28191Y-73015D01*
X28359Y-72903D01*
X28549Y-72443D01*
X28550Y-71946D01*
X28550Y-76101D01*
X28502Y-76067D01*
X28432Y-76138D01*
X28432Y-75997D01*
X28300Y-75812D01*
X28120Y-75737D01*
X28120Y-73086D01*
X27300Y-72265D01*
X27229Y-72336D01*
X27229Y-72195D01*
X26408Y-71374D01*
X26240Y-71486D01*
X26050Y-71946D01*
X26049Y-72443D01*
X26240Y-72903D01*
X26240Y-72903D01*
X26408Y-73015D01*
X27229Y-72195D01*
X27229Y-72336D01*
X26479Y-73086D01*
X26591Y-73254D01*
X27051Y-73444D01*
X27548Y-73445D01*
X28008Y-73254D01*
X28008Y-73254D01*
X28120Y-73086D01*
X28120Y-75737D01*
X27785Y-75596D01*
X27226Y-75594D01*
X26709Y-75806D01*
X26699Y-75812D01*
X26567Y-75997D01*
X27500Y-76929D01*
X28432Y-75997D01*
X28432Y-76138D01*
X27570Y-77000D01*
X28502Y-77932D01*
X28687Y-77800D01*
X28903Y-77285D01*
X28905Y-76726D01*
X28905Y-79268D01*
X28432Y-79266D01*
X28432Y-78002D01*
X27500Y-77070D01*
X27429Y-77141D01*
X27429Y-77000D01*
X26497Y-76067D01*
X26312Y-76199D01*
X26096Y-76714D01*
X26094Y-77273D01*
X26306Y-77790D01*
X26312Y-77800D01*
X26497Y-77932D01*
X27429Y-77000D01*
X27429Y-77141D01*
X26567Y-78002D01*
X26699Y-78187D01*
X27214Y-78403D01*
X27773Y-78405D01*
X28290Y-78193D01*
X28300Y-78187D01*
X28432Y-78002D01*
X28432Y-79266D01*
X24470Y-79250D01*
X24470Y-75280D01*
X24490Y-54216D01*
X34045Y-54216D01*
X34152Y-54195D01*
X34242Y-54134D01*
X34303Y-54043D01*
X34324Y-53937D01*
X34324Y-53116D01*
X34402Y-53148D01*
X34375Y-53215D01*
X34374Y-53384D01*
X34439Y-53540D01*
X34558Y-53660D01*
X34715Y-53724D01*
X34808Y-53725D01*
X34750Y-53865D01*
X34749Y-54034D01*
X34814Y-54190D01*
X34933Y-54310D01*
X35090Y-54374D01*
X35259Y-54375D01*
X35411Y-54312D01*
X35433Y-54335D01*
X35590Y-54399D01*
X35759Y-54400D01*
X35915Y-54335D01*
X36035Y-54216D01*
X36099Y-54059D01*
X36100Y-53890D01*
X36035Y-53734D01*
X35916Y-53614D01*
X35759Y-53550D01*
X35590Y-53549D01*
X35438Y-53612D01*
X35427Y-53601D01*
X35427Y-53396D01*
X35674Y-53150D01*
X35700Y-53150D01*
X36125Y-53150D01*
X36525Y-53549D01*
X36524Y-53634D01*
X36589Y-53790D01*
X36708Y-53910D01*
X36865Y-53974D01*
X37034Y-53975D01*
X37190Y-53910D01*
X37262Y-53838D01*
X37308Y-53885D01*
X37465Y-53949D01*
X37634Y-53950D01*
X37790Y-53885D01*
X37812Y-53863D01*
X37833Y-53885D01*
X37990Y-53949D01*
X38159Y-53950D01*
X38315Y-53885D01*
X38349Y-53851D01*
X38383Y-53885D01*
X38540Y-53949D01*
X38709Y-53950D01*
X38865Y-53885D01*
X38899Y-53851D01*
X38933Y-53885D01*
X39090Y-53949D01*
X39259Y-53950D01*
X39415Y-53885D01*
X39437Y-53863D01*
X39458Y-53885D01*
X39615Y-53949D01*
X39784Y-53950D01*
X39940Y-53885D01*
X39963Y-53862D01*
X40115Y-53924D01*
X40284Y-53925D01*
X40440Y-53860D01*
X40449Y-53851D01*
X40458Y-53860D01*
X40615Y-53924D01*
X40784Y-53925D01*
X40940Y-53860D01*
X41060Y-53741D01*
X41124Y-53584D01*
X41125Y-53415D01*
X41060Y-53259D01*
X40941Y-53139D01*
X40784Y-53075D01*
X40699Y-53074D01*
X38562Y-50937D01*
X38501Y-50897D01*
X40599Y-48799D01*
X40684Y-48800D01*
X40840Y-48735D01*
X40960Y-48616D01*
X41024Y-48459D01*
X41025Y-48290D01*
X40960Y-48134D01*
X40841Y-48014D01*
X40684Y-47950D01*
X40515Y-47949D01*
X40359Y-48014D01*
X40312Y-48061D01*
X40266Y-48014D01*
X40109Y-47950D01*
X39940Y-47949D01*
X39784Y-48014D01*
X39762Y-48036D01*
X39741Y-48014D01*
X39584Y-47950D01*
X39415Y-47949D01*
X39259Y-48014D01*
X39250Y-48023D01*
X39216Y-47989D01*
X39059Y-47925D01*
X38890Y-47924D01*
X38734Y-47989D01*
X38700Y-48023D01*
X38666Y-47989D01*
X38509Y-47925D01*
X38340Y-47924D01*
X38184Y-47989D01*
X38162Y-48011D01*
X38141Y-47989D01*
X37984Y-47925D01*
X37815Y-47924D01*
X37659Y-47989D01*
X37650Y-47998D01*
X37641Y-47989D01*
X37484Y-47925D01*
X37315Y-47924D01*
X37159Y-47989D01*
X37150Y-47998D01*
X37141Y-47989D01*
X36984Y-47925D01*
X36815Y-47924D01*
X36659Y-47989D01*
X36539Y-48108D01*
X36475Y-48265D01*
X36474Y-48350D01*
X36000Y-48825D01*
X35899Y-48825D01*
X35675Y-48600D01*
X35675Y-47976D01*
X35685Y-47966D01*
X35749Y-47809D01*
X35750Y-47640D01*
X35685Y-47484D01*
X35566Y-47364D01*
X35409Y-47300D01*
X35240Y-47299D01*
X35084Y-47364D01*
X34964Y-47483D01*
X34900Y-47640D01*
X34900Y-47656D01*
X34759Y-47714D01*
X34639Y-47833D01*
X34575Y-47990D01*
X34574Y-48124D01*
X34464Y-48233D01*
X34400Y-48390D01*
X34399Y-48483D01*
X34384Y-48489D01*
X34324Y-48549D01*
X34324Y-47992D01*
X34303Y-47885D01*
X34242Y-47794D01*
X34152Y-47733D01*
X34045Y-47712D01*
X29455Y-47712D01*
X29455Y-45401D01*
X29243Y-44884D01*
X29237Y-44874D01*
X29052Y-44742D01*
X28982Y-44813D01*
X28982Y-44672D01*
X28850Y-44487D01*
X28335Y-44271D01*
X27776Y-44269D01*
X27259Y-44481D01*
X27249Y-44487D01*
X27117Y-44672D01*
X28050Y-45604D01*
X28982Y-44672D01*
X28982Y-44813D01*
X28120Y-45675D01*
X29052Y-46607D01*
X29237Y-46475D01*
X29453Y-45960D01*
X29455Y-45401D01*
X29455Y-47712D01*
X28982Y-47712D01*
X28982Y-46677D01*
X28050Y-45745D01*
X27979Y-45816D01*
X27979Y-45675D01*
X27047Y-44742D01*
X26862Y-44874D01*
X26646Y-45389D01*
X26644Y-45948D01*
X26856Y-46465D01*
X26862Y-46475D01*
X27047Y-46607D01*
X27979Y-45675D01*
X27979Y-45816D01*
X27117Y-46677D01*
X27249Y-46862D01*
X27764Y-47078D01*
X28323Y-47080D01*
X28840Y-46868D01*
X28850Y-46862D01*
X28982Y-46677D01*
X28982Y-47712D01*
X24497Y-47712D01*
X24501Y-43704D01*
X34070Y-43704D01*
X34177Y-43683D01*
X34267Y-43622D01*
X34328Y-43532D01*
X34349Y-43425D01*
X34349Y-42975D01*
X34433Y-43060D01*
X34524Y-43097D01*
X34524Y-43134D01*
X34589Y-43290D01*
X34708Y-43410D01*
X34865Y-43474D01*
X34941Y-43474D01*
X34989Y-43590D01*
X35108Y-43710D01*
X35265Y-43774D01*
X35274Y-43774D01*
X35274Y-43834D01*
X35339Y-43990D01*
X35458Y-44110D01*
X35615Y-44174D01*
X35784Y-44175D01*
X35940Y-44110D01*
X36060Y-43991D01*
X36124Y-43834D01*
X36125Y-43665D01*
X36060Y-43509D01*
X35941Y-43389D01*
X35784Y-43325D01*
X35775Y-43325D01*
X35775Y-43265D01*
X35710Y-43109D01*
X35650Y-43048D01*
X35650Y-42699D01*
X35674Y-42675D01*
X36200Y-42675D01*
X36762Y-43237D01*
X36762Y-43237D01*
X36762Y-43237D01*
X42675Y-49149D01*
X42675Y-71325D01*
X42697Y-71439D01*
X42762Y-71537D01*
X47237Y-76012D01*
X47237Y-76012D01*
X47335Y-76077D01*
X47450Y-76100D01*
X75375Y-76100D01*
X75425Y-76149D01*
X75424Y-76234D01*
X75489Y-76390D01*
X75608Y-76510D01*
X75765Y-76574D01*
X75934Y-76575D01*
X76090Y-76510D01*
X76210Y-76391D01*
X76274Y-76234D01*
X76275Y-76065D01*
X76210Y-75909D01*
X76201Y-75900D01*
X76210Y-75891D01*
X76274Y-75734D01*
X76275Y-75565D01*
X76210Y-75409D01*
X76201Y-75400D01*
X76235Y-75366D01*
X76299Y-75209D01*
X76300Y-75040D01*
X76235Y-74884D01*
X76176Y-74825D01*
X76235Y-74766D01*
X76299Y-74609D01*
X76300Y-74440D01*
X76235Y-74284D01*
X76116Y-74164D01*
X75959Y-74100D01*
X75790Y-74099D01*
X75634Y-74164D01*
X75514Y-74283D01*
X75450Y-74440D01*
X75450Y-74475D01*
X75306Y-74619D01*
X75306Y-73082D01*
X75020Y-72796D01*
X74949Y-72867D01*
X74949Y-72725D01*
X74663Y-72439D01*
X74571Y-72462D01*
X74505Y-72653D01*
X74516Y-72856D01*
X74571Y-72989D01*
X74663Y-73012D01*
X74949Y-72725D01*
X74949Y-72867D01*
X74733Y-73082D01*
X74756Y-73174D01*
X74947Y-73240D01*
X75150Y-73229D01*
X75283Y-73174D01*
X75306Y-73082D01*
X75306Y-74619D01*
X75275Y-74650D01*
X66899Y-74650D01*
X71074Y-70475D01*
X72348Y-70475D01*
X72383Y-70510D01*
X72540Y-70574D01*
X72709Y-70575D01*
X72865Y-70510D01*
X72985Y-70391D01*
X73049Y-70234D01*
X73050Y-70065D01*
X72985Y-69909D01*
X72901Y-69825D01*
X72910Y-69816D01*
X72974Y-69659D01*
X72975Y-69490D01*
X72910Y-69334D01*
X72863Y-69287D01*
X72885Y-69266D01*
X72949Y-69109D01*
X72950Y-68940D01*
X72885Y-68784D01*
X72788Y-68687D01*
X72835Y-68641D01*
X72899Y-68484D01*
X72900Y-68315D01*
X72835Y-68159D01*
X72716Y-68039D01*
X72559Y-67975D01*
X72390Y-67974D01*
X72234Y-68039D01*
X72173Y-68100D01*
X71475Y-68100D01*
X71360Y-68122D01*
X71262Y-68187D01*
X66759Y-72690D01*
X66759Y-69805D01*
X66548Y-69288D01*
X66541Y-69278D01*
X66357Y-69146D01*
X66286Y-69217D01*
X66286Y-69075D01*
X66154Y-68891D01*
X65639Y-68675D01*
X65081Y-68673D01*
X64564Y-68884D01*
X64553Y-68891D01*
X64422Y-69075D01*
X65354Y-70008D01*
X66286Y-69075D01*
X66286Y-69217D01*
X65425Y-70078D01*
X66357Y-71011D01*
X66541Y-70879D01*
X66757Y-70364D01*
X66759Y-69805D01*
X66759Y-72690D01*
X66286Y-73164D01*
X66286Y-71081D01*
X65354Y-70149D01*
X65283Y-70220D01*
X65283Y-70078D01*
X64351Y-69146D01*
X64167Y-69278D01*
X63951Y-69793D01*
X63948Y-70351D01*
X64160Y-70869D01*
X64167Y-70879D01*
X64351Y-71011D01*
X65283Y-70078D01*
X65283Y-70220D01*
X64422Y-71081D01*
X64553Y-71265D01*
X65068Y-71481D01*
X65627Y-71484D01*
X66144Y-71272D01*
X66154Y-71265D01*
X66286Y-71081D01*
X66286Y-73164D01*
X66150Y-73300D01*
X55974Y-73300D01*
X55974Y-72798D01*
X55970Y-72712D01*
X55970Y-70624D01*
X55892Y-70437D01*
X55749Y-70293D01*
X55585Y-70225D01*
X55748Y-70158D01*
X55892Y-70015D01*
X55969Y-69827D01*
X55970Y-69624D01*
X55892Y-69437D01*
X55749Y-69293D01*
X55561Y-69215D01*
X55359Y-69215D01*
X55171Y-69293D01*
X55027Y-69436D01*
X54959Y-69600D01*
X54892Y-69437D01*
X54749Y-69293D01*
X54561Y-69215D01*
X54359Y-69215D01*
X54171Y-69293D01*
X54027Y-69436D01*
X53959Y-69600D01*
X53892Y-69437D01*
X53749Y-69293D01*
X53561Y-69215D01*
X53359Y-69215D01*
X53171Y-69293D01*
X53027Y-69436D01*
X52959Y-69600D01*
X52892Y-69437D01*
X52749Y-69293D01*
X52561Y-69215D01*
X52359Y-69215D01*
X52171Y-69293D01*
X52027Y-69436D01*
X51959Y-69600D01*
X51892Y-69437D01*
X51749Y-69293D01*
X51561Y-69215D01*
X51359Y-69215D01*
X51171Y-69293D01*
X51027Y-69436D01*
X50959Y-69600D01*
X50892Y-69437D01*
X50749Y-69293D01*
X50561Y-69215D01*
X50359Y-69215D01*
X50171Y-69293D01*
X50027Y-69436D01*
X50000Y-69503D01*
X50000Y-59176D01*
X50000Y-46507D01*
X49809Y-46047D01*
X49809Y-46047D01*
X49641Y-45934D01*
X49570Y-46005D01*
X49570Y-45864D01*
X49458Y-45696D01*
X48998Y-45505D01*
X48501Y-45505D01*
X48041Y-45696D01*
X48041Y-45696D01*
X47929Y-45864D01*
X48750Y-46685D01*
X49570Y-45864D01*
X49570Y-46005D01*
X48820Y-46755D01*
X49641Y-47576D01*
X49809Y-47464D01*
X49999Y-47004D01*
X50000Y-46507D01*
X50000Y-59176D01*
X49809Y-58717D01*
X49809Y-58717D01*
X49641Y-58604D01*
X49570Y-58674D01*
X49570Y-58533D01*
X49570Y-47647D01*
X48750Y-46826D01*
X48679Y-46897D01*
X48679Y-46755D01*
X47858Y-45934D01*
X47690Y-46047D01*
X47500Y-46507D01*
X47499Y-47004D01*
X47690Y-47463D01*
X47690Y-47464D01*
X47858Y-47576D01*
X48679Y-46755D01*
X48679Y-46897D01*
X47929Y-47647D01*
X48041Y-47815D01*
X48501Y-48005D01*
X48998Y-48005D01*
X49458Y-47815D01*
X49458Y-47815D01*
X49570Y-47647D01*
X49570Y-58533D01*
X49458Y-58365D01*
X48998Y-58175D01*
X48649Y-58175D01*
X48649Y-52088D01*
X48438Y-51571D01*
X48431Y-51561D01*
X48247Y-51429D01*
X48176Y-51500D01*
X48176Y-51359D01*
X48044Y-51175D01*
X47529Y-50959D01*
X46970Y-50956D01*
X46453Y-51168D01*
X46443Y-51175D01*
X46311Y-51359D01*
X47244Y-52291D01*
X48176Y-51359D01*
X48176Y-51500D01*
X47314Y-52362D01*
X48247Y-53294D01*
X48431Y-53162D01*
X48647Y-52647D01*
X48649Y-52088D01*
X48649Y-58175D01*
X48501Y-58175D01*
X48176Y-58309D01*
X48176Y-53365D01*
X47244Y-52432D01*
X47173Y-52503D01*
X47173Y-52362D01*
X46241Y-51429D01*
X46057Y-51561D01*
X45840Y-52076D01*
X45838Y-52635D01*
X46050Y-53152D01*
X46057Y-53162D01*
X46241Y-53294D01*
X47173Y-52362D01*
X47173Y-52503D01*
X46311Y-53365D01*
X46443Y-53549D01*
X46958Y-53765D01*
X47517Y-53767D01*
X48034Y-53556D01*
X48044Y-53549D01*
X48176Y-53365D01*
X48176Y-58309D01*
X48041Y-58365D01*
X48041Y-58365D01*
X47929Y-58533D01*
X48750Y-59354D01*
X49570Y-58533D01*
X49570Y-58674D01*
X48820Y-59425D01*
X49641Y-60246D01*
X49809Y-60133D01*
X49999Y-59673D01*
X50000Y-59176D01*
X50000Y-69503D01*
X49959Y-69600D01*
X49892Y-69437D01*
X49749Y-69293D01*
X49570Y-69219D01*
X49570Y-60316D01*
X48750Y-59495D01*
X48679Y-59566D01*
X48679Y-59425D01*
X47858Y-58604D01*
X47690Y-58717D01*
X47500Y-59176D01*
X47499Y-59673D01*
X47690Y-60133D01*
X47690Y-60133D01*
X47858Y-60246D01*
X48679Y-59425D01*
X48679Y-59566D01*
X47929Y-60316D01*
X48041Y-60484D01*
X48501Y-60675D01*
X48998Y-60675D01*
X49458Y-60484D01*
X49458Y-60484D01*
X49570Y-60316D01*
X49570Y-69219D01*
X49561Y-69215D01*
X49359Y-69215D01*
X49171Y-69293D01*
X49027Y-69436D01*
X48959Y-69600D01*
X48892Y-69437D01*
X48749Y-69293D01*
X48561Y-69215D01*
X48359Y-69215D01*
X48171Y-69293D01*
X48027Y-69436D01*
X47950Y-69624D01*
X47949Y-69826D01*
X48027Y-70014D01*
X48170Y-70158D01*
X48334Y-70225D01*
X48171Y-70293D01*
X48027Y-70436D01*
X47950Y-70624D01*
X47949Y-70826D01*
X48027Y-71014D01*
X48170Y-71158D01*
X48358Y-71235D01*
X48561Y-71235D01*
X48748Y-71158D01*
X48892Y-71015D01*
X48960Y-70851D01*
X49027Y-71014D01*
X49170Y-71158D01*
X49358Y-71235D01*
X49561Y-71235D01*
X49748Y-71158D01*
X49892Y-71015D01*
X49960Y-70851D01*
X50027Y-71014D01*
X50170Y-71158D01*
X50358Y-71235D01*
X50561Y-71235D01*
X50748Y-71158D01*
X50892Y-71015D01*
X50960Y-70851D01*
X51027Y-71014D01*
X51170Y-71158D01*
X51358Y-71235D01*
X51561Y-71235D01*
X51748Y-71158D01*
X51892Y-71015D01*
X51960Y-70851D01*
X52027Y-71014D01*
X52170Y-71158D01*
X52358Y-71235D01*
X52561Y-71235D01*
X52748Y-71158D01*
X52892Y-71015D01*
X52960Y-70851D01*
X53027Y-71014D01*
X53170Y-71158D01*
X53358Y-71235D01*
X53561Y-71235D01*
X53748Y-71158D01*
X53892Y-71015D01*
X53960Y-70851D01*
X54027Y-71014D01*
X54170Y-71158D01*
X54358Y-71235D01*
X54561Y-71235D01*
X54748Y-71158D01*
X54892Y-71015D01*
X54960Y-70851D01*
X55027Y-71014D01*
X55170Y-71158D01*
X55358Y-71235D01*
X55561Y-71235D01*
X55748Y-71158D01*
X55892Y-71015D01*
X55969Y-70827D01*
X55970Y-70624D01*
X55970Y-72712D01*
X55963Y-72595D01*
X55908Y-72462D01*
X55816Y-72439D01*
X55746Y-72510D01*
X55746Y-72368D01*
X55723Y-72277D01*
X55532Y-72210D01*
X55329Y-72222D01*
X55196Y-72277D01*
X55173Y-72368D01*
X55460Y-72655D01*
X55746Y-72368D01*
X55746Y-72510D01*
X55530Y-72725D01*
X55816Y-73012D01*
X55908Y-72989D01*
X55974Y-72798D01*
X55974Y-73300D01*
X55746Y-73300D01*
X55746Y-73082D01*
X55460Y-72796D01*
X55389Y-72867D01*
X55389Y-72725D01*
X55103Y-72439D01*
X55011Y-72462D01*
X54963Y-72600D01*
X54963Y-72595D01*
X54908Y-72462D01*
X54816Y-72439D01*
X54746Y-72510D01*
X54746Y-72368D01*
X54723Y-72277D01*
X54532Y-72210D01*
X54329Y-72222D01*
X54196Y-72277D01*
X54173Y-72368D01*
X54460Y-72655D01*
X54746Y-72368D01*
X54746Y-72510D01*
X54530Y-72725D01*
X54816Y-73012D01*
X54908Y-72989D01*
X54956Y-72851D01*
X54956Y-72856D01*
X55011Y-72989D01*
X55103Y-73012D01*
X55389Y-72725D01*
X55389Y-72867D01*
X55173Y-73082D01*
X55196Y-73174D01*
X55387Y-73240D01*
X55590Y-73229D01*
X55723Y-73174D01*
X55746Y-73082D01*
X55746Y-73300D01*
X54746Y-73300D01*
X54746Y-73082D01*
X54460Y-72796D01*
X54389Y-72867D01*
X54389Y-72725D01*
X54103Y-72439D01*
X54011Y-72462D01*
X53963Y-72600D01*
X53963Y-72595D01*
X53908Y-72462D01*
X53816Y-72439D01*
X53746Y-72510D01*
X53746Y-72368D01*
X53723Y-72277D01*
X53532Y-72210D01*
X53329Y-72222D01*
X53196Y-72277D01*
X53173Y-72368D01*
X53460Y-72655D01*
X53746Y-72368D01*
X53746Y-72510D01*
X53530Y-72725D01*
X53816Y-73012D01*
X53908Y-72989D01*
X53956Y-72851D01*
X53956Y-72856D01*
X54011Y-72989D01*
X54103Y-73012D01*
X54389Y-72725D01*
X54389Y-72867D01*
X54173Y-73082D01*
X54196Y-73174D01*
X54387Y-73240D01*
X54590Y-73229D01*
X54723Y-73174D01*
X54746Y-73082D01*
X54746Y-73300D01*
X53746Y-73300D01*
X53746Y-73082D01*
X53460Y-72796D01*
X53389Y-72867D01*
X53389Y-72725D01*
X53103Y-72439D01*
X53011Y-72462D01*
X52963Y-72600D01*
X52963Y-72595D01*
X52908Y-72462D01*
X52816Y-72439D01*
X52746Y-72510D01*
X52746Y-72368D01*
X52723Y-72277D01*
X52532Y-72210D01*
X52329Y-72222D01*
X52196Y-72277D01*
X52173Y-72368D01*
X52460Y-72655D01*
X52746Y-72368D01*
X52746Y-72510D01*
X52530Y-72725D01*
X52816Y-73012D01*
X52908Y-72989D01*
X52956Y-72851D01*
X52956Y-72856D01*
X53011Y-72989D01*
X53103Y-73012D01*
X53389Y-72725D01*
X53389Y-72867D01*
X53173Y-73082D01*
X53196Y-73174D01*
X53387Y-73240D01*
X53590Y-73229D01*
X53723Y-73174D01*
X53746Y-73082D01*
X53746Y-73300D01*
X52746Y-73300D01*
X52746Y-73082D01*
X52460Y-72796D01*
X52389Y-72867D01*
X52389Y-72725D01*
X52103Y-72439D01*
X52011Y-72462D01*
X51963Y-72600D01*
X51963Y-72595D01*
X51908Y-72462D01*
X51816Y-72439D01*
X51746Y-72510D01*
X51746Y-72368D01*
X51723Y-72277D01*
X51532Y-72210D01*
X51329Y-72222D01*
X51196Y-72277D01*
X51173Y-72368D01*
X51460Y-72655D01*
X51746Y-72368D01*
X51746Y-72510D01*
X51530Y-72725D01*
X51816Y-73012D01*
X51908Y-72989D01*
X51956Y-72851D01*
X51956Y-72856D01*
X52011Y-72989D01*
X52103Y-73012D01*
X52389Y-72725D01*
X52389Y-72867D01*
X52173Y-73082D01*
X52196Y-73174D01*
X52387Y-73240D01*
X52590Y-73229D01*
X52723Y-73174D01*
X52746Y-73082D01*
X52746Y-73300D01*
X51746Y-73300D01*
X51746Y-73082D01*
X51460Y-72796D01*
X51389Y-72867D01*
X51389Y-72725D01*
X51103Y-72439D01*
X51011Y-72462D01*
X50963Y-72600D01*
X50963Y-72595D01*
X50908Y-72462D01*
X50816Y-72439D01*
X50746Y-72510D01*
X50746Y-72368D01*
X50723Y-72277D01*
X50532Y-72210D01*
X50329Y-72222D01*
X50196Y-72277D01*
X50173Y-72368D01*
X50460Y-72655D01*
X50746Y-72368D01*
X50746Y-72510D01*
X50530Y-72725D01*
X50816Y-73012D01*
X50908Y-72989D01*
X50956Y-72851D01*
X50956Y-72856D01*
X51011Y-72989D01*
X51103Y-73012D01*
X51389Y-72725D01*
X51389Y-72867D01*
X51173Y-73082D01*
X51196Y-73174D01*
X51387Y-73240D01*
X51590Y-73229D01*
X51723Y-73174D01*
X51746Y-73082D01*
X51746Y-73300D01*
X50746Y-73300D01*
X50746Y-73082D01*
X50460Y-72796D01*
X50389Y-72867D01*
X50389Y-72725D01*
X50103Y-72439D01*
X50011Y-72462D01*
X49963Y-72600D01*
X49963Y-72595D01*
X49908Y-72462D01*
X49816Y-72439D01*
X49746Y-72510D01*
X49746Y-72368D01*
X49723Y-72277D01*
X49532Y-72210D01*
X49329Y-72222D01*
X49196Y-72277D01*
X49173Y-72368D01*
X49460Y-72655D01*
X49746Y-72368D01*
X49746Y-72510D01*
X49530Y-72725D01*
X49816Y-73012D01*
X49908Y-72989D01*
X49956Y-72851D01*
X49956Y-72856D01*
X50011Y-72989D01*
X50103Y-73012D01*
X50389Y-72725D01*
X50389Y-72867D01*
X50173Y-73082D01*
X50196Y-73174D01*
X50387Y-73240D01*
X50590Y-73229D01*
X50723Y-73174D01*
X50746Y-73082D01*
X50746Y-73300D01*
X49746Y-73300D01*
X49746Y-73082D01*
X49460Y-72796D01*
X49389Y-72867D01*
X49389Y-72725D01*
X49103Y-72439D01*
X49011Y-72462D01*
X48963Y-72600D01*
X48963Y-72595D01*
X48908Y-72462D01*
X48816Y-72439D01*
X48746Y-72510D01*
X48746Y-72368D01*
X48723Y-72277D01*
X48532Y-72210D01*
X48329Y-72222D01*
X48196Y-72277D01*
X48173Y-72368D01*
X48460Y-72655D01*
X48746Y-72368D01*
X48746Y-72510D01*
X48530Y-72725D01*
X48816Y-73012D01*
X48908Y-72989D01*
X48956Y-72851D01*
X48956Y-72856D01*
X49011Y-72989D01*
X49103Y-73012D01*
X49389Y-72725D01*
X49389Y-72867D01*
X49173Y-73082D01*
X49196Y-73174D01*
X49387Y-73240D01*
X49590Y-73229D01*
X49723Y-73174D01*
X49746Y-73082D01*
X49746Y-73300D01*
X48424Y-73300D01*
X48352Y-73228D01*
X48387Y-73240D01*
X48590Y-73229D01*
X48723Y-73174D01*
X48746Y-73082D01*
X48460Y-72796D01*
X48454Y-72802D01*
X48383Y-72731D01*
X48389Y-72725D01*
X48103Y-72439D01*
X48011Y-72462D01*
X47945Y-72653D01*
X47955Y-72830D01*
X45500Y-70375D01*
X45500Y-49000D01*
X45477Y-48885D01*
X45412Y-48787D01*
X45412Y-48787D01*
X39799Y-43175D01*
X39859Y-43175D01*
X40015Y-43110D01*
X40077Y-43048D01*
X47324Y-43023D01*
X49862Y-45562D01*
X49862Y-45562D01*
X49960Y-45627D01*
X50074Y-45649D01*
X50075Y-45650D01*
X51025Y-45650D01*
X51225Y-45849D01*
X51225Y-61125D01*
X50387Y-61962D01*
X50322Y-62060D01*
X50300Y-62175D01*
X50300Y-63650D01*
X50322Y-63764D01*
X50387Y-63862D01*
X51282Y-64756D01*
X51282Y-64756D01*
X51372Y-64817D01*
X51315Y-64955D01*
X51315Y-65133D01*
X51382Y-65294D01*
X51315Y-65455D01*
X51315Y-65633D01*
X51382Y-65794D01*
X51315Y-65955D01*
X51315Y-66133D01*
X51382Y-66294D01*
X51315Y-66455D01*
X51315Y-66633D01*
X51383Y-66798D01*
X51509Y-66924D01*
X51674Y-66993D01*
X51852Y-66993D01*
X52014Y-66926D01*
X52174Y-66993D01*
X52352Y-66993D01*
X52517Y-66925D01*
X52643Y-66799D01*
X52712Y-66634D01*
X52712Y-66455D01*
X52645Y-66294D01*
X52712Y-66134D01*
X52712Y-65955D01*
X52645Y-65794D01*
X52712Y-65634D01*
X52712Y-65455D01*
X52645Y-65294D01*
X52712Y-65134D01*
X52712Y-64955D01*
X52645Y-64794D01*
X52712Y-64634D01*
X52712Y-64561D01*
X53937Y-63337D01*
X53937Y-63337D01*
X54002Y-63239D01*
X54024Y-63125D01*
X54025Y-63125D01*
X54025Y-45075D01*
X54002Y-44960D01*
X53937Y-44862D01*
X53937Y-44862D01*
X52549Y-43475D01*
X52800Y-43475D01*
X52800Y-43474D01*
X52914Y-43452D01*
X52914Y-43452D01*
X53012Y-43387D01*
X53362Y-43037D01*
X53362Y-43037D01*
X53427Y-42939D01*
X53449Y-42825D01*
X53450Y-42825D01*
X53450Y-41275D01*
X53427Y-41160D01*
X53362Y-41062D01*
X53362Y-41062D01*
X52696Y-40397D01*
X52645Y-40274D01*
X52712Y-40114D01*
X52712Y-39936D01*
X52645Y-39774D01*
X52712Y-39614D01*
X52712Y-39436D01*
X52645Y-39274D01*
X52712Y-39114D01*
X52712Y-38936D01*
X52645Y-38774D01*
X52712Y-38614D01*
X52712Y-38436D01*
X52644Y-38271D01*
X52518Y-38145D01*
X52353Y-38076D01*
X52175Y-38076D01*
X52013Y-38143D01*
X51853Y-38076D01*
X51675Y-38076D01*
X51510Y-38144D01*
X51384Y-38270D01*
X51315Y-38435D01*
X51315Y-38613D01*
X51382Y-38775D01*
X51315Y-38935D01*
X51315Y-39113D01*
X51382Y-39275D01*
X51315Y-39435D01*
X51315Y-39613D01*
X51382Y-39775D01*
X51315Y-39935D01*
X51315Y-40113D01*
X51348Y-40194D01*
X51118Y-40194D01*
X48537Y-37612D01*
X48439Y-37547D01*
X48325Y-37525D01*
X39801Y-37525D01*
X39741Y-37464D01*
X39700Y-37448D01*
X45224Y-31925D01*
X48197Y-31925D01*
X48212Y-31939D01*
X48120Y-31962D01*
X48054Y-32153D01*
X48065Y-32356D01*
X48120Y-32489D01*
X48212Y-32512D01*
X48498Y-32225D01*
X48492Y-32220D01*
X48563Y-32149D01*
X48569Y-32155D01*
X48574Y-32149D01*
X48645Y-32220D01*
X48639Y-32225D01*
X48925Y-32512D01*
X49017Y-32489D01*
X49065Y-32351D01*
X49065Y-32356D01*
X49120Y-32489D01*
X49212Y-32512D01*
X49498Y-32225D01*
X49492Y-32220D01*
X49563Y-32149D01*
X49569Y-32155D01*
X49574Y-32149D01*
X49645Y-32220D01*
X49639Y-32225D01*
X49925Y-32512D01*
X50017Y-32489D01*
X50065Y-32351D01*
X50065Y-32356D01*
X50120Y-32489D01*
X50212Y-32512D01*
X50498Y-32225D01*
X50492Y-32220D01*
X50563Y-32149D01*
X50569Y-32155D01*
X50574Y-32149D01*
X50645Y-32220D01*
X50639Y-32225D01*
X50925Y-32512D01*
X51017Y-32489D01*
X51065Y-32351D01*
X51065Y-32356D01*
X51120Y-32489D01*
X51212Y-32512D01*
X51498Y-32225D01*
X51492Y-32220D01*
X51563Y-32149D01*
X51569Y-32155D01*
X51574Y-32149D01*
X51645Y-32220D01*
X51639Y-32225D01*
X51925Y-32512D01*
X52017Y-32489D01*
X52065Y-32351D01*
X52065Y-32356D01*
X52120Y-32489D01*
X52212Y-32512D01*
X52498Y-32225D01*
X52492Y-32220D01*
X52563Y-32149D01*
X52569Y-32155D01*
X52574Y-32149D01*
X52645Y-32220D01*
X52639Y-32225D01*
X52925Y-32512D01*
X53017Y-32489D01*
X53065Y-32351D01*
X53065Y-32356D01*
X53120Y-32489D01*
X53212Y-32512D01*
X53498Y-32225D01*
X53492Y-32220D01*
X53563Y-32149D01*
X53569Y-32155D01*
X53574Y-32149D01*
X53645Y-32220D01*
X53639Y-32225D01*
X53925Y-32512D01*
X54017Y-32489D01*
X54065Y-32351D01*
X54065Y-32356D01*
X54120Y-32489D01*
X54212Y-32512D01*
X54498Y-32225D01*
X54492Y-32220D01*
X54563Y-32149D01*
X54569Y-32155D01*
X54574Y-32149D01*
X54645Y-32220D01*
X54639Y-32225D01*
X54925Y-32512D01*
X55017Y-32489D01*
X55065Y-32351D01*
X55065Y-32356D01*
X55120Y-32489D01*
X55212Y-32512D01*
X55498Y-32225D01*
X55492Y-32220D01*
X55563Y-32149D01*
X55569Y-32155D01*
X55574Y-32149D01*
X55645Y-32220D01*
X55639Y-32225D01*
X55925Y-32512D01*
X56017Y-32489D01*
X56083Y-32298D01*
X56072Y-32095D01*
X56017Y-31962D01*
X55925Y-31939D01*
X55940Y-31925D01*
X67025Y-31925D01*
X70625Y-35524D01*
X70624Y-35609D01*
X70689Y-35765D01*
X70808Y-35885D01*
X70965Y-35949D01*
X71134Y-35950D01*
X71290Y-35885D01*
X71387Y-35788D01*
X71433Y-35835D01*
X71590Y-35899D01*
X71759Y-35900D01*
X71915Y-35835D01*
X72035Y-35716D01*
X72046Y-35687D01*
X72089Y-35790D01*
X72208Y-35910D01*
X72365Y-35974D01*
X72534Y-35975D01*
X72690Y-35910D01*
X72800Y-35801D01*
X72908Y-35910D01*
X73065Y-35974D01*
X73234Y-35975D01*
X73390Y-35910D01*
X73510Y-35791D01*
X73574Y-35634D01*
X73575Y-35465D01*
X73510Y-35309D01*
X73391Y-35189D01*
X73234Y-35125D01*
X73149Y-35124D01*
X68999Y-30975D01*
X74475Y-30975D01*
X74475Y-30974D01*
X74589Y-30952D01*
X74589Y-30952D01*
X74687Y-30887D01*
X75024Y-30549D01*
X75109Y-30550D01*
X75265Y-30485D01*
X75385Y-30366D01*
X75449Y-30209D01*
X75450Y-30040D01*
X75385Y-29884D01*
X75326Y-29825D01*
X75360Y-29791D01*
X75424Y-29634D01*
X75425Y-29465D01*
X75360Y-29309D01*
X75312Y-29261D01*
X75374Y-29109D01*
X75375Y-28940D01*
X75310Y-28784D01*
X75263Y-28737D01*
X75285Y-28716D01*
X75349Y-28559D01*
X75350Y-28390D01*
X75285Y-28234D01*
X75166Y-28114D01*
X75009Y-28050D01*
X74840Y-28049D01*
X74684Y-28114D01*
X74564Y-28233D01*
X74500Y-28390D01*
X74499Y-28475D01*
X73300Y-29675D01*
X44775Y-29675D01*
X44660Y-29697D01*
X44562Y-29762D01*
X41637Y-32688D01*
X41637Y-31278D01*
X41637Y-28838D01*
X41628Y-28575D01*
X41545Y-28373D01*
X41437Y-28332D01*
X41367Y-28403D01*
X41367Y-28262D01*
X41326Y-28154D01*
X41078Y-28062D01*
X40815Y-28071D01*
X40613Y-28154D01*
X40572Y-28262D01*
X40970Y-28659D01*
X41367Y-28262D01*
X41367Y-28403D01*
X41040Y-28730D01*
X41437Y-29127D01*
X41545Y-29086D01*
X41637Y-28838D01*
X41637Y-31278D01*
X41628Y-31015D01*
X41545Y-30813D01*
X41437Y-30772D01*
X41367Y-30843D01*
X41367Y-30702D01*
X41367Y-29197D01*
X40970Y-28800D01*
X40899Y-28871D01*
X40899Y-28730D01*
X40502Y-28332D01*
X40394Y-28373D01*
X40302Y-28621D01*
X40311Y-28884D01*
X40394Y-29086D01*
X40502Y-29127D01*
X40899Y-28730D01*
X40899Y-28871D01*
X40572Y-29197D01*
X40613Y-29305D01*
X40861Y-29397D01*
X41124Y-29388D01*
X41326Y-29305D01*
X41367Y-29197D01*
X41367Y-30702D01*
X41326Y-30594D01*
X41078Y-30502D01*
X40815Y-30511D01*
X40613Y-30594D01*
X40572Y-30702D01*
X40970Y-31099D01*
X41367Y-30702D01*
X41367Y-30843D01*
X41040Y-31170D01*
X41437Y-31567D01*
X41545Y-31526D01*
X41637Y-31278D01*
X41637Y-32688D01*
X41367Y-32958D01*
X41367Y-31637D01*
X40970Y-31240D01*
X40899Y-31311D01*
X40899Y-31170D01*
X40502Y-30772D01*
X40394Y-30813D01*
X40354Y-30922D01*
X40354Y-29830D01*
X40262Y-29608D01*
X40092Y-29437D01*
X39870Y-29345D01*
X39630Y-29345D01*
X39408Y-29437D01*
X39237Y-29607D01*
X39197Y-29704D01*
X39197Y-28838D01*
X39188Y-28575D01*
X39105Y-28373D01*
X38997Y-28332D01*
X38927Y-28403D01*
X38927Y-28262D01*
X38886Y-28154D01*
X38638Y-28062D01*
X38375Y-28071D01*
X38173Y-28154D01*
X38132Y-28262D01*
X38530Y-28659D01*
X38927Y-28262D01*
X38927Y-28403D01*
X38600Y-28730D01*
X38997Y-29127D01*
X39105Y-29086D01*
X39197Y-28838D01*
X39197Y-29704D01*
X39145Y-29829D01*
X39145Y-30069D01*
X39237Y-30291D01*
X39407Y-30462D01*
X39629Y-30554D01*
X39869Y-30554D01*
X40091Y-30462D01*
X40262Y-30292D01*
X40354Y-30070D01*
X40354Y-29830D01*
X40354Y-30922D01*
X40302Y-31061D01*
X40311Y-31324D01*
X40394Y-31526D01*
X40502Y-31567D01*
X40899Y-31170D01*
X40899Y-31311D01*
X40572Y-31637D01*
X40613Y-31745D01*
X40861Y-31837D01*
X41124Y-31828D01*
X41326Y-31745D01*
X41367Y-31637D01*
X41367Y-32958D01*
X39197Y-35128D01*
X39197Y-31278D01*
X39188Y-31015D01*
X39105Y-30813D01*
X38997Y-30772D01*
X38927Y-30843D01*
X38927Y-30702D01*
X38927Y-29197D01*
X38530Y-28800D01*
X38459Y-28871D01*
X38459Y-28730D01*
X38062Y-28332D01*
X37954Y-28373D01*
X37862Y-28621D01*
X37871Y-28884D01*
X37954Y-29086D01*
X38062Y-29127D01*
X38459Y-28730D01*
X38459Y-28871D01*
X38132Y-29197D01*
X38173Y-29305D01*
X38421Y-29397D01*
X38684Y-29388D01*
X38886Y-29305D01*
X38927Y-29197D01*
X38927Y-30702D01*
X38886Y-30594D01*
X38638Y-30502D01*
X38375Y-30511D01*
X38173Y-30594D01*
X38132Y-30702D01*
X38530Y-31099D01*
X38927Y-30702D01*
X38927Y-30843D01*
X38600Y-31170D01*
X38997Y-31567D01*
X39105Y-31526D01*
X39197Y-31278D01*
X39197Y-35128D01*
X38927Y-35398D01*
X38927Y-31637D01*
X38530Y-31240D01*
X38459Y-31311D01*
X38459Y-31170D01*
X38062Y-30772D01*
X37954Y-30813D01*
X37862Y-31061D01*
X37871Y-31324D01*
X37954Y-31526D01*
X38062Y-31567D01*
X38459Y-31170D01*
X38459Y-31311D01*
X38132Y-31637D01*
X38173Y-31745D01*
X38421Y-31837D01*
X38684Y-31828D01*
X38886Y-31745D01*
X38927Y-31637D01*
X38927Y-35398D01*
X36712Y-37612D01*
X36712Y-37612D01*
X36075Y-38250D01*
X35699Y-38250D01*
X35550Y-38100D01*
X35550Y-37526D01*
X35610Y-37466D01*
X35674Y-37309D01*
X35675Y-37140D01*
X35610Y-36984D01*
X35491Y-36864D01*
X35334Y-36800D01*
X35165Y-36799D01*
X35009Y-36864D01*
X34889Y-36983D01*
X34825Y-37140D01*
X34825Y-37156D01*
X34684Y-37214D01*
X34564Y-37333D01*
X34500Y-37490D01*
X34499Y-37606D01*
X34359Y-37664D01*
X34349Y-37674D01*
X34349Y-37460D01*
X34328Y-37353D01*
X34267Y-37262D01*
X34177Y-37202D01*
X34129Y-37192D01*
X34129Y-29031D01*
X34118Y-28813D01*
X34056Y-28662D01*
X33960Y-28634D01*
X33890Y-28705D01*
X33890Y-28564D01*
X33862Y-28468D01*
X33656Y-28395D01*
X33438Y-28406D01*
X33287Y-28468D01*
X33259Y-28564D01*
X33575Y-28879D01*
X33890Y-28564D01*
X33890Y-28705D01*
X33645Y-28950D01*
X33960Y-29265D01*
X34056Y-29237D01*
X34129Y-29031D01*
X34129Y-37192D01*
X34125Y-37192D01*
X34125Y-30841D01*
X34041Y-30638D01*
X33886Y-30484D01*
X33805Y-30450D01*
X33886Y-30416D01*
X34040Y-30261D01*
X34124Y-30059D01*
X34125Y-29841D01*
X34041Y-29638D01*
X33886Y-29484D01*
X33811Y-29452D01*
X33862Y-29431D01*
X33890Y-29335D01*
X33575Y-29020D01*
X33504Y-29091D01*
X33504Y-28950D01*
X33189Y-28634D01*
X33093Y-28662D01*
X33020Y-28868D01*
X33031Y-29086D01*
X33093Y-29237D01*
X33189Y-29265D01*
X33504Y-28950D01*
X33504Y-29091D01*
X33259Y-29335D01*
X33287Y-29431D01*
X33342Y-29450D01*
X33263Y-29483D01*
X33109Y-29638D01*
X33025Y-29840D01*
X33024Y-30058D01*
X33108Y-30261D01*
X33263Y-30415D01*
X33344Y-30449D01*
X33263Y-30483D01*
X33109Y-30638D01*
X33025Y-30840D01*
X33024Y-31058D01*
X33108Y-31261D01*
X33247Y-31400D01*
X33225Y-31400D01*
X33133Y-31438D01*
X33062Y-31508D01*
X33024Y-31600D01*
X33025Y-31837D01*
X33087Y-31900D01*
X33525Y-31900D01*
X33525Y-31892D01*
X33625Y-31892D01*
X33625Y-31900D01*
X34062Y-31900D01*
X34125Y-31837D01*
X34125Y-31600D01*
X34087Y-31508D01*
X34016Y-31438D01*
X33924Y-31400D01*
X33902Y-31400D01*
X34040Y-31261D01*
X34124Y-31059D01*
X34125Y-30841D01*
X34125Y-37192D01*
X34125Y-37191D01*
X34125Y-32299D01*
X34125Y-32062D01*
X34062Y-32000D01*
X33625Y-32000D01*
X33625Y-32437D01*
X33687Y-32500D01*
X33825Y-32500D01*
X33924Y-32499D01*
X34016Y-32461D01*
X34087Y-32391D01*
X34125Y-32299D01*
X34125Y-37191D01*
X34070Y-37181D01*
X33525Y-37181D01*
X33525Y-32437D01*
X33525Y-32000D01*
X33087Y-32000D01*
X33025Y-32062D01*
X33024Y-32299D01*
X33062Y-32391D01*
X33133Y-32461D01*
X33225Y-32499D01*
X33324Y-32500D01*
X33462Y-32500D01*
X33525Y-32437D01*
X33525Y-37181D01*
X29455Y-37181D01*
X29455Y-34876D01*
X29243Y-34359D01*
X29237Y-34349D01*
X29052Y-34217D01*
X28982Y-34288D01*
X28982Y-34147D01*
X28905Y-34039D01*
X28905Y-27226D01*
X28693Y-26709D01*
X28687Y-26699D01*
X28502Y-26567D01*
X28432Y-26638D01*
X28432Y-26497D01*
X28300Y-26312D01*
X27785Y-26096D01*
X27226Y-26094D01*
X26709Y-26306D01*
X26699Y-26312D01*
X26567Y-26497D01*
X27500Y-27429D01*
X28432Y-26497D01*
X28432Y-26638D01*
X27570Y-27500D01*
X28502Y-28432D01*
X28687Y-28300D01*
X28903Y-27785D01*
X28905Y-27226D01*
X28905Y-34039D01*
X28850Y-33962D01*
X28432Y-33787D01*
X28432Y-28502D01*
X27500Y-27570D01*
X27429Y-27641D01*
X27429Y-27500D01*
X26497Y-26567D01*
X26312Y-26699D01*
X26096Y-27214D01*
X26094Y-27773D01*
X26306Y-28290D01*
X26312Y-28300D01*
X26497Y-28432D01*
X27429Y-27500D01*
X27429Y-27641D01*
X26567Y-28502D01*
X26699Y-28687D01*
X27214Y-28903D01*
X27773Y-28905D01*
X28290Y-28693D01*
X28300Y-28687D01*
X28432Y-28502D01*
X28432Y-33787D01*
X28335Y-33746D01*
X27776Y-33744D01*
X27259Y-33956D01*
X27249Y-33962D01*
X27117Y-34147D01*
X28050Y-35079D01*
X28982Y-34147D01*
X28982Y-34288D01*
X28120Y-35150D01*
X29052Y-36082D01*
X29237Y-35950D01*
X29453Y-35435D01*
X29455Y-34876D01*
X29455Y-37181D01*
X28982Y-37181D01*
X28982Y-36152D01*
X28050Y-35220D01*
X27979Y-35291D01*
X27979Y-35150D01*
X27047Y-34217D01*
X26862Y-34349D01*
X26646Y-34864D01*
X26644Y-35423D01*
X26856Y-35940D01*
X26862Y-35950D01*
X27047Y-36082D01*
X27979Y-35150D01*
X27979Y-35291D01*
X27117Y-36152D01*
X27249Y-36337D01*
X27764Y-36553D01*
X28323Y-36555D01*
X28840Y-36343D01*
X28850Y-36337D01*
X28982Y-36152D01*
X28982Y-37181D01*
X24507Y-37181D01*
X24519Y-24700D01*
X85919Y-24949D01*
X85919Y-24949D01*
G37*
G54D22*
X85919Y-24949D02*
X85820Y-79499D01*
X84476Y-79494D01*
X84476Y-52088D01*
X84264Y-51571D01*
X84257Y-51561D01*
X84073Y-51429D01*
X84003Y-51500D01*
X84003Y-51359D01*
X83871Y-51175D01*
X83500Y-51019D01*
X83500Y-46507D01*
X83309Y-46047D01*
X83309Y-46047D01*
X83155Y-45944D01*
X83155Y-27226D01*
X82943Y-26709D01*
X82937Y-26699D01*
X82752Y-26567D01*
X82682Y-26638D01*
X82682Y-26497D01*
X82550Y-26312D01*
X82035Y-26096D01*
X81476Y-26094D01*
X80959Y-26306D01*
X80949Y-26312D01*
X80817Y-26497D01*
X81750Y-27429D01*
X82682Y-26497D01*
X82682Y-26638D01*
X81820Y-27500D01*
X82752Y-28432D01*
X82937Y-28300D01*
X83153Y-27785D01*
X83155Y-27226D01*
X83155Y-45944D01*
X83141Y-45934D01*
X83070Y-46005D01*
X83070Y-45864D01*
X82958Y-45696D01*
X82682Y-45581D01*
X82682Y-28502D01*
X81750Y-27570D01*
X81679Y-27641D01*
X81679Y-27500D01*
X80747Y-26567D01*
X80562Y-26699D01*
X80346Y-27214D01*
X80344Y-27773D01*
X80556Y-28290D01*
X80562Y-28300D01*
X80747Y-28432D01*
X81679Y-27500D01*
X81679Y-27641D01*
X80817Y-28502D01*
X80949Y-28687D01*
X81464Y-28903D01*
X82023Y-28905D01*
X82540Y-28693D01*
X82550Y-28687D01*
X82682Y-28502D01*
X82682Y-45581D01*
X82498Y-45505D01*
X82446Y-45505D01*
X82446Y-32298D01*
X82435Y-32095D01*
X82380Y-31962D01*
X82288Y-31939D01*
X82218Y-32010D01*
X82218Y-31868D01*
X82195Y-31777D01*
X82004Y-31710D01*
X81801Y-31722D01*
X81668Y-31777D01*
X81645Y-31868D01*
X81932Y-32155D01*
X82218Y-31868D01*
X82218Y-32010D01*
X82002Y-32225D01*
X82288Y-32512D01*
X82380Y-32489D01*
X82446Y-32298D01*
X82446Y-45505D01*
X82442Y-45505D01*
X82442Y-35124D01*
X82364Y-34937D01*
X82221Y-34793D01*
X82057Y-34725D01*
X82220Y-34658D01*
X82364Y-34515D01*
X82441Y-34327D01*
X82442Y-34124D01*
X82364Y-33937D01*
X82221Y-33793D01*
X82218Y-33792D01*
X82218Y-32582D01*
X81932Y-32296D01*
X81861Y-32367D01*
X81861Y-32225D01*
X81575Y-31939D01*
X81483Y-31962D01*
X81435Y-32100D01*
X81435Y-32095D01*
X81380Y-31962D01*
X81288Y-31939D01*
X81218Y-32010D01*
X81218Y-31868D01*
X81195Y-31777D01*
X81004Y-31710D01*
X80801Y-31722D01*
X80668Y-31777D01*
X80645Y-31868D01*
X80932Y-32155D01*
X81218Y-31868D01*
X81218Y-32010D01*
X81002Y-32225D01*
X81288Y-32512D01*
X81380Y-32489D01*
X81428Y-32351D01*
X81428Y-32356D01*
X81483Y-32489D01*
X81575Y-32512D01*
X81861Y-32225D01*
X81861Y-32367D01*
X81645Y-32582D01*
X81668Y-32674D01*
X81859Y-32740D01*
X82062Y-32729D01*
X82195Y-32674D01*
X82218Y-32582D01*
X82218Y-33792D01*
X82033Y-33715D01*
X81831Y-33715D01*
X81643Y-33793D01*
X81499Y-33936D01*
X81431Y-34100D01*
X81364Y-33937D01*
X81221Y-33793D01*
X81218Y-33792D01*
X81218Y-32582D01*
X80932Y-32296D01*
X80861Y-32367D01*
X80861Y-32225D01*
X80575Y-31939D01*
X80483Y-31962D01*
X80435Y-32100D01*
X80435Y-32095D01*
X80380Y-31962D01*
X80288Y-31939D01*
X80218Y-32010D01*
X80218Y-31868D01*
X80195Y-31777D01*
X80004Y-31710D01*
X79801Y-31722D01*
X79668Y-31777D01*
X79645Y-31868D01*
X79932Y-32155D01*
X80218Y-31868D01*
X80218Y-32010D01*
X80002Y-32225D01*
X80288Y-32512D01*
X80380Y-32489D01*
X80428Y-32351D01*
X80428Y-32356D01*
X80483Y-32489D01*
X80575Y-32512D01*
X80861Y-32225D01*
X80861Y-32367D01*
X80645Y-32582D01*
X80668Y-32674D01*
X80859Y-32740D01*
X81062Y-32729D01*
X81195Y-32674D01*
X81218Y-32582D01*
X81218Y-33792D01*
X81033Y-33715D01*
X80831Y-33715D01*
X80643Y-33793D01*
X80499Y-33936D01*
X80431Y-34100D01*
X80364Y-33937D01*
X80221Y-33793D01*
X80218Y-33792D01*
X80218Y-32582D01*
X79932Y-32296D01*
X79861Y-32367D01*
X79861Y-32225D01*
X79575Y-31939D01*
X79483Y-31962D01*
X79435Y-32100D01*
X79435Y-32095D01*
X79380Y-31962D01*
X79288Y-31939D01*
X79218Y-32010D01*
X79218Y-31868D01*
X79195Y-31777D01*
X79004Y-31710D01*
X78801Y-31722D01*
X78668Y-31777D01*
X78645Y-31868D01*
X78932Y-32155D01*
X79218Y-31868D01*
X79218Y-32010D01*
X79002Y-32225D01*
X79288Y-32512D01*
X79380Y-32489D01*
X79428Y-32351D01*
X79428Y-32356D01*
X79483Y-32489D01*
X79575Y-32512D01*
X79861Y-32225D01*
X79861Y-32367D01*
X79645Y-32582D01*
X79668Y-32674D01*
X79859Y-32740D01*
X80062Y-32729D01*
X80195Y-32674D01*
X80218Y-32582D01*
X80218Y-33792D01*
X80033Y-33715D01*
X79831Y-33715D01*
X79643Y-33793D01*
X79499Y-33936D01*
X79431Y-34100D01*
X79364Y-33937D01*
X79221Y-33793D01*
X79218Y-33792D01*
X79218Y-32582D01*
X78932Y-32296D01*
X78861Y-32367D01*
X78861Y-32225D01*
X78575Y-31939D01*
X78483Y-31962D01*
X78435Y-32100D01*
X78435Y-32095D01*
X78380Y-31962D01*
X78288Y-31939D01*
X78218Y-32010D01*
X78218Y-31868D01*
X78195Y-31777D01*
X78004Y-31710D01*
X77801Y-31722D01*
X77668Y-31777D01*
X77645Y-31868D01*
X77932Y-32155D01*
X78218Y-31868D01*
X78218Y-32010D01*
X78002Y-32225D01*
X78288Y-32512D01*
X78380Y-32489D01*
X78428Y-32351D01*
X78428Y-32356D01*
X78483Y-32489D01*
X78575Y-32512D01*
X78861Y-32225D01*
X78861Y-32367D01*
X78645Y-32582D01*
X78668Y-32674D01*
X78859Y-32740D01*
X79062Y-32729D01*
X79195Y-32674D01*
X79218Y-32582D01*
X79218Y-33792D01*
X79033Y-33715D01*
X78831Y-33715D01*
X78643Y-33793D01*
X78499Y-33936D01*
X78431Y-34100D01*
X78364Y-33937D01*
X78221Y-33793D01*
X78218Y-33792D01*
X78218Y-32582D01*
X77932Y-32296D01*
X77861Y-32367D01*
X77861Y-32225D01*
X77575Y-31939D01*
X77483Y-31962D01*
X77435Y-32100D01*
X77435Y-32095D01*
X77380Y-31962D01*
X77288Y-31939D01*
X77218Y-32010D01*
X77218Y-31868D01*
X77195Y-31777D01*
X77004Y-31710D01*
X76801Y-31722D01*
X76668Y-31777D01*
X76645Y-31868D01*
X76932Y-32155D01*
X77218Y-31868D01*
X77218Y-32010D01*
X77002Y-32225D01*
X77288Y-32512D01*
X77380Y-32489D01*
X77428Y-32351D01*
X77428Y-32356D01*
X77483Y-32489D01*
X77575Y-32512D01*
X77861Y-32225D01*
X77861Y-32367D01*
X77645Y-32582D01*
X77668Y-32674D01*
X77859Y-32740D01*
X78062Y-32729D01*
X78195Y-32674D01*
X78218Y-32582D01*
X78218Y-33792D01*
X78033Y-33715D01*
X77831Y-33715D01*
X77643Y-33793D01*
X77499Y-33936D01*
X77431Y-34100D01*
X77364Y-33937D01*
X77221Y-33793D01*
X77218Y-33792D01*
X77218Y-32582D01*
X76932Y-32296D01*
X76861Y-32367D01*
X76861Y-32225D01*
X76575Y-31939D01*
X76483Y-31962D01*
X76435Y-32100D01*
X76435Y-32095D01*
X76380Y-31962D01*
X76288Y-31939D01*
X76218Y-32010D01*
X76218Y-31868D01*
X76195Y-31777D01*
X76004Y-31710D01*
X75801Y-31722D01*
X75668Y-31777D01*
X75645Y-31868D01*
X75932Y-32155D01*
X76218Y-31868D01*
X76218Y-32010D01*
X76002Y-32225D01*
X76288Y-32512D01*
X76380Y-32489D01*
X76428Y-32351D01*
X76428Y-32356D01*
X76483Y-32489D01*
X76575Y-32512D01*
X76861Y-32225D01*
X76861Y-32367D01*
X76645Y-32582D01*
X76668Y-32674D01*
X76859Y-32740D01*
X77062Y-32729D01*
X77195Y-32674D01*
X77218Y-32582D01*
X77218Y-33792D01*
X77033Y-33715D01*
X76831Y-33715D01*
X76643Y-33793D01*
X76499Y-33936D01*
X76431Y-34100D01*
X76364Y-33937D01*
X76221Y-33793D01*
X76218Y-33792D01*
X76218Y-32582D01*
X75932Y-32296D01*
X75861Y-32367D01*
X75861Y-32225D01*
X75575Y-31939D01*
X75483Y-31962D01*
X75435Y-32100D01*
X75435Y-32095D01*
X75380Y-31962D01*
X75288Y-31939D01*
X75218Y-32010D01*
X75218Y-31868D01*
X75195Y-31777D01*
X75004Y-31710D01*
X74801Y-31722D01*
X74668Y-31777D01*
X74645Y-31868D01*
X74932Y-32155D01*
X75218Y-31868D01*
X75218Y-32010D01*
X75002Y-32225D01*
X75288Y-32512D01*
X75380Y-32489D01*
X75428Y-32351D01*
X75428Y-32356D01*
X75483Y-32489D01*
X75575Y-32512D01*
X75861Y-32225D01*
X75861Y-32367D01*
X75645Y-32582D01*
X75668Y-32674D01*
X75859Y-32740D01*
X76062Y-32729D01*
X76195Y-32674D01*
X76218Y-32582D01*
X76218Y-33792D01*
X76033Y-33715D01*
X75831Y-33715D01*
X75643Y-33793D01*
X75499Y-33936D01*
X75431Y-34100D01*
X75364Y-33937D01*
X75221Y-33793D01*
X75218Y-33792D01*
X75218Y-32582D01*
X74932Y-32296D01*
X74861Y-32367D01*
X74861Y-32225D01*
X74575Y-31939D01*
X74483Y-31962D01*
X74417Y-32153D01*
X74428Y-32356D01*
X74483Y-32489D01*
X74575Y-32512D01*
X74861Y-32225D01*
X74861Y-32367D01*
X74645Y-32582D01*
X74668Y-32674D01*
X74859Y-32740D01*
X75062Y-32729D01*
X75195Y-32674D01*
X75218Y-32582D01*
X75218Y-33792D01*
X75033Y-33715D01*
X74831Y-33715D01*
X74643Y-33793D01*
X74499Y-33936D01*
X74422Y-34124D01*
X74421Y-34326D01*
X74499Y-34514D01*
X74642Y-34658D01*
X74806Y-34725D01*
X74643Y-34793D01*
X74499Y-34936D01*
X74422Y-35124D01*
X74421Y-35326D01*
X74499Y-35514D01*
X74642Y-35658D01*
X74830Y-35735D01*
X75033Y-35735D01*
X75220Y-35658D01*
X75364Y-35515D01*
X75432Y-35351D01*
X75499Y-35514D01*
X75642Y-35658D01*
X75830Y-35735D01*
X76033Y-35735D01*
X76220Y-35658D01*
X76364Y-35515D01*
X76432Y-35351D01*
X76499Y-35514D01*
X76642Y-35658D01*
X76830Y-35735D01*
X77033Y-35735D01*
X77220Y-35658D01*
X77364Y-35515D01*
X77432Y-35351D01*
X77499Y-35514D01*
X77642Y-35658D01*
X77830Y-35735D01*
X78033Y-35735D01*
X78220Y-35658D01*
X78364Y-35515D01*
X78432Y-35351D01*
X78499Y-35514D01*
X78642Y-35658D01*
X78830Y-35735D01*
X79033Y-35735D01*
X79220Y-35658D01*
X79364Y-35515D01*
X79432Y-35351D01*
X79499Y-35514D01*
X79642Y-35658D01*
X79830Y-35735D01*
X80033Y-35735D01*
X80220Y-35658D01*
X80364Y-35515D01*
X80432Y-35351D01*
X80499Y-35514D01*
X80642Y-35658D01*
X80830Y-35735D01*
X81033Y-35735D01*
X81220Y-35658D01*
X81364Y-35515D01*
X81432Y-35351D01*
X81499Y-35514D01*
X81642Y-35658D01*
X81830Y-35735D01*
X82033Y-35735D01*
X82220Y-35658D01*
X82364Y-35515D01*
X82441Y-35327D01*
X82442Y-35124D01*
X82442Y-45505D01*
X82001Y-45505D01*
X81541Y-45696D01*
X81541Y-45696D01*
X81429Y-45864D01*
X82250Y-46685D01*
X83070Y-45864D01*
X83070Y-46005D01*
X82320Y-46755D01*
X83141Y-47576D01*
X83309Y-47464D01*
X83499Y-47004D01*
X83500Y-46507D01*
X83500Y-51019D01*
X83356Y-50959D01*
X83070Y-50957D01*
X83070Y-47647D01*
X82250Y-46826D01*
X82179Y-46897D01*
X82179Y-46755D01*
X81358Y-45934D01*
X81190Y-46047D01*
X81000Y-46507D01*
X80999Y-47004D01*
X81190Y-47463D01*
X81190Y-47464D01*
X81358Y-47576D01*
X82179Y-46755D01*
X82179Y-46897D01*
X81429Y-47647D01*
X81541Y-47815D01*
X82001Y-48005D01*
X82498Y-48005D01*
X82958Y-47815D01*
X82958Y-47815D01*
X83070Y-47647D01*
X83070Y-50957D01*
X82797Y-50956D01*
X82280Y-51168D01*
X82270Y-51175D01*
X82138Y-51359D01*
X83070Y-52291D01*
X84003Y-51359D01*
X84003Y-51500D01*
X83141Y-52362D01*
X84073Y-53294D01*
X84257Y-53162D01*
X84473Y-52647D01*
X84476Y-52088D01*
X84476Y-79494D01*
X84003Y-79492D01*
X84003Y-53365D01*
X83070Y-52432D01*
X83000Y-52503D01*
X83000Y-52362D01*
X82067Y-51429D01*
X81883Y-51561D01*
X81667Y-52076D01*
X81665Y-52635D01*
X81876Y-53152D01*
X81883Y-53162D01*
X82067Y-53294D01*
X83000Y-52362D01*
X83000Y-52503D01*
X82138Y-53365D01*
X82270Y-53549D01*
X82785Y-53765D01*
X83344Y-53767D01*
X83861Y-53556D01*
X83871Y-53549D01*
X84003Y-53365D01*
X84003Y-79492D01*
X83500Y-79490D01*
X83500Y-59176D01*
X83309Y-58717D01*
X83309Y-58717D01*
X83141Y-58604D01*
X83070Y-58674D01*
X83070Y-58533D01*
X82958Y-58365D01*
X82498Y-58175D01*
X82001Y-58175D01*
X81541Y-58365D01*
X81541Y-58365D01*
X81429Y-58533D01*
X82250Y-59354D01*
X83070Y-58533D01*
X83070Y-58674D01*
X82320Y-59425D01*
X83141Y-60246D01*
X83309Y-60133D01*
X83499Y-59673D01*
X83500Y-59176D01*
X83500Y-79490D01*
X83155Y-79488D01*
X83155Y-76726D01*
X83070Y-76519D01*
X83070Y-60316D01*
X82250Y-59495D01*
X82179Y-59566D01*
X82179Y-59425D01*
X81358Y-58604D01*
X81190Y-58717D01*
X81000Y-59176D01*
X80999Y-59673D01*
X81190Y-60133D01*
X81190Y-60133D01*
X81358Y-60246D01*
X82179Y-59425D01*
X82179Y-59566D01*
X81429Y-60316D01*
X81541Y-60484D01*
X82001Y-60675D01*
X82498Y-60675D01*
X82958Y-60484D01*
X82958Y-60484D01*
X83070Y-60316D01*
X83070Y-76519D01*
X82943Y-76209D01*
X82937Y-76199D01*
X82752Y-76067D01*
X82682Y-76138D01*
X82682Y-75997D01*
X82550Y-75812D01*
X82534Y-75806D01*
X82534Y-72798D01*
X82530Y-72712D01*
X82530Y-70624D01*
X82452Y-70437D01*
X82309Y-70293D01*
X82145Y-70225D01*
X82308Y-70158D01*
X82452Y-70015D01*
X82529Y-69827D01*
X82530Y-69624D01*
X82452Y-69437D01*
X82309Y-69293D01*
X82121Y-69215D01*
X81919Y-69215D01*
X81731Y-69293D01*
X81587Y-69436D01*
X81519Y-69600D01*
X81452Y-69437D01*
X81309Y-69293D01*
X81121Y-69215D01*
X80919Y-69215D01*
X80731Y-69293D01*
X80587Y-69436D01*
X80519Y-69600D01*
X80452Y-69437D01*
X80309Y-69293D01*
X80121Y-69215D01*
X79919Y-69215D01*
X79731Y-69293D01*
X79587Y-69436D01*
X79519Y-69600D01*
X79452Y-69437D01*
X79309Y-69293D01*
X79197Y-69247D01*
X79197Y-66455D01*
X79131Y-66294D01*
X79197Y-66134D01*
X79197Y-65955D01*
X79131Y-65794D01*
X79197Y-65634D01*
X79197Y-65455D01*
X79131Y-65294D01*
X79197Y-65134D01*
X79197Y-64955D01*
X79131Y-64794D01*
X79197Y-64634D01*
X79197Y-64455D01*
X79131Y-64294D01*
X79197Y-64134D01*
X79197Y-63955D01*
X79131Y-63794D01*
X79197Y-63634D01*
X79197Y-63455D01*
X79131Y-63294D01*
X79197Y-63134D01*
X79197Y-62955D01*
X79197Y-41936D01*
X79131Y-41774D01*
X79197Y-41614D01*
X79197Y-41436D01*
X79131Y-41274D01*
X79197Y-41114D01*
X79197Y-40936D01*
X79131Y-40774D01*
X79197Y-40614D01*
X79197Y-40436D01*
X79131Y-40274D01*
X79197Y-40114D01*
X79197Y-39936D01*
X79131Y-39774D01*
X79197Y-39614D01*
X79197Y-39436D01*
X79131Y-39274D01*
X79197Y-39114D01*
X79197Y-38936D01*
X79131Y-38774D01*
X79197Y-38614D01*
X79197Y-38436D01*
X79129Y-38271D01*
X79003Y-38145D01*
X78839Y-38076D01*
X78660Y-38076D01*
X78499Y-38143D01*
X78339Y-38076D01*
X78160Y-38076D01*
X77995Y-38144D01*
X77869Y-38270D01*
X77801Y-38435D01*
X77800Y-38613D01*
X77867Y-38775D01*
X77801Y-38935D01*
X77800Y-39113D01*
X77867Y-39275D01*
X77801Y-39435D01*
X77800Y-39613D01*
X77867Y-39775D01*
X77801Y-39935D01*
X77800Y-40113D01*
X77867Y-40275D01*
X77801Y-40435D01*
X77800Y-40613D01*
X77867Y-40775D01*
X77801Y-40935D01*
X77800Y-41113D01*
X77867Y-41275D01*
X77801Y-41435D01*
X77800Y-41613D01*
X77867Y-41775D01*
X77801Y-41935D01*
X77800Y-42113D01*
X77869Y-42278D01*
X77995Y-42405D01*
X78159Y-42473D01*
X78338Y-42473D01*
X78499Y-42406D01*
X78659Y-42473D01*
X78838Y-42473D01*
X79003Y-42405D01*
X79129Y-42279D01*
X79197Y-42114D01*
X79197Y-41936D01*
X79197Y-62955D01*
X79129Y-62791D01*
X79003Y-62664D01*
X78839Y-62596D01*
X78660Y-62596D01*
X78499Y-62662D01*
X78339Y-62596D01*
X78160Y-62596D01*
X77995Y-62664D01*
X77869Y-62790D01*
X77801Y-62955D01*
X77800Y-63133D01*
X77867Y-63294D01*
X77801Y-63455D01*
X77800Y-63633D01*
X77867Y-63794D01*
X77801Y-63955D01*
X77800Y-64133D01*
X77867Y-64294D01*
X77801Y-64455D01*
X77800Y-64633D01*
X77867Y-64794D01*
X77801Y-64955D01*
X77800Y-65133D01*
X77867Y-65294D01*
X77801Y-65455D01*
X77800Y-65633D01*
X77867Y-65794D01*
X77801Y-65955D01*
X77800Y-66133D01*
X77867Y-66294D01*
X77801Y-66455D01*
X77800Y-66633D01*
X77869Y-66798D01*
X77995Y-66924D01*
X78159Y-66993D01*
X78338Y-66993D01*
X78499Y-66926D01*
X78659Y-66993D01*
X78838Y-66993D01*
X79003Y-66925D01*
X79129Y-66799D01*
X79197Y-66634D01*
X79197Y-66455D01*
X79197Y-69247D01*
X79121Y-69215D01*
X78919Y-69215D01*
X78731Y-69293D01*
X78587Y-69436D01*
X78519Y-69600D01*
X78452Y-69437D01*
X78309Y-69293D01*
X78121Y-69215D01*
X77919Y-69215D01*
X77731Y-69293D01*
X77587Y-69436D01*
X77519Y-69600D01*
X77452Y-69437D01*
X77309Y-69293D01*
X77121Y-69215D01*
X76919Y-69215D01*
X76731Y-69293D01*
X76587Y-69436D01*
X76519Y-69600D01*
X76452Y-69437D01*
X76350Y-69334D01*
X76350Y-63549D01*
X76350Y-41399D01*
X66759Y-41421D01*
X66759Y-34372D01*
X66548Y-33855D01*
X66541Y-33845D01*
X66357Y-33713D01*
X66286Y-33784D01*
X66286Y-33642D01*
X66154Y-33458D01*
X65639Y-33242D01*
X65081Y-33240D01*
X64564Y-33451D01*
X64553Y-33458D01*
X64422Y-33642D01*
X65354Y-34574D01*
X66286Y-33642D01*
X66286Y-33784D01*
X65425Y-34645D01*
X66357Y-35577D01*
X66541Y-35446D01*
X66757Y-34931D01*
X66759Y-34372D01*
X66759Y-41421D01*
X66286Y-41422D01*
X66286Y-35648D01*
X65354Y-34716D01*
X65283Y-34787D01*
X65283Y-34645D01*
X64351Y-33713D01*
X64167Y-33845D01*
X63951Y-34360D01*
X63948Y-34918D01*
X64160Y-35435D01*
X64167Y-35446D01*
X64351Y-35577D01*
X65283Y-34645D01*
X65283Y-34787D01*
X64422Y-35648D01*
X64553Y-35832D01*
X65068Y-36048D01*
X65627Y-36051D01*
X66144Y-35839D01*
X66154Y-35832D01*
X66286Y-35648D01*
X66286Y-41422D01*
X56083Y-41445D01*
X56079Y-41445D01*
X56079Y-35124D01*
X56001Y-34937D01*
X55858Y-34793D01*
X55694Y-34725D01*
X55857Y-34658D01*
X56001Y-34515D01*
X56078Y-34327D01*
X56079Y-34124D01*
X56001Y-33937D01*
X55858Y-33793D01*
X55855Y-33792D01*
X55855Y-32582D01*
X55569Y-32296D01*
X55498Y-32367D01*
X55282Y-32582D01*
X55305Y-32674D01*
X55496Y-32740D01*
X55699Y-32729D01*
X55832Y-32674D01*
X55855Y-32582D01*
X55855Y-33792D01*
X55670Y-33715D01*
X55468Y-33715D01*
X55280Y-33793D01*
X55136Y-33936D01*
X55068Y-34100D01*
X55001Y-33937D01*
X54858Y-33793D01*
X54855Y-33792D01*
X54855Y-32582D01*
X54569Y-32296D01*
X54498Y-32367D01*
X54282Y-32582D01*
X54305Y-32674D01*
X54496Y-32740D01*
X54699Y-32729D01*
X54832Y-32674D01*
X54855Y-32582D01*
X54855Y-33792D01*
X54670Y-33715D01*
X54468Y-33715D01*
X54280Y-33793D01*
X54136Y-33936D01*
X54068Y-34100D01*
X54001Y-33937D01*
X53858Y-33793D01*
X53855Y-33792D01*
X53855Y-32582D01*
X53569Y-32296D01*
X53498Y-32367D01*
X53282Y-32582D01*
X53305Y-32674D01*
X53496Y-32740D01*
X53699Y-32729D01*
X53832Y-32674D01*
X53855Y-32582D01*
X53855Y-33792D01*
X53670Y-33715D01*
X53468Y-33715D01*
X53280Y-33793D01*
X53136Y-33936D01*
X53068Y-34100D01*
X53001Y-33937D01*
X52858Y-33793D01*
X52855Y-33792D01*
X52855Y-32582D01*
X52569Y-32296D01*
X52498Y-32367D01*
X52282Y-32582D01*
X52305Y-32674D01*
X52496Y-32740D01*
X52699Y-32729D01*
X52832Y-32674D01*
X52855Y-32582D01*
X52855Y-33792D01*
X52670Y-33715D01*
X52468Y-33715D01*
X52280Y-33793D01*
X52136Y-33936D01*
X52068Y-34100D01*
X52001Y-33937D01*
X51858Y-33793D01*
X51855Y-33792D01*
X51855Y-32582D01*
X51569Y-32296D01*
X51498Y-32367D01*
X51282Y-32582D01*
X51305Y-32674D01*
X51496Y-32740D01*
X51699Y-32729D01*
X51832Y-32674D01*
X51855Y-32582D01*
X51855Y-33792D01*
X51670Y-33715D01*
X51468Y-33715D01*
X51280Y-33793D01*
X51136Y-33936D01*
X51068Y-34100D01*
X51001Y-33937D01*
X50858Y-33793D01*
X50855Y-33792D01*
X50855Y-32582D01*
X50569Y-32296D01*
X50498Y-32367D01*
X50282Y-32582D01*
X50305Y-32674D01*
X50496Y-32740D01*
X50699Y-32729D01*
X50832Y-32674D01*
X50855Y-32582D01*
X50855Y-33792D01*
X50670Y-33715D01*
X50468Y-33715D01*
X50280Y-33793D01*
X50136Y-33936D01*
X50068Y-34100D01*
X50001Y-33937D01*
X49858Y-33793D01*
X49855Y-33792D01*
X49855Y-32582D01*
X49569Y-32296D01*
X49498Y-32367D01*
X49282Y-32582D01*
X49305Y-32674D01*
X49496Y-32740D01*
X49699Y-32729D01*
X49832Y-32674D01*
X49855Y-32582D01*
X49855Y-33792D01*
X49670Y-33715D01*
X49468Y-33715D01*
X49280Y-33793D01*
X49136Y-33936D01*
X49068Y-34100D01*
X49001Y-33937D01*
X48858Y-33793D01*
X48855Y-33792D01*
X48855Y-32582D01*
X48569Y-32296D01*
X48498Y-32367D01*
X48282Y-32582D01*
X48305Y-32674D01*
X48496Y-32740D01*
X48699Y-32729D01*
X48832Y-32674D01*
X48855Y-32582D01*
X48855Y-33792D01*
X48670Y-33715D01*
X48468Y-33715D01*
X48280Y-33793D01*
X48136Y-33936D01*
X48059Y-34124D01*
X48058Y-34326D01*
X48136Y-34514D01*
X48279Y-34658D01*
X48443Y-34725D01*
X48280Y-34793D01*
X48136Y-34936D01*
X48059Y-35124D01*
X48058Y-35326D01*
X48136Y-35514D01*
X48279Y-35658D01*
X48467Y-35735D01*
X48670Y-35735D01*
X48857Y-35658D01*
X49001Y-35515D01*
X49069Y-35351D01*
X49136Y-35514D01*
X49279Y-35658D01*
X49467Y-35735D01*
X49670Y-35735D01*
X49857Y-35658D01*
X50001Y-35515D01*
X50069Y-35351D01*
X50136Y-35514D01*
X50279Y-35658D01*
X50467Y-35735D01*
X50670Y-35735D01*
X50857Y-35658D01*
X51001Y-35515D01*
X51069Y-35351D01*
X51136Y-35514D01*
X51279Y-35658D01*
X51467Y-35735D01*
X51670Y-35735D01*
X51857Y-35658D01*
X52001Y-35515D01*
X52069Y-35351D01*
X52136Y-35514D01*
X52279Y-35658D01*
X52467Y-35735D01*
X52670Y-35735D01*
X52857Y-35658D01*
X53001Y-35515D01*
X53069Y-35351D01*
X53136Y-35514D01*
X53279Y-35658D01*
X53467Y-35735D01*
X53670Y-35735D01*
X53857Y-35658D01*
X54001Y-35515D01*
X54069Y-35351D01*
X54136Y-35514D01*
X54279Y-35658D01*
X54467Y-35735D01*
X54670Y-35735D01*
X54857Y-35658D01*
X55001Y-35515D01*
X55069Y-35351D01*
X55136Y-35514D01*
X55279Y-35658D01*
X55467Y-35735D01*
X55670Y-35735D01*
X55857Y-35658D01*
X56001Y-35515D01*
X56078Y-35327D01*
X56079Y-35124D01*
X56079Y-41445D01*
X54100Y-41450D01*
X54100Y-42250D01*
X54100Y-42450D01*
X54150Y-63650D01*
X76350Y-63549D01*
X76350Y-69334D01*
X76309Y-69293D01*
X76121Y-69215D01*
X75919Y-69215D01*
X75731Y-69293D01*
X75587Y-69436D01*
X75519Y-69600D01*
X75452Y-69437D01*
X75309Y-69293D01*
X75121Y-69215D01*
X74919Y-69215D01*
X74731Y-69293D01*
X74587Y-69436D01*
X74510Y-69624D01*
X74509Y-69826D01*
X74587Y-70014D01*
X74730Y-70158D01*
X74894Y-70225D01*
X74731Y-70293D01*
X74587Y-70436D01*
X74510Y-70624D01*
X74509Y-70826D01*
X74587Y-71014D01*
X74730Y-71158D01*
X74918Y-71235D01*
X75121Y-71235D01*
X75308Y-71158D01*
X75452Y-71015D01*
X75520Y-70851D01*
X75587Y-71014D01*
X75730Y-71158D01*
X75918Y-71235D01*
X76121Y-71235D01*
X76308Y-71158D01*
X76452Y-71015D01*
X76520Y-70851D01*
X76587Y-71014D01*
X76730Y-71158D01*
X76918Y-71235D01*
X77121Y-71235D01*
X77308Y-71158D01*
X77452Y-71015D01*
X77520Y-70851D01*
X77587Y-71014D01*
X77730Y-71158D01*
X77918Y-71235D01*
X78121Y-71235D01*
X78308Y-71158D01*
X78452Y-71015D01*
X78520Y-70851D01*
X78587Y-71014D01*
X78730Y-71158D01*
X78918Y-71235D01*
X79121Y-71235D01*
X79308Y-71158D01*
X79452Y-71015D01*
X79520Y-70851D01*
X79587Y-71014D01*
X79730Y-71158D01*
X79918Y-71235D01*
X80121Y-71235D01*
X80308Y-71158D01*
X80452Y-71015D01*
X80520Y-70851D01*
X80587Y-71014D01*
X80730Y-71158D01*
X80918Y-71235D01*
X81121Y-71235D01*
X81308Y-71158D01*
X81452Y-71015D01*
X81520Y-70851D01*
X81587Y-71014D01*
X81730Y-71158D01*
X81918Y-71235D01*
X82121Y-71235D01*
X82308Y-71158D01*
X82452Y-71015D01*
X82529Y-70827D01*
X82530Y-70624D01*
X82530Y-72712D01*
X82523Y-72595D01*
X82468Y-72462D01*
X82376Y-72439D01*
X82306Y-72510D01*
X82306Y-72368D01*
X82283Y-72277D01*
X82092Y-72210D01*
X81889Y-72222D01*
X81756Y-72277D01*
X81733Y-72368D01*
X82020Y-72655D01*
X82306Y-72368D01*
X82306Y-72510D01*
X82090Y-72725D01*
X82376Y-73012D01*
X82468Y-72989D01*
X82534Y-72798D01*
X82534Y-75806D01*
X82306Y-75710D01*
X82306Y-73082D01*
X82020Y-72796D01*
X81949Y-72867D01*
X81949Y-72725D01*
X81663Y-72439D01*
X81571Y-72462D01*
X81523Y-72600D01*
X81523Y-72595D01*
X81468Y-72462D01*
X81376Y-72439D01*
X81306Y-72510D01*
X81306Y-72368D01*
X81283Y-72277D01*
X81092Y-72210D01*
X80889Y-72222D01*
X80756Y-72277D01*
X80733Y-72368D01*
X81020Y-72655D01*
X81306Y-72368D01*
X81306Y-72510D01*
X81090Y-72725D01*
X81376Y-73012D01*
X81468Y-72989D01*
X81516Y-72851D01*
X81516Y-72856D01*
X81571Y-72989D01*
X81663Y-73012D01*
X81949Y-72725D01*
X81949Y-72867D01*
X81733Y-73082D01*
X81756Y-73174D01*
X81947Y-73240D01*
X82150Y-73229D01*
X82283Y-73174D01*
X82306Y-73082D01*
X82306Y-75710D01*
X82035Y-75596D01*
X81476Y-75594D01*
X81306Y-75664D01*
X81306Y-73082D01*
X81020Y-72796D01*
X80949Y-72867D01*
X80949Y-72725D01*
X80663Y-72439D01*
X80571Y-72462D01*
X80523Y-72600D01*
X80523Y-72595D01*
X80468Y-72462D01*
X80376Y-72439D01*
X80306Y-72510D01*
X80306Y-72368D01*
X80283Y-72277D01*
X80092Y-72210D01*
X79889Y-72222D01*
X79756Y-72277D01*
X79733Y-72368D01*
X80020Y-72655D01*
X80306Y-72368D01*
X80306Y-72510D01*
X80090Y-72725D01*
X80376Y-73012D01*
X80468Y-72989D01*
X80516Y-72851D01*
X80516Y-72856D01*
X80571Y-72989D01*
X80663Y-73012D01*
X80949Y-72725D01*
X80949Y-72867D01*
X80733Y-73082D01*
X80756Y-73174D01*
X80947Y-73240D01*
X81150Y-73229D01*
X81283Y-73174D01*
X81306Y-73082D01*
X81306Y-75664D01*
X80959Y-75806D01*
X80949Y-75812D01*
X80817Y-75997D01*
X81750Y-76929D01*
X82682Y-75997D01*
X82682Y-76138D01*
X81820Y-77000D01*
X82752Y-77932D01*
X82937Y-77800D01*
X83153Y-77285D01*
X83155Y-76726D01*
X83155Y-79488D01*
X82682Y-79487D01*
X82682Y-78002D01*
X81750Y-77070D01*
X81679Y-77141D01*
X81679Y-77000D01*
X80747Y-76067D01*
X80562Y-76199D01*
X80346Y-76714D01*
X80344Y-77273D01*
X80556Y-77790D01*
X80562Y-77800D01*
X80747Y-77932D01*
X81679Y-77000D01*
X81679Y-77141D01*
X80817Y-78002D01*
X80949Y-78187D01*
X81464Y-78403D01*
X82023Y-78405D01*
X82540Y-78193D01*
X82550Y-78187D01*
X82682Y-78002D01*
X82682Y-79487D01*
X80306Y-79477D01*
X80306Y-73082D01*
X80020Y-72796D01*
X79949Y-72867D01*
X79949Y-72725D01*
X79663Y-72439D01*
X79571Y-72462D01*
X79523Y-72600D01*
X79523Y-72595D01*
X79468Y-72462D01*
X79376Y-72439D01*
X79306Y-72510D01*
X79306Y-72368D01*
X79283Y-72277D01*
X79092Y-72210D01*
X78889Y-72222D01*
X78756Y-72277D01*
X78733Y-72368D01*
X79020Y-72655D01*
X79306Y-72368D01*
X79306Y-72510D01*
X79090Y-72725D01*
X79376Y-73012D01*
X79468Y-72989D01*
X79516Y-72851D01*
X79516Y-72856D01*
X79571Y-72989D01*
X79663Y-73012D01*
X79949Y-72725D01*
X79949Y-72867D01*
X79733Y-73082D01*
X79756Y-73174D01*
X79947Y-73240D01*
X80150Y-73229D01*
X80283Y-73174D01*
X80306Y-73082D01*
X80306Y-79477D01*
X79306Y-79473D01*
X79306Y-73082D01*
X79020Y-72796D01*
X78949Y-72867D01*
X78949Y-72725D01*
X78663Y-72439D01*
X78571Y-72462D01*
X78523Y-72600D01*
X78523Y-72595D01*
X78468Y-72462D01*
X78376Y-72439D01*
X78306Y-72510D01*
X78306Y-72368D01*
X78283Y-72277D01*
X78092Y-72210D01*
X77889Y-72222D01*
X77756Y-72277D01*
X77733Y-72368D01*
X78020Y-72655D01*
X78306Y-72368D01*
X78306Y-72510D01*
X78090Y-72725D01*
X78376Y-73012D01*
X78468Y-72989D01*
X78516Y-72851D01*
X78516Y-72856D01*
X78571Y-72989D01*
X78663Y-73012D01*
X78949Y-72725D01*
X78949Y-72867D01*
X78733Y-73082D01*
X78756Y-73174D01*
X78947Y-73240D01*
X79150Y-73229D01*
X79283Y-73174D01*
X79306Y-73082D01*
X79306Y-79473D01*
X78306Y-79469D01*
X78306Y-73082D01*
X78020Y-72796D01*
X77949Y-72867D01*
X77949Y-72725D01*
X77663Y-72439D01*
X77571Y-72462D01*
X77523Y-72600D01*
X77523Y-72595D01*
X77468Y-72462D01*
X77376Y-72439D01*
X77306Y-72510D01*
X77306Y-72368D01*
X77283Y-72277D01*
X77092Y-72210D01*
X76889Y-72222D01*
X76756Y-72277D01*
X76733Y-72368D01*
X77020Y-72655D01*
X77306Y-72368D01*
X77306Y-72510D01*
X77090Y-72725D01*
X77376Y-73012D01*
X77468Y-72989D01*
X77516Y-72851D01*
X77516Y-72856D01*
X77571Y-72989D01*
X77663Y-73012D01*
X77949Y-72725D01*
X77949Y-72867D01*
X77733Y-73082D01*
X77756Y-73174D01*
X77947Y-73240D01*
X78150Y-73229D01*
X78283Y-73174D01*
X78306Y-73082D01*
X78306Y-79469D01*
X77306Y-79465D01*
X77306Y-73082D01*
X77020Y-72796D01*
X76949Y-72867D01*
X76949Y-72725D01*
X76663Y-72439D01*
X76571Y-72462D01*
X76523Y-72600D01*
X76523Y-72595D01*
X76468Y-72462D01*
X76376Y-72439D01*
X76306Y-72510D01*
X76306Y-72368D01*
X76283Y-72277D01*
X76092Y-72210D01*
X75889Y-72222D01*
X75756Y-72277D01*
X75733Y-72368D01*
X76020Y-72655D01*
X76306Y-72368D01*
X76306Y-72510D01*
X76090Y-72725D01*
X76376Y-73012D01*
X76468Y-72989D01*
X76516Y-72851D01*
X76516Y-72856D01*
X76571Y-72989D01*
X76663Y-73012D01*
X76949Y-72725D01*
X76949Y-72867D01*
X76733Y-73082D01*
X76756Y-73174D01*
X76947Y-73240D01*
X77150Y-73229D01*
X77283Y-73174D01*
X77306Y-73082D01*
X77306Y-79465D01*
X76306Y-79461D01*
X76306Y-73082D01*
X76020Y-72796D01*
X75949Y-72867D01*
X75949Y-72725D01*
X75663Y-72439D01*
X75571Y-72462D01*
X75523Y-72600D01*
X75523Y-72595D01*
X75468Y-72462D01*
X75376Y-72439D01*
X75306Y-72510D01*
X75306Y-72368D01*
X75283Y-72277D01*
X75092Y-72210D01*
X74889Y-72222D01*
X74756Y-72277D01*
X74733Y-72368D01*
X75020Y-72655D01*
X75306Y-72368D01*
X75306Y-72510D01*
X75090Y-72725D01*
X75376Y-73012D01*
X75468Y-72989D01*
X75516Y-72851D01*
X75516Y-72856D01*
X75571Y-72989D01*
X75663Y-73012D01*
X75949Y-72725D01*
X75949Y-72867D01*
X75733Y-73082D01*
X75756Y-73174D01*
X75947Y-73240D01*
X76150Y-73229D01*
X76283Y-73174D01*
X76306Y-73082D01*
X76306Y-79461D01*
X39444Y-79311D01*
X39444Y-75859D01*
X32910Y-75859D01*
X32910Y-68700D01*
X32868Y-68489D01*
X32749Y-68311D01*
X32582Y-68200D01*
X32749Y-68088D01*
X32868Y-67910D01*
X32910Y-67700D01*
X32868Y-67489D01*
X32749Y-67311D01*
X32582Y-67200D01*
X32749Y-67088D01*
X32868Y-66910D01*
X32910Y-66700D01*
X32910Y-64700D01*
X32868Y-64489D01*
X32749Y-64311D01*
X32582Y-64200D01*
X32749Y-64088D01*
X32868Y-63910D01*
X32910Y-63700D01*
X32868Y-63489D01*
X32749Y-63311D01*
X32582Y-63200D01*
X32749Y-63088D01*
X32868Y-62910D01*
X32910Y-62700D01*
X32868Y-62489D01*
X32749Y-62311D01*
X32570Y-62191D01*
X32360Y-62150D01*
X31739Y-62150D01*
X31529Y-62191D01*
X31350Y-62311D01*
X31231Y-62489D01*
X31189Y-62700D01*
X31231Y-62910D01*
X31350Y-63088D01*
X31517Y-63200D01*
X31350Y-63311D01*
X31231Y-63489D01*
X31189Y-63700D01*
X31231Y-63910D01*
X31350Y-64088D01*
X31517Y-64200D01*
X31350Y-64311D01*
X31231Y-64489D01*
X31189Y-64700D01*
X31231Y-64910D01*
X31350Y-65088D01*
X31529Y-65208D01*
X31618Y-65225D01*
X31499Y-65261D01*
X31332Y-65396D01*
X31229Y-65585D01*
X31223Y-65614D01*
X31271Y-65700D01*
X32000Y-65700D01*
X32000Y-65692D01*
X32100Y-65692D01*
X32100Y-65700D01*
X32828Y-65700D01*
X32876Y-65614D01*
X32870Y-65585D01*
X32767Y-65396D01*
X32600Y-65261D01*
X32481Y-65225D01*
X32570Y-65208D01*
X32749Y-65088D01*
X32868Y-64910D01*
X32910Y-64700D01*
X32910Y-66700D01*
X32868Y-66489D01*
X32749Y-66311D01*
X32618Y-66224D01*
X32767Y-66103D01*
X32870Y-65914D01*
X32876Y-65885D01*
X32828Y-65800D01*
X32100Y-65800D01*
X32100Y-65807D01*
X32000Y-65807D01*
X32000Y-65800D01*
X31271Y-65800D01*
X31223Y-65885D01*
X31229Y-65914D01*
X31332Y-66103D01*
X31481Y-66224D01*
X31350Y-66311D01*
X31231Y-66489D01*
X31189Y-66700D01*
X31231Y-66910D01*
X31350Y-67088D01*
X31517Y-67200D01*
X31350Y-67311D01*
X31231Y-67489D01*
X31189Y-67700D01*
X31231Y-67910D01*
X31350Y-68088D01*
X31517Y-68200D01*
X31350Y-68311D01*
X31231Y-68489D01*
X31189Y-68700D01*
X31231Y-68910D01*
X31350Y-69088D01*
X31529Y-69208D01*
X31739Y-69250D01*
X32360Y-69250D01*
X32570Y-69208D01*
X32749Y-69088D01*
X32868Y-68910D01*
X32910Y-68700D01*
X32910Y-75859D01*
X30910Y-75859D01*
X30910Y-69200D01*
X30868Y-68989D01*
X30749Y-68811D01*
X30582Y-68700D01*
X30749Y-68588D01*
X30868Y-68410D01*
X30910Y-68200D01*
X30868Y-67989D01*
X30749Y-67811D01*
X30582Y-67700D01*
X30749Y-67588D01*
X30868Y-67410D01*
X30910Y-67200D01*
X30868Y-66989D01*
X30749Y-66811D01*
X30582Y-66700D01*
X30749Y-66588D01*
X30868Y-66410D01*
X30910Y-66200D01*
X30868Y-65989D01*
X30749Y-65811D01*
X30582Y-65700D01*
X30749Y-65588D01*
X30868Y-65410D01*
X30910Y-65200D01*
X30868Y-64989D01*
X30749Y-64811D01*
X30582Y-64700D01*
X30749Y-64588D01*
X30868Y-64410D01*
X30910Y-64200D01*
X30868Y-63989D01*
X30749Y-63811D01*
X30582Y-63700D01*
X30749Y-63588D01*
X30868Y-63410D01*
X30910Y-63200D01*
X30868Y-62989D01*
X30749Y-62811D01*
X30582Y-62700D01*
X30749Y-62588D01*
X30868Y-62410D01*
X30910Y-62200D01*
X30868Y-61989D01*
X30749Y-61811D01*
X30570Y-61691D01*
X30360Y-61650D01*
X29739Y-61650D01*
X29529Y-61691D01*
X29455Y-61741D01*
X29455Y-55926D01*
X29243Y-55409D01*
X29237Y-55399D01*
X29052Y-55267D01*
X28982Y-55338D01*
X28982Y-55197D01*
X28850Y-55012D01*
X28335Y-54796D01*
X27776Y-54794D01*
X27259Y-55006D01*
X27249Y-55012D01*
X27117Y-55197D01*
X28050Y-56129D01*
X28982Y-55197D01*
X28982Y-55338D01*
X28120Y-56200D01*
X29052Y-57132D01*
X29237Y-57000D01*
X29453Y-56485D01*
X29455Y-55926D01*
X29455Y-61741D01*
X29350Y-61811D01*
X29231Y-61989D01*
X29189Y-62200D01*
X29231Y-62410D01*
X29350Y-62588D01*
X29517Y-62700D01*
X29350Y-62811D01*
X29231Y-62989D01*
X29189Y-63200D01*
X29231Y-63410D01*
X29350Y-63588D01*
X29517Y-63700D01*
X29350Y-63811D01*
X29231Y-63989D01*
X29189Y-64200D01*
X29231Y-64410D01*
X29350Y-64588D01*
X29517Y-64700D01*
X29350Y-64811D01*
X29231Y-64989D01*
X29189Y-65200D01*
X29231Y-65410D01*
X29350Y-65588D01*
X29517Y-65700D01*
X29350Y-65811D01*
X29231Y-65989D01*
X29189Y-66200D01*
X29231Y-66410D01*
X29350Y-66588D01*
X29517Y-66700D01*
X29350Y-66811D01*
X29231Y-66989D01*
X29189Y-67200D01*
X29231Y-67410D01*
X29350Y-67588D01*
X29517Y-67700D01*
X29350Y-67811D01*
X29231Y-67989D01*
X29189Y-68200D01*
X29231Y-68410D01*
X29350Y-68588D01*
X29517Y-68700D01*
X29350Y-68811D01*
X29231Y-68989D01*
X29189Y-69200D01*
X29231Y-69410D01*
X29350Y-69588D01*
X29529Y-69708D01*
X29739Y-69750D01*
X30360Y-69750D01*
X30570Y-69708D01*
X30749Y-69588D01*
X30868Y-69410D01*
X30910Y-69200D01*
X30910Y-75859D01*
X30755Y-75859D01*
X30755Y-79275D01*
X28982Y-79268D01*
X28982Y-57202D01*
X28050Y-56270D01*
X27979Y-56341D01*
X27979Y-56200D01*
X27047Y-55267D01*
X26862Y-55399D01*
X26646Y-55914D01*
X26644Y-56473D01*
X26856Y-56990D01*
X26862Y-57000D01*
X27047Y-57132D01*
X27979Y-56200D01*
X27979Y-56341D01*
X27117Y-57202D01*
X27249Y-57387D01*
X27764Y-57603D01*
X28323Y-57605D01*
X28840Y-57393D01*
X28850Y-57387D01*
X28982Y-57202D01*
X28982Y-79268D01*
X28905Y-79268D01*
X28905Y-76726D01*
X28693Y-76209D01*
X28687Y-76199D01*
X28550Y-76101D01*
X28550Y-71946D01*
X28550Y-58826D01*
X28359Y-58366D01*
X28359Y-58366D01*
X28191Y-58254D01*
X28120Y-58324D01*
X28120Y-58183D01*
X28008Y-58015D01*
X27548Y-57825D01*
X27051Y-57824D01*
X26591Y-58015D01*
X26591Y-58015D01*
X26479Y-58183D01*
X27300Y-59004D01*
X28120Y-58183D01*
X28120Y-58324D01*
X27370Y-59075D01*
X28191Y-59895D01*
X28359Y-59783D01*
X28549Y-59323D01*
X28550Y-58826D01*
X28550Y-71946D01*
X28359Y-71486D01*
X28359Y-71486D01*
X28350Y-71480D01*
X28350Y-69306D01*
X28266Y-69103D01*
X28111Y-68949D01*
X27933Y-68874D01*
X28111Y-68801D01*
X28265Y-68646D01*
X28349Y-68444D01*
X28350Y-68226D01*
X28266Y-68023D01*
X28111Y-67869D01*
X27933Y-67794D01*
X28111Y-67721D01*
X28265Y-67566D01*
X28349Y-67364D01*
X28350Y-67146D01*
X28266Y-66943D01*
X28111Y-66789D01*
X27933Y-66714D01*
X28111Y-66641D01*
X28265Y-66486D01*
X28349Y-66284D01*
X28350Y-66066D01*
X28266Y-65863D01*
X28111Y-65709D01*
X27933Y-65634D01*
X28111Y-65561D01*
X28265Y-65406D01*
X28349Y-65204D01*
X28350Y-64986D01*
X28266Y-64783D01*
X28111Y-64629D01*
X27933Y-64554D01*
X28111Y-64481D01*
X28265Y-64326D01*
X28349Y-64124D01*
X28350Y-63906D01*
X28266Y-63703D01*
X28111Y-63549D01*
X27933Y-63474D01*
X28111Y-63401D01*
X28265Y-63246D01*
X28349Y-63044D01*
X28350Y-62826D01*
X28266Y-62623D01*
X28111Y-62469D01*
X27933Y-62394D01*
X28111Y-62321D01*
X28265Y-62166D01*
X28349Y-61964D01*
X28350Y-61746D01*
X28266Y-61543D01*
X28120Y-61397D01*
X28120Y-59966D01*
X27300Y-59145D01*
X27229Y-59216D01*
X27229Y-59075D01*
X26408Y-58254D01*
X26240Y-58366D01*
X26050Y-58826D01*
X26049Y-59323D01*
X26240Y-59783D01*
X26240Y-59783D01*
X26408Y-59895D01*
X27229Y-59075D01*
X27229Y-59216D01*
X26479Y-59966D01*
X26591Y-60134D01*
X27051Y-60324D01*
X27548Y-60325D01*
X28008Y-60134D01*
X28008Y-60134D01*
X28120Y-59966D01*
X28120Y-61397D01*
X28111Y-61389D01*
X27909Y-61305D01*
X27691Y-61304D01*
X27488Y-61388D01*
X27334Y-61543D01*
X27250Y-61745D01*
X27249Y-61963D01*
X27333Y-62166D01*
X27488Y-62320D01*
X27666Y-62395D01*
X27488Y-62468D01*
X27334Y-62623D01*
X27250Y-62825D01*
X27249Y-63043D01*
X27333Y-63246D01*
X27488Y-63400D01*
X27666Y-63475D01*
X27488Y-63548D01*
X27334Y-63703D01*
X27250Y-63905D01*
X27249Y-64123D01*
X27333Y-64326D01*
X27488Y-64480D01*
X27666Y-64555D01*
X27488Y-64628D01*
X27350Y-64766D01*
X27350Y-64446D01*
X27266Y-64243D01*
X27111Y-64089D01*
X26933Y-64014D01*
X27111Y-63941D01*
X27265Y-63786D01*
X27349Y-63584D01*
X27350Y-63366D01*
X27266Y-63163D01*
X27111Y-63009D01*
X26933Y-62934D01*
X27111Y-62861D01*
X27265Y-62706D01*
X27349Y-62504D01*
X27350Y-62286D01*
X27266Y-62083D01*
X27111Y-61929D01*
X26909Y-61845D01*
X26691Y-61844D01*
X26488Y-61928D01*
X26334Y-62083D01*
X26250Y-62285D01*
X26249Y-62503D01*
X26333Y-62706D01*
X26488Y-62860D01*
X26666Y-62935D01*
X26488Y-63008D01*
X26334Y-63163D01*
X26250Y-63365D01*
X26249Y-63583D01*
X26333Y-63786D01*
X26488Y-63940D01*
X26666Y-64015D01*
X26488Y-64088D01*
X26334Y-64243D01*
X26250Y-64445D01*
X26249Y-64663D01*
X26333Y-64866D01*
X26488Y-65020D01*
X26660Y-65092D01*
X26512Y-65153D01*
X26484Y-65249D01*
X26800Y-65564D01*
X27115Y-65249D01*
X27087Y-65153D01*
X26928Y-65096D01*
X27111Y-65021D01*
X27265Y-64866D01*
X27349Y-64664D01*
X27350Y-64446D01*
X27350Y-64766D01*
X27334Y-64783D01*
X27250Y-64985D01*
X27249Y-65203D01*
X27333Y-65406D01*
X27488Y-65560D01*
X27666Y-65635D01*
X27488Y-65708D01*
X27354Y-65842D01*
X27354Y-65716D01*
X27343Y-65498D01*
X27281Y-65347D01*
X27185Y-65319D01*
X26870Y-65635D01*
X27185Y-65950D01*
X27281Y-65922D01*
X27354Y-65716D01*
X27354Y-65842D01*
X27334Y-65863D01*
X27250Y-66065D01*
X27249Y-66283D01*
X27333Y-66486D01*
X27488Y-66640D01*
X27666Y-66715D01*
X27488Y-66788D01*
X27334Y-66943D01*
X27250Y-67145D01*
X27249Y-67363D01*
X27333Y-67566D01*
X27488Y-67720D01*
X27666Y-67795D01*
X27488Y-67868D01*
X27334Y-68023D01*
X27250Y-68225D01*
X27249Y-68443D01*
X27333Y-68646D01*
X27488Y-68800D01*
X27666Y-68875D01*
X27488Y-68948D01*
X27350Y-69086D01*
X27350Y-68766D01*
X27266Y-68563D01*
X27111Y-68409D01*
X26933Y-68334D01*
X27111Y-68261D01*
X27265Y-68106D01*
X27349Y-67904D01*
X27350Y-67686D01*
X27266Y-67483D01*
X27111Y-67329D01*
X26933Y-67254D01*
X27111Y-67181D01*
X27265Y-67026D01*
X27349Y-66824D01*
X27350Y-66606D01*
X27266Y-66403D01*
X27111Y-66249D01*
X26939Y-66177D01*
X27087Y-66116D01*
X27115Y-66020D01*
X26800Y-65705D01*
X26729Y-65776D01*
X26729Y-65635D01*
X26414Y-65319D01*
X26318Y-65347D01*
X26245Y-65553D01*
X26256Y-65771D01*
X26318Y-65922D01*
X26414Y-65950D01*
X26729Y-65635D01*
X26729Y-65776D01*
X26484Y-66020D01*
X26512Y-66116D01*
X26671Y-66173D01*
X26488Y-66248D01*
X26334Y-66403D01*
X26250Y-66605D01*
X26249Y-66823D01*
X26333Y-67026D01*
X26488Y-67180D01*
X26666Y-67255D01*
X26488Y-67328D01*
X26334Y-67483D01*
X26250Y-67685D01*
X26249Y-67903D01*
X26333Y-68106D01*
X26488Y-68260D01*
X26666Y-68335D01*
X26488Y-68408D01*
X26334Y-68563D01*
X26250Y-68765D01*
X26249Y-68983D01*
X26333Y-69186D01*
X26488Y-69340D01*
X26690Y-69424D01*
X26908Y-69425D01*
X27111Y-69341D01*
X27265Y-69186D01*
X27349Y-68984D01*
X27350Y-68766D01*
X27350Y-69086D01*
X27334Y-69103D01*
X27250Y-69305D01*
X27249Y-69523D01*
X27333Y-69726D01*
X27488Y-69880D01*
X27690Y-69964D01*
X27908Y-69965D01*
X28111Y-69881D01*
X28265Y-69726D01*
X28349Y-69524D01*
X28350Y-69306D01*
X28350Y-71480D01*
X28191Y-71374D01*
X28120Y-71444D01*
X28120Y-71303D01*
X28008Y-71135D01*
X27548Y-70945D01*
X27051Y-70944D01*
X26591Y-71135D01*
X26591Y-71135D01*
X26479Y-71303D01*
X27300Y-72124D01*
X28120Y-71303D01*
X28120Y-71444D01*
X27370Y-72195D01*
X28191Y-73015D01*
X28359Y-72903D01*
X28549Y-72443D01*
X28550Y-71946D01*
X28550Y-76101D01*
X28502Y-76067D01*
X28432Y-76138D01*
X28432Y-75997D01*
X28300Y-75812D01*
X28120Y-75737D01*
X28120Y-73086D01*
X27300Y-72265D01*
X27229Y-72336D01*
X27229Y-72195D01*
X26408Y-71374D01*
X26240Y-71486D01*
X26050Y-71946D01*
X26049Y-72443D01*
X26240Y-72903D01*
X26240Y-72903D01*
X26408Y-73015D01*
X27229Y-72195D01*
X27229Y-72336D01*
X26479Y-73086D01*
X26591Y-73254D01*
X27051Y-73444D01*
X27548Y-73445D01*
X28008Y-73254D01*
X28008Y-73254D01*
X28120Y-73086D01*
X28120Y-75737D01*
X27785Y-75596D01*
X27226Y-75594D01*
X26709Y-75806D01*
X26699Y-75812D01*
X26567Y-75997D01*
X27500Y-76929D01*
X28432Y-75997D01*
X28432Y-76138D01*
X27570Y-77000D01*
X28502Y-77932D01*
X28687Y-77800D01*
X28903Y-77285D01*
X28905Y-76726D01*
X28905Y-79268D01*
X28432Y-79266D01*
X28432Y-78002D01*
X27500Y-77070D01*
X27429Y-77141D01*
X27429Y-77000D01*
X26497Y-76067D01*
X26312Y-76199D01*
X26096Y-76714D01*
X26094Y-77273D01*
X26306Y-77790D01*
X26312Y-77800D01*
X26497Y-77932D01*
X27429Y-77000D01*
X27429Y-77141D01*
X26567Y-78002D01*
X26699Y-78187D01*
X27214Y-78403D01*
X27773Y-78405D01*
X28290Y-78193D01*
X28300Y-78187D01*
X28432Y-78002D01*
X28432Y-79266D01*
X24470Y-79250D01*
X24470Y-75280D01*
X24490Y-54216D01*
X34045Y-54216D01*
X34152Y-54195D01*
X34242Y-54134D01*
X34303Y-54043D01*
X34324Y-53937D01*
X34324Y-53116D01*
X34402Y-53148D01*
X34375Y-53215D01*
X34374Y-53384D01*
X34439Y-53540D01*
X34558Y-53660D01*
X34715Y-53724D01*
X34808Y-53725D01*
X34750Y-53865D01*
X34749Y-54034D01*
X34814Y-54190D01*
X34933Y-54310D01*
X35090Y-54374D01*
X35259Y-54375D01*
X35411Y-54312D01*
X35433Y-54335D01*
X35590Y-54399D01*
X35759Y-54400D01*
X35915Y-54335D01*
X36035Y-54216D01*
X36099Y-54059D01*
X36100Y-53890D01*
X36035Y-53734D01*
X35916Y-53614D01*
X35759Y-53550D01*
X35590Y-53549D01*
X35438Y-53612D01*
X35427Y-53601D01*
X35427Y-53396D01*
X35674Y-53150D01*
X35700Y-53150D01*
X36125Y-53150D01*
X36525Y-53549D01*
X36524Y-53634D01*
X36589Y-53790D01*
X36708Y-53910D01*
X36865Y-53974D01*
X37034Y-53975D01*
X37190Y-53910D01*
X37262Y-53838D01*
X37308Y-53885D01*
X37465Y-53949D01*
X37634Y-53950D01*
X37790Y-53885D01*
X37812Y-53863D01*
X37833Y-53885D01*
X37990Y-53949D01*
X38159Y-53950D01*
X38315Y-53885D01*
X38349Y-53851D01*
X38383Y-53885D01*
X38540Y-53949D01*
X38709Y-53950D01*
X38865Y-53885D01*
X38899Y-53851D01*
X38933Y-53885D01*
X39090Y-53949D01*
X39259Y-53950D01*
X39415Y-53885D01*
X39437Y-53863D01*
X39458Y-53885D01*
X39615Y-53949D01*
X39784Y-53950D01*
X39940Y-53885D01*
X39963Y-53862D01*
X40115Y-53924D01*
X40284Y-53925D01*
X40440Y-53860D01*
X40449Y-53851D01*
X40458Y-53860D01*
X40615Y-53924D01*
X40784Y-53925D01*
X40940Y-53860D01*
X41060Y-53741D01*
X41124Y-53584D01*
X41125Y-53415D01*
X41060Y-53259D01*
X40941Y-53139D01*
X40784Y-53075D01*
X40699Y-53074D01*
X38562Y-50937D01*
X38501Y-50897D01*
X40599Y-48799D01*
X40684Y-48800D01*
X40840Y-48735D01*
X40960Y-48616D01*
X41024Y-48459D01*
X41025Y-48290D01*
X40960Y-48134D01*
X40841Y-48014D01*
X40684Y-47950D01*
X40515Y-47949D01*
X40359Y-48014D01*
X40312Y-48061D01*
X40266Y-48014D01*
X40109Y-47950D01*
X39940Y-47949D01*
X39784Y-48014D01*
X39762Y-48036D01*
X39741Y-48014D01*
X39584Y-47950D01*
X39415Y-47949D01*
X39259Y-48014D01*
X39250Y-48023D01*
X39216Y-47989D01*
X39059Y-47925D01*
X38890Y-47924D01*
X38734Y-47989D01*
X38700Y-48023D01*
X38666Y-47989D01*
X38509Y-47925D01*
X38340Y-47924D01*
X38184Y-47989D01*
X38162Y-48011D01*
X38141Y-47989D01*
X37984Y-47925D01*
X37815Y-47924D01*
X37659Y-47989D01*
X37650Y-47998D01*
X37641Y-47989D01*
X37484Y-47925D01*
X37315Y-47924D01*
X37159Y-47989D01*
X37150Y-47998D01*
X37141Y-47989D01*
X36984Y-47925D01*
X36815Y-47924D01*
X36659Y-47989D01*
X36539Y-48108D01*
X36475Y-48265D01*
X36474Y-48350D01*
X36000Y-48825D01*
X35899Y-48825D01*
X35675Y-48600D01*
X35675Y-47976D01*
X35685Y-47966D01*
X35749Y-47809D01*
X35750Y-47640D01*
X35685Y-47484D01*
X35566Y-47364D01*
X35409Y-47300D01*
X35240Y-47299D01*
X35084Y-47364D01*
X34964Y-47483D01*
X34900Y-47640D01*
X34900Y-47656D01*
X34759Y-47714D01*
X34639Y-47833D01*
X34575Y-47990D01*
X34574Y-48124D01*
X34464Y-48233D01*
X34400Y-48390D01*
X34399Y-48483D01*
X34384Y-48489D01*
X34324Y-48549D01*
X34324Y-47992D01*
X34303Y-47885D01*
X34242Y-47794D01*
X34152Y-47733D01*
X34045Y-47712D01*
X29455Y-47712D01*
X29455Y-45401D01*
X29243Y-44884D01*
X29237Y-44874D01*
X29052Y-44742D01*
X28982Y-44813D01*
X28982Y-44672D01*
X28850Y-44487D01*
X28335Y-44271D01*
X27776Y-44269D01*
X27259Y-44481D01*
X27249Y-44487D01*
X27117Y-44672D01*
X28050Y-45604D01*
X28982Y-44672D01*
X28982Y-44813D01*
X28120Y-45675D01*
X29052Y-46607D01*
X29237Y-46475D01*
X29453Y-45960D01*
X29455Y-45401D01*
X29455Y-47712D01*
X28982Y-47712D01*
X28982Y-46677D01*
X28050Y-45745D01*
X27979Y-45816D01*
X27979Y-45675D01*
X27047Y-44742D01*
X26862Y-44874D01*
X26646Y-45389D01*
X26644Y-45948D01*
X26856Y-46465D01*
X26862Y-46475D01*
X27047Y-46607D01*
X27979Y-45675D01*
X27979Y-45816D01*
X27117Y-46677D01*
X27249Y-46862D01*
X27764Y-47078D01*
X28323Y-47080D01*
X28840Y-46868D01*
X28850Y-46862D01*
X28982Y-46677D01*
X28982Y-47712D01*
X24497Y-47712D01*
X24501Y-43704D01*
X34070Y-43704D01*
X34177Y-43683D01*
X34267Y-43622D01*
X34328Y-43532D01*
X34349Y-43425D01*
X34349Y-42975D01*
X34433Y-43060D01*
X34524Y-43097D01*
X34524Y-43134D01*
X34589Y-43290D01*
X34708Y-43410D01*
X34865Y-43474D01*
X34941Y-43474D01*
X34989Y-43590D01*
X35108Y-43710D01*
X35265Y-43774D01*
X35274Y-43774D01*
X35274Y-43834D01*
X35339Y-43990D01*
X35458Y-44110D01*
X35615Y-44174D01*
X35784Y-44175D01*
X35940Y-44110D01*
X36060Y-43991D01*
X36124Y-43834D01*
X36125Y-43665D01*
X36060Y-43509D01*
X35941Y-43389D01*
X35784Y-43325D01*
X35775Y-43325D01*
X35775Y-43265D01*
X35710Y-43109D01*
X35650Y-43048D01*
X35650Y-42699D01*
X35674Y-42675D01*
X36200Y-42675D01*
X36762Y-43237D01*
X36762Y-43237D01*
X36762Y-43237D01*
X42675Y-49149D01*
X42675Y-71325D01*
X42697Y-71439D01*
X42762Y-71537D01*
X47237Y-76012D01*
X47237Y-76012D01*
X47335Y-76077D01*
X47450Y-76100D01*
X75375Y-76100D01*
X75425Y-76149D01*
X75424Y-76234D01*
X75489Y-76390D01*
X75608Y-76510D01*
X75765Y-76574D01*
X75934Y-76575D01*
X76090Y-76510D01*
X76210Y-76391D01*
X76274Y-76234D01*
X76275Y-76065D01*
X76210Y-75909D01*
X76201Y-75900D01*
X76210Y-75891D01*
X76274Y-75734D01*
X76275Y-75565D01*
X76210Y-75409D01*
X76201Y-75400D01*
X76235Y-75366D01*
X76299Y-75209D01*
X76300Y-75040D01*
X76235Y-74884D01*
X76176Y-74825D01*
X76235Y-74766D01*
X76299Y-74609D01*
X76300Y-74440D01*
X76235Y-74284D01*
X76116Y-74164D01*
X75959Y-74100D01*
X75790Y-74099D01*
X75634Y-74164D01*
X75514Y-74283D01*
X75450Y-74440D01*
X75450Y-74475D01*
X75306Y-74619D01*
X75306Y-73082D01*
X75020Y-72796D01*
X74949Y-72867D01*
X74949Y-72725D01*
X74663Y-72439D01*
X74571Y-72462D01*
X74505Y-72653D01*
X74516Y-72856D01*
X74571Y-72989D01*
X74663Y-73012D01*
X74949Y-72725D01*
X74949Y-72867D01*
X74733Y-73082D01*
X74756Y-73174D01*
X74947Y-73240D01*
X75150Y-73229D01*
X75283Y-73174D01*
X75306Y-73082D01*
X75306Y-74619D01*
X75275Y-74650D01*
X66899Y-74650D01*
X71074Y-70475D01*
X72348Y-70475D01*
X72383Y-70510D01*
X72540Y-70574D01*
X72709Y-70575D01*
X72865Y-70510D01*
X72985Y-70391D01*
X73049Y-70234D01*
X73050Y-70065D01*
X72985Y-69909D01*
X72901Y-69825D01*
X72910Y-69816D01*
X72974Y-69659D01*
X72975Y-69490D01*
X72910Y-69334D01*
X72863Y-69287D01*
X72885Y-69266D01*
X72949Y-69109D01*
X72950Y-68940D01*
X72885Y-68784D01*
X72788Y-68687D01*
X72835Y-68641D01*
X72899Y-68484D01*
X72900Y-68315D01*
X72835Y-68159D01*
X72716Y-68039D01*
X72559Y-67975D01*
X72390Y-67974D01*
X72234Y-68039D01*
X72173Y-68100D01*
X71475Y-68100D01*
X71360Y-68122D01*
X71262Y-68187D01*
X66759Y-72690D01*
X66759Y-69805D01*
X66548Y-69288D01*
X66541Y-69278D01*
X66357Y-69146D01*
X66286Y-69217D01*
X66286Y-69075D01*
X66154Y-68891D01*
X65639Y-68675D01*
X65081Y-68673D01*
X64564Y-68884D01*
X64553Y-68891D01*
X64422Y-69075D01*
X65354Y-70008D01*
X66286Y-69075D01*
X66286Y-69217D01*
X65425Y-70078D01*
X66357Y-71011D01*
X66541Y-70879D01*
X66757Y-70364D01*
X66759Y-69805D01*
X66759Y-72690D01*
X66286Y-73164D01*
X66286Y-71081D01*
X65354Y-70149D01*
X65283Y-70220D01*
X65283Y-70078D01*
X64351Y-69146D01*
X64167Y-69278D01*
X63951Y-69793D01*
X63948Y-70351D01*
X64160Y-70869D01*
X64167Y-70879D01*
X64351Y-71011D01*
X65283Y-70078D01*
X65283Y-70220D01*
X64422Y-71081D01*
X64553Y-71265D01*
X65068Y-71481D01*
X65627Y-71484D01*
X66144Y-71272D01*
X66154Y-71265D01*
X66286Y-71081D01*
X66286Y-73164D01*
X66150Y-73300D01*
X55974Y-73300D01*
X55974Y-72798D01*
X55970Y-72712D01*
X55970Y-70624D01*
X55892Y-70437D01*
X55749Y-70293D01*
X55585Y-70225D01*
X55748Y-70158D01*
X55892Y-70015D01*
X55969Y-69827D01*
X55970Y-69624D01*
X55892Y-69437D01*
X55749Y-69293D01*
X55561Y-69215D01*
X55359Y-69215D01*
X55171Y-69293D01*
X55027Y-69436D01*
X54959Y-69600D01*
X54892Y-69437D01*
X54749Y-69293D01*
X54561Y-69215D01*
X54359Y-69215D01*
X54171Y-69293D01*
X54027Y-69436D01*
X53959Y-69600D01*
X53892Y-69437D01*
X53749Y-69293D01*
X53561Y-69215D01*
X53359Y-69215D01*
X53171Y-69293D01*
X53027Y-69436D01*
X52959Y-69600D01*
X52892Y-69437D01*
X52749Y-69293D01*
X52561Y-69215D01*
X52359Y-69215D01*
X52171Y-69293D01*
X52027Y-69436D01*
X51959Y-69600D01*
X51892Y-69437D01*
X51749Y-69293D01*
X51561Y-69215D01*
X51359Y-69215D01*
X51171Y-69293D01*
X51027Y-69436D01*
X50959Y-69600D01*
X50892Y-69437D01*
X50749Y-69293D01*
X50561Y-69215D01*
X50359Y-69215D01*
X50171Y-69293D01*
X50027Y-69436D01*
X50000Y-69503D01*
X50000Y-59176D01*
X50000Y-46507D01*
X49809Y-46047D01*
X49809Y-46047D01*
X49641Y-45934D01*
X49570Y-46005D01*
X49570Y-45864D01*
X49458Y-45696D01*
X48998Y-45505D01*
X48501Y-45505D01*
X48041Y-45696D01*
X48041Y-45696D01*
X47929Y-45864D01*
X48750Y-46685D01*
X49570Y-45864D01*
X49570Y-46005D01*
X48820Y-46755D01*
X49641Y-47576D01*
X49809Y-47464D01*
X49999Y-47004D01*
X50000Y-46507D01*
X50000Y-59176D01*
X49809Y-58717D01*
X49809Y-58717D01*
X49641Y-58604D01*
X49570Y-58674D01*
X49570Y-58533D01*
X49570Y-47647D01*
X48750Y-46826D01*
X48679Y-46897D01*
X48679Y-46755D01*
X47858Y-45934D01*
X47690Y-46047D01*
X47500Y-46507D01*
X47499Y-47004D01*
X47690Y-47463D01*
X47690Y-47464D01*
X47858Y-47576D01*
X48679Y-46755D01*
X48679Y-46897D01*
X47929Y-47647D01*
X48041Y-47815D01*
X48501Y-48005D01*
X48998Y-48005D01*
X49458Y-47815D01*
X49458Y-47815D01*
X49570Y-47647D01*
X49570Y-58533D01*
X49458Y-58365D01*
X48998Y-58175D01*
X48649Y-58175D01*
X48649Y-52088D01*
X48438Y-51571D01*
X48431Y-51561D01*
X48247Y-51429D01*
X48176Y-51500D01*
X48176Y-51359D01*
X48044Y-51175D01*
X47529Y-50959D01*
X46970Y-50956D01*
X46453Y-51168D01*
X46443Y-51175D01*
X46311Y-51359D01*
X47244Y-52291D01*
X48176Y-51359D01*
X48176Y-51500D01*
X47314Y-52362D01*
X48247Y-53294D01*
X48431Y-53162D01*
X48647Y-52647D01*
X48649Y-52088D01*
X48649Y-58175D01*
X48501Y-58175D01*
X48176Y-58309D01*
X48176Y-53365D01*
X47244Y-52432D01*
X47173Y-52503D01*
X47173Y-52362D01*
X46241Y-51429D01*
X46057Y-51561D01*
X45840Y-52076D01*
X45838Y-52635D01*
X46050Y-53152D01*
X46057Y-53162D01*
X46241Y-53294D01*
X47173Y-52362D01*
X47173Y-52503D01*
X46311Y-53365D01*
X46443Y-53549D01*
X46958Y-53765D01*
X47517Y-53767D01*
X48034Y-53556D01*
X48044Y-53549D01*
X48176Y-53365D01*
X48176Y-58309D01*
X48041Y-58365D01*
X48041Y-58365D01*
X47929Y-58533D01*
X48750Y-59354D01*
X49570Y-58533D01*
X49570Y-58674D01*
X48820Y-59425D01*
X49641Y-60246D01*
X49809Y-60133D01*
X49999Y-59673D01*
X50000Y-59176D01*
X50000Y-69503D01*
X49959Y-69600D01*
X49892Y-69437D01*
X49749Y-69293D01*
X49570Y-69219D01*
X49570Y-60316D01*
X48750Y-59495D01*
X48679Y-59566D01*
X48679Y-59425D01*
X47858Y-58604D01*
X47690Y-58717D01*
X47500Y-59176D01*
X47499Y-59673D01*
X47690Y-60133D01*
X47690Y-60133D01*
X47858Y-60246D01*
X48679Y-59425D01*
X48679Y-59566D01*
X47929Y-60316D01*
X48041Y-60484D01*
X48501Y-60675D01*
X48998Y-60675D01*
X49458Y-60484D01*
X49458Y-60484D01*
X49570Y-60316D01*
X49570Y-69219D01*
X49561Y-69215D01*
X49359Y-69215D01*
X49171Y-69293D01*
X49027Y-69436D01*
X48959Y-69600D01*
X48892Y-69437D01*
X48749Y-69293D01*
X48561Y-69215D01*
X48359Y-69215D01*
X48171Y-69293D01*
X48027Y-69436D01*
X47950Y-69624D01*
X47949Y-69826D01*
X48027Y-70014D01*
X48170Y-70158D01*
X48334Y-70225D01*
X48171Y-70293D01*
X48027Y-70436D01*
X47950Y-70624D01*
X47949Y-70826D01*
X48027Y-71014D01*
X48170Y-71158D01*
X48358Y-71235D01*
X48561Y-71235D01*
X48748Y-71158D01*
X48892Y-71015D01*
X48960Y-70851D01*
X49027Y-71014D01*
X49170Y-71158D01*
X49358Y-71235D01*
X49561Y-71235D01*
X49748Y-71158D01*
X49892Y-71015D01*
X49960Y-70851D01*
X50027Y-71014D01*
X50170Y-71158D01*
X50358Y-71235D01*
X50561Y-71235D01*
X50748Y-71158D01*
X50892Y-71015D01*
X50960Y-70851D01*
X51027Y-71014D01*
X51170Y-71158D01*
X51358Y-71235D01*
X51561Y-71235D01*
X51748Y-71158D01*
X51892Y-71015D01*
X51960Y-70851D01*
X52027Y-71014D01*
X52170Y-71158D01*
X52358Y-71235D01*
X52561Y-71235D01*
X52748Y-71158D01*
X52892Y-71015D01*
X52960Y-70851D01*
X53027Y-71014D01*
X53170Y-71158D01*
X53358Y-71235D01*
X53561Y-71235D01*
X53748Y-71158D01*
X53892Y-71015D01*
X53960Y-70851D01*
X54027Y-71014D01*
X54170Y-71158D01*
X54358Y-71235D01*
X54561Y-71235D01*
X54748Y-71158D01*
X54892Y-71015D01*
X54960Y-70851D01*
X55027Y-71014D01*
X55170Y-71158D01*
X55358Y-71235D01*
X55561Y-71235D01*
X55748Y-71158D01*
X55892Y-71015D01*
X55969Y-70827D01*
X55970Y-70624D01*
X55970Y-72712D01*
X55963Y-72595D01*
X55908Y-72462D01*
X55816Y-72439D01*
X55746Y-72510D01*
X55746Y-72368D01*
X55723Y-72277D01*
X55532Y-72210D01*
X55329Y-72222D01*
X55196Y-72277D01*
X55173Y-72368D01*
X55460Y-72655D01*
X55746Y-72368D01*
X55746Y-72510D01*
X55530Y-72725D01*
X55816Y-73012D01*
X55908Y-72989D01*
X55974Y-72798D01*
X55974Y-73300D01*
X55746Y-73300D01*
X55746Y-73082D01*
X55460Y-72796D01*
X55389Y-72867D01*
X55389Y-72725D01*
X55103Y-72439D01*
X55011Y-72462D01*
X54963Y-72600D01*
X54963Y-72595D01*
X54908Y-72462D01*
X54816Y-72439D01*
X54746Y-72510D01*
X54746Y-72368D01*
X54723Y-72277D01*
X54532Y-72210D01*
X54329Y-72222D01*
X54196Y-72277D01*
X54173Y-72368D01*
X54460Y-72655D01*
X54746Y-72368D01*
X54746Y-72510D01*
X54530Y-72725D01*
X54816Y-73012D01*
X54908Y-72989D01*
X54956Y-72851D01*
X54956Y-72856D01*
X55011Y-72989D01*
X55103Y-73012D01*
X55389Y-72725D01*
X55389Y-72867D01*
X55173Y-73082D01*
X55196Y-73174D01*
X55387Y-73240D01*
X55590Y-73229D01*
X55723Y-73174D01*
X55746Y-73082D01*
X55746Y-73300D01*
X54746Y-73300D01*
X54746Y-73082D01*
X54460Y-72796D01*
X54389Y-72867D01*
X54389Y-72725D01*
X54103Y-72439D01*
X54011Y-72462D01*
X53963Y-72600D01*
X53963Y-72595D01*
X53908Y-72462D01*
X53816Y-72439D01*
X53746Y-72510D01*
X53746Y-72368D01*
X53723Y-72277D01*
X53532Y-72210D01*
X53329Y-72222D01*
X53196Y-72277D01*
X53173Y-72368D01*
X53460Y-72655D01*
X53746Y-72368D01*
X53746Y-72510D01*
X53530Y-72725D01*
X53816Y-73012D01*
X53908Y-72989D01*
X53956Y-72851D01*
X53956Y-72856D01*
X54011Y-72989D01*
X54103Y-73012D01*
X54389Y-72725D01*
X54389Y-72867D01*
X54173Y-73082D01*
X54196Y-73174D01*
X54387Y-73240D01*
X54590Y-73229D01*
X54723Y-73174D01*
X54746Y-73082D01*
X54746Y-73300D01*
X53746Y-73300D01*
X53746Y-73082D01*
X53460Y-72796D01*
X53389Y-72867D01*
X53389Y-72725D01*
X53103Y-72439D01*
X53011Y-72462D01*
X52963Y-72600D01*
X52963Y-72595D01*
X52908Y-72462D01*
X52816Y-72439D01*
X52746Y-72510D01*
X52746Y-72368D01*
X52723Y-72277D01*
X52532Y-72210D01*
X52329Y-72222D01*
X52196Y-72277D01*
X52173Y-72368D01*
X52460Y-72655D01*
X52746Y-72368D01*
X52746Y-72510D01*
X52530Y-72725D01*
X52816Y-73012D01*
X52908Y-72989D01*
X52956Y-72851D01*
X52956Y-72856D01*
X53011Y-72989D01*
X53103Y-73012D01*
X53389Y-72725D01*
X53389Y-72867D01*
X53173Y-73082D01*
X53196Y-73174D01*
X53387Y-73240D01*
X53590Y-73229D01*
X53723Y-73174D01*
X53746Y-73082D01*
X53746Y-73300D01*
X52746Y-73300D01*
X52746Y-73082D01*
X52460Y-72796D01*
X52389Y-72867D01*
X52389Y-72725D01*
X52103Y-72439D01*
X52011Y-72462D01*
X51963Y-72600D01*
X51963Y-72595D01*
X51908Y-72462D01*
X51816Y-72439D01*
X51746Y-72510D01*
X51746Y-72368D01*
X51723Y-72277D01*
X51532Y-72210D01*
X51329Y-72222D01*
X51196Y-72277D01*
X51173Y-72368D01*
X51460Y-72655D01*
X51746Y-72368D01*
X51746Y-72510D01*
X51530Y-72725D01*
X51816Y-73012D01*
X51908Y-72989D01*
X51956Y-72851D01*
X51956Y-72856D01*
X52011Y-72989D01*
X52103Y-73012D01*
X52389Y-72725D01*
X52389Y-72867D01*
X52173Y-73082D01*
X52196Y-73174D01*
X52387Y-73240D01*
X52590Y-73229D01*
X52723Y-73174D01*
X52746Y-73082D01*
X52746Y-73300D01*
X51746Y-73300D01*
X51746Y-73082D01*
X51460Y-72796D01*
X51389Y-72867D01*
X51389Y-72725D01*
X51103Y-72439D01*
X51011Y-72462D01*
X50963Y-72600D01*
X50963Y-72595D01*
X50908Y-72462D01*
X50816Y-72439D01*
X50746Y-72510D01*
X50746Y-72368D01*
X50723Y-72277D01*
X50532Y-72210D01*
X50329Y-72222D01*
X50196Y-72277D01*
X50173Y-72368D01*
X50460Y-72655D01*
X50746Y-72368D01*
X50746Y-72510D01*
X50530Y-72725D01*
X50816Y-73012D01*
X50908Y-72989D01*
X50956Y-72851D01*
X50956Y-72856D01*
X51011Y-72989D01*
X51103Y-73012D01*
X51389Y-72725D01*
X51389Y-72867D01*
X51173Y-73082D01*
X51196Y-73174D01*
X51387Y-73240D01*
X51590Y-73229D01*
X51723Y-73174D01*
X51746Y-73082D01*
X51746Y-73300D01*
X50746Y-73300D01*
X50746Y-73082D01*
X50460Y-72796D01*
X50389Y-72867D01*
X50389Y-72725D01*
X50103Y-72439D01*
X50011Y-72462D01*
X49963Y-72600D01*
X49963Y-72595D01*
X49908Y-72462D01*
X49816Y-72439D01*
X49746Y-72510D01*
X49746Y-72368D01*
X49723Y-72277D01*
X49532Y-72210D01*
X49329Y-72222D01*
X49196Y-72277D01*
X49173Y-72368D01*
X49460Y-72655D01*
X49746Y-72368D01*
X49746Y-72510D01*
X49530Y-72725D01*
X49816Y-73012D01*
X49908Y-72989D01*
X49956Y-72851D01*
X49956Y-72856D01*
X50011Y-72989D01*
X50103Y-73012D01*
X50389Y-72725D01*
X50389Y-72867D01*
X50173Y-73082D01*
X50196Y-73174D01*
X50387Y-73240D01*
X50590Y-73229D01*
X50723Y-73174D01*
X50746Y-73082D01*
X50746Y-73300D01*
X49746Y-73300D01*
X49746Y-73082D01*
X49460Y-72796D01*
X49389Y-72867D01*
X49389Y-72725D01*
X49103Y-72439D01*
X49011Y-72462D01*
X48963Y-72600D01*
X48963Y-72595D01*
X48908Y-72462D01*
X48816Y-72439D01*
X48746Y-72510D01*
X48746Y-72368D01*
X48723Y-72277D01*
X48532Y-72210D01*
X48329Y-72222D01*
X48196Y-72277D01*
X48173Y-72368D01*
X48460Y-72655D01*
X48746Y-72368D01*
X48746Y-72510D01*
X48530Y-72725D01*
X48816Y-73012D01*
X48908Y-72989D01*
X48956Y-72851D01*
X48956Y-72856D01*
X49011Y-72989D01*
X49103Y-73012D01*
X49389Y-72725D01*
X49389Y-72867D01*
X49173Y-73082D01*
X49196Y-73174D01*
X49387Y-73240D01*
X49590Y-73229D01*
X49723Y-73174D01*
X49746Y-73082D01*
X49746Y-73300D01*
X48424Y-73300D01*
X48352Y-73228D01*
X48387Y-73240D01*
X48590Y-73229D01*
X48723Y-73174D01*
X48746Y-73082D01*
X48460Y-72796D01*
X48454Y-72802D01*
X48383Y-72731D01*
X48389Y-72725D01*
X48103Y-72439D01*
X48011Y-72462D01*
X47945Y-72653D01*
X47955Y-72830D01*
X45500Y-70375D01*
X45500Y-49000D01*
X45477Y-48885D01*
X45412Y-48787D01*
X45412Y-48787D01*
X39799Y-43175D01*
X39859Y-43175D01*
X40015Y-43110D01*
X40077Y-43048D01*
X47324Y-43023D01*
X49862Y-45562D01*
X49862Y-45562D01*
X49960Y-45627D01*
X50074Y-45649D01*
X50075Y-45650D01*
X51025Y-45650D01*
X51225Y-45849D01*
X51225Y-61125D01*
X50387Y-61962D01*
X50322Y-62060D01*
X50300Y-62175D01*
X50300Y-63650D01*
X50322Y-63764D01*
X50387Y-63862D01*
X51282Y-64756D01*
X51282Y-64756D01*
X51372Y-64817D01*
X51315Y-64955D01*
X51315Y-65133D01*
X51382Y-65294D01*
X51315Y-65455D01*
X51315Y-65633D01*
X51382Y-65794D01*
X51315Y-65955D01*
X51315Y-66133D01*
X51382Y-66294D01*
X51315Y-66455D01*
X51315Y-66633D01*
X51383Y-66798D01*
X51509Y-66924D01*
X51674Y-66993D01*
X51852Y-66993D01*
X52014Y-66926D01*
X52174Y-66993D01*
X52352Y-66993D01*
X52517Y-66925D01*
X52643Y-66799D01*
X52712Y-66634D01*
X52712Y-66455D01*
X52645Y-66294D01*
X52712Y-66134D01*
X52712Y-65955D01*
X52645Y-65794D01*
X52712Y-65634D01*
X52712Y-65455D01*
X52645Y-65294D01*
X52712Y-65134D01*
X52712Y-64955D01*
X52645Y-64794D01*
X52712Y-64634D01*
X52712Y-64561D01*
X53937Y-63337D01*
X53937Y-63337D01*
X54002Y-63239D01*
X54024Y-63125D01*
X54025Y-63125D01*
X54025Y-45075D01*
X54002Y-44960D01*
X53937Y-44862D01*
X53937Y-44862D01*
X52549Y-43475D01*
X52800Y-43475D01*
X52800Y-43474D01*
X52914Y-43452D01*
X52914Y-43452D01*
X53012Y-43387D01*
X53362Y-43037D01*
X53362Y-43037D01*
X53427Y-42939D01*
X53449Y-42825D01*
X53450Y-42825D01*
X53450Y-41275D01*
X53427Y-41160D01*
X53362Y-41062D01*
X53362Y-41062D01*
X52696Y-40397D01*
X52645Y-40274D01*
X52712Y-40114D01*
X52712Y-39936D01*
X52645Y-39774D01*
X52712Y-39614D01*
X52712Y-39436D01*
X52645Y-39274D01*
X52712Y-39114D01*
X52712Y-38936D01*
X52645Y-38774D01*
X52712Y-38614D01*
X52712Y-38436D01*
X52644Y-38271D01*
X52518Y-38145D01*
X52353Y-38076D01*
X52175Y-38076D01*
X52013Y-38143D01*
X51853Y-38076D01*
X51675Y-38076D01*
X51510Y-38144D01*
X51384Y-38270D01*
X51315Y-38435D01*
X51315Y-38613D01*
X51382Y-38775D01*
X51315Y-38935D01*
X51315Y-39113D01*
X51382Y-39275D01*
X51315Y-39435D01*
X51315Y-39613D01*
X51382Y-39775D01*
X51315Y-39935D01*
X51315Y-40113D01*
X51348Y-40194D01*
X51118Y-40194D01*
X48537Y-37612D01*
X48439Y-37547D01*
X48325Y-37525D01*
X39801Y-37525D01*
X39741Y-37464D01*
X39700Y-37448D01*
X45224Y-31925D01*
X48197Y-31925D01*
X48212Y-31939D01*
X48120Y-31962D01*
X48054Y-32153D01*
X48065Y-32356D01*
X48120Y-32489D01*
X48212Y-32512D01*
X48498Y-32225D01*
X48492Y-32220D01*
X48563Y-32149D01*
X48569Y-32155D01*
X48574Y-32149D01*
X48645Y-32220D01*
X48639Y-32225D01*
X48925Y-32512D01*
X49017Y-32489D01*
X49065Y-32351D01*
X49065Y-32356D01*
X49120Y-32489D01*
X49212Y-32512D01*
X49498Y-32225D01*
X49492Y-32220D01*
X49563Y-32149D01*
X49569Y-32155D01*
X49574Y-32149D01*
X49645Y-32220D01*
X49639Y-32225D01*
X49925Y-32512D01*
X50017Y-32489D01*
X50065Y-32351D01*
X50065Y-32356D01*
X50120Y-32489D01*
X50212Y-32512D01*
X50498Y-32225D01*
X50492Y-32220D01*
X50563Y-32149D01*
X50569Y-32155D01*
X50574Y-32149D01*
X50645Y-32220D01*
X50639Y-32225D01*
X50925Y-32512D01*
X51017Y-32489D01*
X51065Y-32351D01*
X51065Y-32356D01*
X51120Y-32489D01*
X51212Y-32512D01*
X51498Y-32225D01*
X51492Y-32220D01*
X51563Y-32149D01*
X51569Y-32155D01*
X51574Y-32149D01*
X51645Y-32220D01*
X51639Y-32225D01*
X51925Y-32512D01*
X52017Y-32489D01*
X52065Y-32351D01*
X52065Y-32356D01*
X52120Y-32489D01*
X52212Y-32512D01*
X52498Y-32225D01*
X52492Y-32220D01*
X52563Y-32149D01*
X52569Y-32155D01*
X52574Y-32149D01*
X52645Y-32220D01*
X52639Y-32225D01*
X52925Y-32512D01*
X53017Y-32489D01*
X53065Y-32351D01*
X53065Y-32356D01*
X53120Y-32489D01*
X53212Y-32512D01*
X53498Y-32225D01*
X53492Y-32220D01*
X53563Y-32149D01*
X53569Y-32155D01*
X53574Y-32149D01*
X53645Y-32220D01*
X53639Y-32225D01*
X53925Y-32512D01*
X54017Y-32489D01*
X54065Y-32351D01*
X54065Y-32356D01*
X54120Y-32489D01*
X54212Y-32512D01*
X54498Y-32225D01*
X54492Y-32220D01*
X54563Y-32149D01*
X54569Y-32155D01*
X54574Y-32149D01*
X54645Y-32220D01*
X54639Y-32225D01*
X54925Y-32512D01*
X55017Y-32489D01*
X55065Y-32351D01*
X55065Y-32356D01*
X55120Y-32489D01*
X55212Y-32512D01*
X55498Y-32225D01*
X55492Y-32220D01*
X55563Y-32149D01*
X55569Y-32155D01*
X55574Y-32149D01*
X55645Y-32220D01*
X55639Y-32225D01*
X55925Y-32512D01*
X56017Y-32489D01*
X56083Y-32298D01*
X56072Y-32095D01*
X56017Y-31962D01*
X55925Y-31939D01*
X55940Y-31925D01*
X67025Y-31925D01*
X70625Y-35524D01*
X70624Y-35609D01*
X70689Y-35765D01*
X70808Y-35885D01*
X70965Y-35949D01*
X71134Y-35950D01*
X71290Y-35885D01*
X71387Y-35788D01*
X71433Y-35835D01*
X71590Y-35899D01*
X71759Y-35900D01*
X71915Y-35835D01*
X72035Y-35716D01*
X72046Y-35687D01*
X72089Y-35790D01*
X72208Y-35910D01*
X72365Y-35974D01*
X72534Y-35975D01*
X72690Y-35910D01*
X72800Y-35801D01*
X72908Y-35910D01*
X73065Y-35974D01*
X73234Y-35975D01*
X73390Y-35910D01*
X73510Y-35791D01*
X73574Y-35634D01*
X73575Y-35465D01*
X73510Y-35309D01*
X73391Y-35189D01*
X73234Y-35125D01*
X73149Y-35124D01*
X68999Y-30975D01*
X74475Y-30975D01*
X74475Y-30974D01*
X74589Y-30952D01*
X74589Y-30952D01*
X74687Y-30887D01*
X75024Y-30549D01*
X75109Y-30550D01*
X75265Y-30485D01*
X75385Y-30366D01*
X75449Y-30209D01*
X75450Y-30040D01*
X75385Y-29884D01*
X75326Y-29825D01*
X75360Y-29791D01*
X75424Y-29634D01*
X75425Y-29465D01*
X75360Y-29309D01*
X75312Y-29261D01*
X75374Y-29109D01*
X75375Y-28940D01*
X75310Y-28784D01*
X75263Y-28737D01*
X75285Y-28716D01*
X75349Y-28559D01*
X75350Y-28390D01*
X75285Y-28234D01*
X75166Y-28114D01*
X75009Y-28050D01*
X74840Y-28049D01*
X74684Y-28114D01*
X74564Y-28233D01*
X74500Y-28390D01*
X74499Y-28475D01*
X73300Y-29675D01*
X44775Y-29675D01*
X44660Y-29697D01*
X44562Y-29762D01*
X41637Y-32688D01*
X41637Y-31278D01*
X41637Y-28838D01*
X41628Y-28575D01*
X41545Y-28373D01*
X41437Y-28332D01*
X41367Y-28403D01*
X41367Y-28262D01*
X41326Y-28154D01*
X41078Y-28062D01*
X40815Y-28071D01*
X40613Y-28154D01*
X40572Y-28262D01*
X40970Y-28659D01*
X41367Y-28262D01*
X41367Y-28403D01*
X41040Y-28730D01*
X41437Y-29127D01*
X41545Y-29086D01*
X41637Y-28838D01*
X41637Y-31278D01*
X41628Y-31015D01*
X41545Y-30813D01*
X41437Y-30772D01*
X41367Y-30843D01*
X41367Y-30702D01*
X41367Y-29197D01*
X40970Y-28800D01*
X40899Y-28871D01*
X40899Y-28730D01*
X40502Y-28332D01*
X40394Y-28373D01*
X40302Y-28621D01*
X40311Y-28884D01*
X40394Y-29086D01*
X40502Y-29127D01*
X40899Y-28730D01*
X40899Y-28871D01*
X40572Y-29197D01*
X40613Y-29305D01*
X40861Y-29397D01*
X41124Y-29388D01*
X41326Y-29305D01*
X41367Y-29197D01*
X41367Y-30702D01*
X41326Y-30594D01*
X41078Y-30502D01*
X40815Y-30511D01*
X40613Y-30594D01*
X40572Y-30702D01*
X40970Y-31099D01*
X41367Y-30702D01*
X41367Y-30843D01*
X41040Y-31170D01*
X41437Y-31567D01*
X41545Y-31526D01*
X41637Y-31278D01*
X41637Y-32688D01*
X41367Y-32958D01*
X41367Y-31637D01*
X40970Y-31240D01*
X40899Y-31311D01*
X40899Y-31170D01*
X40502Y-30772D01*
X40394Y-30813D01*
X40354Y-30922D01*
X40354Y-29830D01*
X40262Y-29608D01*
X40092Y-29437D01*
X39870Y-29345D01*
X39630Y-29345D01*
X39408Y-29437D01*
X39237Y-29607D01*
X39197Y-29704D01*
X39197Y-28838D01*
X39188Y-28575D01*
X39105Y-28373D01*
X38997Y-28332D01*
X38927Y-28403D01*
X38927Y-28262D01*
X38886Y-28154D01*
X38638Y-28062D01*
X38375Y-28071D01*
X38173Y-28154D01*
X38132Y-28262D01*
X38530Y-28659D01*
X38927Y-28262D01*
X38927Y-28403D01*
X38600Y-28730D01*
X38997Y-29127D01*
X39105Y-29086D01*
X39197Y-28838D01*
X39197Y-29704D01*
X39145Y-29829D01*
X39145Y-30069D01*
X39237Y-30291D01*
X39407Y-30462D01*
X39629Y-30554D01*
X39869Y-30554D01*
X40091Y-30462D01*
X40262Y-30292D01*
X40354Y-30070D01*
X40354Y-29830D01*
X40354Y-30922D01*
X40302Y-31061D01*
X40311Y-31324D01*
X40394Y-31526D01*
X40502Y-31567D01*
X40899Y-31170D01*
X40899Y-31311D01*
X40572Y-31637D01*
X40613Y-31745D01*
X40861Y-31837D01*
X41124Y-31828D01*
X41326Y-31745D01*
X41367Y-31637D01*
X41367Y-32958D01*
X39197Y-35128D01*
X39197Y-31278D01*
X39188Y-31015D01*
X39105Y-30813D01*
X38997Y-30772D01*
X38927Y-30843D01*
X38927Y-30702D01*
X38927Y-29197D01*
X38530Y-28800D01*
X38459Y-28871D01*
X38459Y-28730D01*
X38062Y-28332D01*
X37954Y-28373D01*
X37862Y-28621D01*
X37871Y-28884D01*
X37954Y-29086D01*
X38062Y-29127D01*
X38459Y-28730D01*
X38459Y-28871D01*
X38132Y-29197D01*
X38173Y-29305D01*
X38421Y-29397D01*
X38684Y-29388D01*
X38886Y-29305D01*
X38927Y-29197D01*
X38927Y-30702D01*
X38886Y-30594D01*
X38638Y-30502D01*
X38375Y-30511D01*
X38173Y-30594D01*
X38132Y-30702D01*
X38530Y-31099D01*
X38927Y-30702D01*
X38927Y-30843D01*
X38600Y-31170D01*
X38997Y-31567D01*
X39105Y-31526D01*
X39197Y-31278D01*
X39197Y-35128D01*
X38927Y-35398D01*
X38927Y-31637D01*
X38530Y-31240D01*
X38459Y-31311D01*
X38459Y-31170D01*
X38062Y-30772D01*
X37954Y-30813D01*
X37862Y-31061D01*
X37871Y-31324D01*
X37954Y-31526D01*
X38062Y-31567D01*
X38459Y-31170D01*
X38459Y-31311D01*
X38132Y-31637D01*
X38173Y-31745D01*
X38421Y-31837D01*
X38684Y-31828D01*
X38886Y-31745D01*
X38927Y-31637D01*
X38927Y-35398D01*
X36712Y-37612D01*
X36712Y-37612D01*
X36075Y-38250D01*
X35699Y-38250D01*
X35550Y-38100D01*
X35550Y-37526D01*
X35610Y-37466D01*
X35674Y-37309D01*
X35675Y-37140D01*
X35610Y-36984D01*
X35491Y-36864D01*
X35334Y-36800D01*
X35165Y-36799D01*
X35009Y-36864D01*
X34889Y-36983D01*
X34825Y-37140D01*
X34825Y-37156D01*
X34684Y-37214D01*
X34564Y-37333D01*
X34500Y-37490D01*
X34499Y-37606D01*
X34359Y-37664D01*
X34349Y-37674D01*
X34349Y-37460D01*
X34328Y-37353D01*
X34267Y-37262D01*
X34177Y-37202D01*
X34129Y-37192D01*
X34129Y-29031D01*
X34118Y-28813D01*
X34056Y-28662D01*
X33960Y-28634D01*
X33890Y-28705D01*
X33890Y-28564D01*
X33862Y-28468D01*
X33656Y-28395D01*
X33438Y-28406D01*
X33287Y-28468D01*
X33259Y-28564D01*
X33575Y-28879D01*
X33890Y-28564D01*
X33890Y-28705D01*
X33645Y-28950D01*
X33960Y-29265D01*
X34056Y-29237D01*
X34129Y-29031D01*
X34129Y-37192D01*
X34125Y-37192D01*
X34125Y-30841D01*
X34041Y-30638D01*
X33886Y-30484D01*
X33805Y-30450D01*
X33886Y-30416D01*
X34040Y-30261D01*
X34124Y-30059D01*
X34125Y-29841D01*
X34041Y-29638D01*
X33886Y-29484D01*
X33811Y-29452D01*
X33862Y-29431D01*
X33890Y-29335D01*
X33575Y-29020D01*
X33504Y-29091D01*
X33504Y-28950D01*
X33189Y-28634D01*
X33093Y-28662D01*
X33020Y-28868D01*
X33031Y-29086D01*
X33093Y-29237D01*
X33189Y-29265D01*
X33504Y-28950D01*
X33504Y-29091D01*
X33259Y-29335D01*
X33287Y-29431D01*
X33342Y-29450D01*
X33263Y-29483D01*
X33109Y-29638D01*
X33025Y-29840D01*
X33024Y-30058D01*
X33108Y-30261D01*
X33263Y-30415D01*
X33344Y-30449D01*
X33263Y-30483D01*
X33109Y-30638D01*
X33025Y-30840D01*
X33024Y-31058D01*
X33108Y-31261D01*
X33247Y-31400D01*
X33225Y-31400D01*
X33133Y-31438D01*
X33062Y-31508D01*
X33024Y-31600D01*
X33025Y-31837D01*
X33087Y-31900D01*
X33525Y-31900D01*
X33525Y-31892D01*
X33625Y-31892D01*
X33625Y-31900D01*
X34062Y-31900D01*
X34125Y-31837D01*
X34125Y-31600D01*
X34087Y-31508D01*
X34016Y-31438D01*
X33924Y-31400D01*
X33902Y-31400D01*
X34040Y-31261D01*
X34124Y-31059D01*
X34125Y-30841D01*
X34125Y-37192D01*
X34125Y-37191D01*
X34125Y-32299D01*
X34125Y-32062D01*
X34062Y-32000D01*
X33625Y-32000D01*
X33625Y-32437D01*
X33687Y-32500D01*
X33825Y-32500D01*
X33924Y-32499D01*
X34016Y-32461D01*
X34087Y-32391D01*
X34125Y-32299D01*
X34125Y-37191D01*
X34070Y-37181D01*
X33525Y-37181D01*
X33525Y-32437D01*
X33525Y-32000D01*
X33087Y-32000D01*
X33025Y-32062D01*
X33024Y-32299D01*
X33062Y-32391D01*
X33133Y-32461D01*
X33225Y-32499D01*
X33324Y-32500D01*
X33462Y-32500D01*
X33525Y-32437D01*
X33525Y-37181D01*
X29455Y-37181D01*
X29455Y-34876D01*
X29243Y-34359D01*
X29237Y-34349D01*
X29052Y-34217D01*
X28982Y-34288D01*
X28982Y-34147D01*
X28905Y-34039D01*
X28905Y-27226D01*
X28693Y-26709D01*
X28687Y-26699D01*
X28502Y-26567D01*
X28432Y-26638D01*
X28432Y-26497D01*
X28300Y-26312D01*
X27785Y-26096D01*
X27226Y-26094D01*
X26709Y-26306D01*
X26699Y-26312D01*
X26567Y-26497D01*
X27500Y-27429D01*
X28432Y-26497D01*
X28432Y-26638D01*
X27570Y-27500D01*
X28502Y-28432D01*
X28687Y-28300D01*
X28903Y-27785D01*
X28905Y-27226D01*
X28905Y-34039D01*
X28850Y-33962D01*
X28432Y-33787D01*
X28432Y-28502D01*
X27500Y-27570D01*
X27429Y-27641D01*
X27429Y-27500D01*
X26497Y-26567D01*
X26312Y-26699D01*
X26096Y-27214D01*
X26094Y-27773D01*
X26306Y-28290D01*
X26312Y-28300D01*
X26497Y-28432D01*
X27429Y-27500D01*
X27429Y-27641D01*
X26567Y-28502D01*
X26699Y-28687D01*
X27214Y-28903D01*
X27773Y-28905D01*
X28290Y-28693D01*
X28300Y-28687D01*
X28432Y-28502D01*
X28432Y-33787D01*
X28335Y-33746D01*
X27776Y-33744D01*
X27259Y-33956D01*
X27249Y-33962D01*
X27117Y-34147D01*
X28050Y-35079D01*
X28982Y-34147D01*
X28982Y-34288D01*
X28120Y-35150D01*
X29052Y-36082D01*
X29237Y-35950D01*
X29453Y-35435D01*
X29455Y-34876D01*
X29455Y-37181D01*
X28982Y-37181D01*
X28982Y-36152D01*
X28050Y-35220D01*
X27979Y-35291D01*
X27979Y-35150D01*
X27047Y-34217D01*
X26862Y-34349D01*
X26646Y-34864D01*
X26644Y-35423D01*
X26856Y-35940D01*
X26862Y-35950D01*
X27047Y-36082D01*
X27979Y-35150D01*
X27979Y-35291D01*
X27117Y-36152D01*
X27249Y-36337D01*
X27764Y-36553D01*
X28323Y-36555D01*
X28840Y-36343D01*
X28850Y-36337D01*
X28982Y-36152D01*
X28982Y-37181D01*
X24507Y-37181D01*
X24519Y-24700D01*
X85919Y-24949D01*
M02*
