# Supplementary material for: Cost-effective and multifunctional acquisition system for in vitro electrophysiological investigations with multi-electrode arrays
Source: PLoS One. 2019 Mar 25;14(3):e0214017. doi: 10.1371/journal.pone.0214017 (PMC6433224; doi:10.1371/journal.pone.0214017)
Supplement: S2 File — (ZIP) [file pone.0214017.s002.zip › Tissue El MEA PCB - revised/MeaPlasmonOtt-9-Bottom.pos]

### Module positions - created on 27/11/2017 16:00:33 ###
### Printed by Pcbnew version pcbnew (2013-07-07 BZR 4022)-stable
## Unit = inches, Angle = deg.
## Side : Top
# Ref    Val                  Package         PosX       PosY        Rot     Side
## End
