# Supplementary material for: Cost-effective and multifunctional acquisition system for in vitro electrophysiological investigations with multi-electrode arrays
Source: PLoS One. 2019 Mar 25;14(3):e0214017. doi: 10.1371/journal.pone.0214017 (PMC6433224; doi:10.1371/journal.pone.0214017)
Supplement: S2 File — (ZIP) [file pone.0214017.s002.zip › Tissue El MEA PCB - revised/MeaPlasmonOtt-9-B_SilkS.pho]

G04 (created by PCBNEW (2013-07-07 BZR 4022)-stable) date 27/11/2017 16:00:47*
%MOIN*%
G04 Gerber Fmt 3.4, Leading zero omitted, Abs format*
%FSLAX34Y34*%
G01*
G70*
G90*
G04 APERTURE LIST*
%ADD10C,0.00393701*%
G04 APERTURE END LIST*
G54D10*
X36659Y-38116D02*
X36643Y-38109D01*
X36635Y-38093D01*
X36635Y-37951D01*
X36722Y-38116D02*
X36722Y-38006D01*
X36722Y-37951D02*
X36714Y-37959D01*
X36722Y-37967D01*
X36730Y-37959D01*
X36722Y-37951D01*
X36722Y-37967D01*
X36800Y-38006D02*
X36800Y-38116D01*
X36800Y-38022D02*
X36808Y-38014D01*
X36824Y-38006D01*
X36848Y-38006D01*
X36863Y-38014D01*
X36871Y-38030D01*
X36871Y-38116D01*
X37013Y-38109D02*
X36997Y-38116D01*
X36966Y-38116D01*
X36950Y-38109D01*
X36942Y-38093D01*
X36942Y-38030D01*
X36950Y-38014D01*
X36966Y-38006D01*
X36997Y-38006D01*
X37013Y-38014D01*
X37021Y-38030D01*
X37021Y-38046D01*
X36942Y-38061D01*
X37092Y-38116D02*
X37092Y-37951D01*
X37131Y-37951D01*
X37155Y-37959D01*
X37171Y-37975D01*
X37178Y-37990D01*
X37186Y-38022D01*
X37186Y-38046D01*
X37178Y-38077D01*
X37171Y-38093D01*
X37155Y-38109D01*
X37131Y-38116D01*
X37092Y-38116D01*
X37289Y-37951D02*
X37320Y-37951D01*
X37336Y-37959D01*
X37352Y-37975D01*
X37360Y-38006D01*
X37360Y-38061D01*
X37352Y-38093D01*
X37336Y-38109D01*
X37320Y-38116D01*
X37289Y-38116D01*
X37273Y-38109D01*
X37257Y-38093D01*
X37249Y-38061D01*
X37249Y-38006D01*
X37257Y-37975D01*
X37273Y-37959D01*
X37289Y-37951D01*
X37415Y-37951D02*
X37454Y-38116D01*
X37486Y-37998D01*
X37517Y-38116D01*
X37556Y-37951D01*
X37619Y-38116D02*
X37619Y-37951D01*
X37714Y-38116D01*
X37714Y-37951D01*
X37049Y-38230D02*
X37033Y-38222D01*
X37009Y-38222D01*
X36986Y-38230D01*
X36970Y-38246D01*
X36962Y-38261D01*
X36954Y-38293D01*
X36954Y-38316D01*
X36962Y-38348D01*
X36970Y-38364D01*
X36986Y-38379D01*
X37009Y-38387D01*
X37025Y-38387D01*
X37049Y-38379D01*
X37056Y-38372D01*
X37056Y-38316D01*
X37025Y-38316D01*
X37127Y-38387D02*
X37127Y-38222D01*
X37222Y-38387D01*
X37222Y-38222D01*
X37300Y-38387D02*
X37300Y-38222D01*
X37340Y-38222D01*
X37363Y-38230D01*
X37379Y-38246D01*
X37387Y-38261D01*
X37395Y-38293D01*
X37395Y-38316D01*
X37387Y-38348D01*
X37379Y-38364D01*
X37363Y-38379D01*
X37340Y-38387D01*
X37300Y-38387D01*
X37021Y-38658D02*
X37021Y-38548D01*
X37021Y-38493D02*
X37013Y-38501D01*
X37021Y-38509D01*
X37029Y-38501D01*
X37021Y-38493D01*
X37021Y-38509D01*
X37100Y-38548D02*
X37100Y-38658D01*
X37100Y-38564D02*
X37108Y-38556D01*
X37123Y-38548D01*
X37147Y-38548D01*
X37163Y-38556D01*
X37171Y-38572D01*
X37171Y-38658D01*
X37234Y-38493D02*
X37344Y-38493D01*
X37273Y-38658D01*
X37021Y-38929D02*
X37021Y-38819D01*
X37021Y-38764D02*
X37013Y-38772D01*
X37021Y-38779D01*
X37029Y-38772D01*
X37021Y-38764D01*
X37021Y-38779D01*
X37100Y-38819D02*
X37100Y-38929D01*
X37100Y-38835D02*
X37108Y-38827D01*
X37123Y-38819D01*
X37147Y-38819D01*
X37163Y-38827D01*
X37171Y-38842D01*
X37171Y-38929D01*
X37320Y-38764D02*
X37289Y-38764D01*
X37273Y-38772D01*
X37265Y-38779D01*
X37249Y-38803D01*
X37241Y-38835D01*
X37241Y-38898D01*
X37249Y-38913D01*
X37257Y-38921D01*
X37273Y-38929D01*
X37304Y-38929D01*
X37320Y-38921D01*
X37328Y-38913D01*
X37336Y-38898D01*
X37336Y-38858D01*
X37328Y-38842D01*
X37320Y-38835D01*
X37304Y-38827D01*
X37273Y-38827D01*
X37257Y-38835D01*
X37249Y-38842D01*
X37241Y-38858D01*
X37021Y-39200D02*
X37021Y-39090D01*
X37021Y-39035D02*
X37013Y-39042D01*
X37021Y-39050D01*
X37029Y-39042D01*
X37021Y-39035D01*
X37021Y-39050D01*
X37100Y-39090D02*
X37100Y-39200D01*
X37100Y-39105D02*
X37108Y-39098D01*
X37123Y-39090D01*
X37147Y-39090D01*
X37163Y-39098D01*
X37171Y-39113D01*
X37171Y-39200D01*
X37328Y-39035D02*
X37249Y-39035D01*
X37241Y-39113D01*
X37249Y-39105D01*
X37265Y-39098D01*
X37304Y-39098D01*
X37320Y-39105D01*
X37328Y-39113D01*
X37336Y-39129D01*
X37336Y-39168D01*
X37328Y-39184D01*
X37320Y-39192D01*
X37304Y-39200D01*
X37265Y-39200D01*
X37249Y-39192D01*
X37241Y-39184D01*
X37021Y-39471D02*
X37021Y-39361D01*
X37021Y-39305D02*
X37013Y-39313D01*
X37021Y-39321D01*
X37029Y-39313D01*
X37021Y-39305D01*
X37021Y-39321D01*
X37100Y-39361D02*
X37100Y-39471D01*
X37100Y-39376D02*
X37108Y-39368D01*
X37123Y-39361D01*
X37147Y-39361D01*
X37163Y-39368D01*
X37171Y-39384D01*
X37171Y-39471D01*
X37320Y-39361D02*
X37320Y-39471D01*
X37281Y-39298D02*
X37241Y-39416D01*
X37344Y-39416D01*
X37021Y-39742D02*
X37021Y-39631D01*
X37021Y-39576D02*
X37013Y-39584D01*
X37021Y-39592D01*
X37029Y-39584D01*
X37021Y-39576D01*
X37021Y-39592D01*
X37100Y-39631D02*
X37100Y-39742D01*
X37100Y-39647D02*
X37108Y-39639D01*
X37123Y-39631D01*
X37147Y-39631D01*
X37163Y-39639D01*
X37171Y-39655D01*
X37171Y-39742D01*
X37234Y-39576D02*
X37336Y-39576D01*
X37281Y-39639D01*
X37304Y-39639D01*
X37320Y-39647D01*
X37328Y-39655D01*
X37336Y-39671D01*
X37336Y-39710D01*
X37328Y-39726D01*
X37320Y-39734D01*
X37304Y-39742D01*
X37257Y-39742D01*
X37241Y-39734D01*
X37234Y-39726D01*
X37021Y-40012D02*
X37021Y-39902D01*
X37021Y-39847D02*
X37013Y-39855D01*
X37021Y-39863D01*
X37029Y-39855D01*
X37021Y-39847D01*
X37021Y-39863D01*
X37100Y-39902D02*
X37100Y-40012D01*
X37100Y-39918D02*
X37108Y-39910D01*
X37123Y-39902D01*
X37147Y-39902D01*
X37163Y-39910D01*
X37171Y-39926D01*
X37171Y-40012D01*
X37241Y-39863D02*
X37249Y-39855D01*
X37265Y-39847D01*
X37304Y-39847D01*
X37320Y-39855D01*
X37328Y-39863D01*
X37336Y-39879D01*
X37336Y-39894D01*
X37328Y-39918D01*
X37234Y-40012D01*
X37336Y-40012D01*
X37021Y-40283D02*
X37021Y-40173D01*
X37021Y-40118D02*
X37013Y-40126D01*
X37021Y-40134D01*
X37029Y-40126D01*
X37021Y-40118D01*
X37021Y-40134D01*
X37100Y-40173D02*
X37100Y-40283D01*
X37100Y-40189D02*
X37108Y-40181D01*
X37123Y-40173D01*
X37147Y-40173D01*
X37163Y-40181D01*
X37171Y-40197D01*
X37171Y-40283D01*
X37336Y-40283D02*
X37241Y-40283D01*
X37289Y-40283D02*
X37289Y-40118D01*
X37273Y-40142D01*
X37257Y-40157D01*
X37241Y-40165D01*
X37021Y-40554D02*
X37021Y-40444D01*
X37021Y-40389D02*
X37013Y-40397D01*
X37021Y-40405D01*
X37029Y-40397D01*
X37021Y-40389D01*
X37021Y-40405D01*
X37100Y-40444D02*
X37100Y-40554D01*
X37100Y-40460D02*
X37108Y-40452D01*
X37123Y-40444D01*
X37147Y-40444D01*
X37163Y-40452D01*
X37171Y-40468D01*
X37171Y-40554D01*
X37281Y-40389D02*
X37297Y-40389D01*
X37312Y-40397D01*
X37320Y-40405D01*
X37328Y-40420D01*
X37336Y-40452D01*
X37336Y-40491D01*
X37328Y-40523D01*
X37320Y-40538D01*
X37312Y-40546D01*
X37297Y-40554D01*
X37281Y-40554D01*
X37265Y-40546D01*
X37257Y-40538D01*
X37249Y-40523D01*
X37241Y-40491D01*
X37241Y-40452D01*
X37249Y-40420D01*
X37257Y-40405D01*
X37265Y-40397D01*
X37281Y-40389D01*
X36942Y-40825D02*
X36942Y-40715D01*
X36942Y-40660D02*
X36934Y-40668D01*
X36942Y-40675D01*
X36950Y-40668D01*
X36942Y-40660D01*
X36942Y-40675D01*
X37021Y-40715D02*
X37021Y-40825D01*
X37021Y-40731D02*
X37029Y-40723D01*
X37045Y-40715D01*
X37068Y-40715D01*
X37084Y-40723D01*
X37092Y-40738D01*
X37092Y-40825D01*
X37155Y-40660D02*
X37257Y-40660D01*
X37202Y-40723D01*
X37226Y-40723D01*
X37241Y-40731D01*
X37249Y-40738D01*
X37257Y-40754D01*
X37257Y-40794D01*
X37249Y-40809D01*
X37241Y-40817D01*
X37226Y-40825D01*
X37178Y-40825D01*
X37163Y-40817D01*
X37155Y-40809D01*
X37415Y-40825D02*
X37320Y-40825D01*
X37367Y-40825D02*
X37367Y-40660D01*
X37352Y-40683D01*
X37336Y-40699D01*
X37320Y-40707D01*
X36942Y-41096D02*
X36942Y-40986D01*
X36942Y-40931D02*
X36934Y-40938D01*
X36942Y-40946D01*
X36950Y-40938D01*
X36942Y-40931D01*
X36942Y-40946D01*
X37021Y-40986D02*
X37021Y-41096D01*
X37021Y-41001D02*
X37029Y-40994D01*
X37045Y-40986D01*
X37068Y-40986D01*
X37084Y-40994D01*
X37092Y-41009D01*
X37092Y-41096D01*
X37155Y-40931D02*
X37257Y-40931D01*
X37202Y-40994D01*
X37226Y-40994D01*
X37241Y-41001D01*
X37249Y-41009D01*
X37257Y-41025D01*
X37257Y-41064D01*
X37249Y-41080D01*
X37241Y-41088D01*
X37226Y-41096D01*
X37178Y-41096D01*
X37163Y-41088D01*
X37155Y-41080D01*
X37360Y-40931D02*
X37375Y-40931D01*
X37391Y-40938D01*
X37399Y-40946D01*
X37407Y-40962D01*
X37415Y-40994D01*
X37415Y-41033D01*
X37407Y-41064D01*
X37399Y-41080D01*
X37391Y-41088D01*
X37375Y-41096D01*
X37360Y-41096D01*
X37344Y-41088D01*
X37336Y-41080D01*
X37328Y-41064D01*
X37320Y-41033D01*
X37320Y-40994D01*
X37328Y-40962D01*
X37336Y-40946D01*
X37344Y-40938D01*
X37360Y-40931D01*
X36942Y-41367D02*
X36942Y-41257D01*
X36942Y-41201D02*
X36934Y-41209D01*
X36942Y-41217D01*
X36950Y-41209D01*
X36942Y-41201D01*
X36942Y-41217D01*
X37021Y-41257D02*
X37021Y-41367D01*
X37021Y-41272D02*
X37029Y-41264D01*
X37045Y-41257D01*
X37068Y-41257D01*
X37084Y-41264D01*
X37092Y-41280D01*
X37092Y-41367D01*
X37163Y-41217D02*
X37171Y-41209D01*
X37186Y-41201D01*
X37226Y-41201D01*
X37241Y-41209D01*
X37249Y-41217D01*
X37257Y-41233D01*
X37257Y-41249D01*
X37249Y-41272D01*
X37155Y-41367D01*
X37257Y-41367D01*
X37336Y-41367D02*
X37367Y-41367D01*
X37383Y-41359D01*
X37391Y-41351D01*
X37407Y-41327D01*
X37415Y-41296D01*
X37415Y-41233D01*
X37407Y-41217D01*
X37399Y-41209D01*
X37383Y-41201D01*
X37352Y-41201D01*
X37336Y-41209D01*
X37328Y-41217D01*
X37320Y-41233D01*
X37320Y-41272D01*
X37328Y-41288D01*
X37336Y-41296D01*
X37352Y-41304D01*
X37383Y-41304D01*
X37399Y-41296D01*
X37407Y-41288D01*
X37415Y-41272D01*
X36942Y-41638D02*
X36942Y-41527D01*
X36942Y-41472D02*
X36934Y-41480D01*
X36942Y-41488D01*
X36950Y-41480D01*
X36942Y-41472D01*
X36942Y-41488D01*
X37021Y-41527D02*
X37021Y-41638D01*
X37021Y-41543D02*
X37029Y-41535D01*
X37045Y-41527D01*
X37068Y-41527D01*
X37084Y-41535D01*
X37092Y-41551D01*
X37092Y-41638D01*
X37163Y-41488D02*
X37171Y-41480D01*
X37186Y-41472D01*
X37226Y-41472D01*
X37241Y-41480D01*
X37249Y-41488D01*
X37257Y-41504D01*
X37257Y-41520D01*
X37249Y-41543D01*
X37155Y-41638D01*
X37257Y-41638D01*
X37352Y-41543D02*
X37336Y-41535D01*
X37328Y-41527D01*
X37320Y-41512D01*
X37320Y-41504D01*
X37328Y-41488D01*
X37336Y-41480D01*
X37352Y-41472D01*
X37383Y-41472D01*
X37399Y-41480D01*
X37407Y-41488D01*
X37415Y-41504D01*
X37415Y-41512D01*
X37407Y-41527D01*
X37399Y-41535D01*
X37383Y-41543D01*
X37352Y-41543D01*
X37336Y-41551D01*
X37328Y-41559D01*
X37320Y-41575D01*
X37320Y-41606D01*
X37328Y-41622D01*
X37336Y-41630D01*
X37352Y-41638D01*
X37383Y-41638D01*
X37399Y-41630D01*
X37407Y-41622D01*
X37415Y-41606D01*
X37415Y-41575D01*
X37407Y-41559D01*
X37399Y-41551D01*
X37383Y-41543D01*
X36942Y-41909D02*
X36942Y-41798D01*
X36942Y-41743D02*
X36934Y-41751D01*
X36942Y-41759D01*
X36950Y-41751D01*
X36942Y-41743D01*
X36942Y-41759D01*
X37021Y-41798D02*
X37021Y-41909D01*
X37021Y-41814D02*
X37029Y-41806D01*
X37045Y-41798D01*
X37068Y-41798D01*
X37084Y-41806D01*
X37092Y-41822D01*
X37092Y-41909D01*
X37163Y-41759D02*
X37171Y-41751D01*
X37186Y-41743D01*
X37226Y-41743D01*
X37241Y-41751D01*
X37249Y-41759D01*
X37257Y-41775D01*
X37257Y-41790D01*
X37249Y-41814D01*
X37155Y-41909D01*
X37257Y-41909D01*
X37312Y-41743D02*
X37423Y-41743D01*
X37352Y-41909D01*
X36942Y-42179D02*
X36942Y-42069D01*
X36942Y-42014D02*
X36934Y-42022D01*
X36942Y-42030D01*
X36950Y-42022D01*
X36942Y-42014D01*
X36942Y-42030D01*
X37021Y-42069D02*
X37021Y-42179D01*
X37021Y-42085D02*
X37029Y-42077D01*
X37045Y-42069D01*
X37068Y-42069D01*
X37084Y-42077D01*
X37092Y-42093D01*
X37092Y-42179D01*
X37163Y-42030D02*
X37171Y-42022D01*
X37186Y-42014D01*
X37226Y-42014D01*
X37241Y-42022D01*
X37249Y-42030D01*
X37257Y-42046D01*
X37257Y-42061D01*
X37249Y-42085D01*
X37155Y-42179D01*
X37257Y-42179D01*
X37399Y-42014D02*
X37367Y-42014D01*
X37352Y-42022D01*
X37344Y-42030D01*
X37328Y-42053D01*
X37320Y-42085D01*
X37320Y-42148D01*
X37328Y-42164D01*
X37336Y-42172D01*
X37352Y-42179D01*
X37383Y-42179D01*
X37399Y-42172D01*
X37407Y-42164D01*
X37415Y-42148D01*
X37415Y-42109D01*
X37407Y-42093D01*
X37399Y-42085D01*
X37383Y-42077D01*
X37352Y-42077D01*
X37336Y-42085D01*
X37328Y-42093D01*
X37320Y-42109D01*
X36942Y-42450D02*
X36942Y-42340D01*
X36942Y-42285D02*
X36934Y-42293D01*
X36942Y-42301D01*
X36950Y-42293D01*
X36942Y-42285D01*
X36942Y-42301D01*
X37021Y-42340D02*
X37021Y-42450D01*
X37021Y-42356D02*
X37029Y-42348D01*
X37045Y-42340D01*
X37068Y-42340D01*
X37084Y-42348D01*
X37092Y-42364D01*
X37092Y-42450D01*
X37163Y-42301D02*
X37171Y-42293D01*
X37186Y-42285D01*
X37226Y-42285D01*
X37241Y-42293D01*
X37249Y-42301D01*
X37257Y-42316D01*
X37257Y-42332D01*
X37249Y-42356D01*
X37155Y-42450D01*
X37257Y-42450D01*
X37407Y-42285D02*
X37328Y-42285D01*
X37320Y-42364D01*
X37328Y-42356D01*
X37344Y-42348D01*
X37383Y-42348D01*
X37399Y-42356D01*
X37407Y-42364D01*
X37415Y-42379D01*
X37415Y-42419D01*
X37407Y-42435D01*
X37399Y-42442D01*
X37383Y-42450D01*
X37344Y-42450D01*
X37328Y-42442D01*
X37320Y-42435D01*
X36942Y-42721D02*
X36942Y-42611D01*
X36942Y-42556D02*
X36934Y-42564D01*
X36942Y-42572D01*
X36950Y-42564D01*
X36942Y-42556D01*
X36942Y-42572D01*
X37021Y-42611D02*
X37021Y-42721D01*
X37021Y-42627D02*
X37029Y-42619D01*
X37045Y-42611D01*
X37068Y-42611D01*
X37084Y-42619D01*
X37092Y-42635D01*
X37092Y-42721D01*
X37163Y-42572D02*
X37171Y-42564D01*
X37186Y-42556D01*
X37226Y-42556D01*
X37241Y-42564D01*
X37249Y-42572D01*
X37257Y-42587D01*
X37257Y-42603D01*
X37249Y-42627D01*
X37155Y-42721D01*
X37257Y-42721D01*
X37399Y-42611D02*
X37399Y-42721D01*
X37360Y-42548D02*
X37320Y-42666D01*
X37423Y-42666D01*
X37080Y-42992D02*
X37025Y-42913D01*
X36986Y-42992D02*
X36986Y-42827D01*
X37049Y-42827D01*
X37064Y-42835D01*
X37072Y-42842D01*
X37080Y-42858D01*
X37080Y-42882D01*
X37072Y-42898D01*
X37064Y-42905D01*
X37049Y-42913D01*
X36986Y-42913D01*
X37151Y-42905D02*
X37206Y-42905D01*
X37230Y-42992D02*
X37151Y-42992D01*
X37151Y-42827D01*
X37230Y-42827D01*
X37356Y-42905D02*
X37300Y-42905D01*
X37300Y-42992D02*
X37300Y-42827D01*
X37379Y-42827D01*
X36609Y-48666D02*
X36593Y-48659D01*
X36585Y-48643D01*
X36585Y-48501D01*
X36672Y-48666D02*
X36672Y-48556D01*
X36672Y-48501D02*
X36664Y-48509D01*
X36672Y-48517D01*
X36680Y-48509D01*
X36672Y-48501D01*
X36672Y-48517D01*
X36750Y-48556D02*
X36750Y-48666D01*
X36750Y-48572D02*
X36758Y-48564D01*
X36774Y-48556D01*
X36798Y-48556D01*
X36813Y-48564D01*
X36821Y-48580D01*
X36821Y-48666D01*
X36963Y-48659D02*
X36947Y-48666D01*
X36916Y-48666D01*
X36900Y-48659D01*
X36892Y-48643D01*
X36892Y-48580D01*
X36900Y-48564D01*
X36916Y-48556D01*
X36947Y-48556D01*
X36963Y-48564D01*
X36971Y-48580D01*
X36971Y-48596D01*
X36892Y-48611D01*
X37042Y-48666D02*
X37042Y-48501D01*
X37081Y-48501D01*
X37105Y-48509D01*
X37121Y-48525D01*
X37128Y-48540D01*
X37136Y-48572D01*
X37136Y-48596D01*
X37128Y-48627D01*
X37121Y-48643D01*
X37105Y-48659D01*
X37081Y-48666D01*
X37042Y-48666D01*
X37239Y-48501D02*
X37270Y-48501D01*
X37286Y-48509D01*
X37302Y-48525D01*
X37310Y-48556D01*
X37310Y-48611D01*
X37302Y-48643D01*
X37286Y-48659D01*
X37270Y-48666D01*
X37239Y-48666D01*
X37223Y-48659D01*
X37207Y-48643D01*
X37199Y-48611D01*
X37199Y-48556D01*
X37207Y-48525D01*
X37223Y-48509D01*
X37239Y-48501D01*
X37365Y-48501D02*
X37404Y-48666D01*
X37436Y-48548D01*
X37467Y-48666D01*
X37506Y-48501D01*
X37569Y-48666D02*
X37569Y-48501D01*
X37664Y-48666D01*
X37664Y-48501D01*
X36999Y-48780D02*
X36983Y-48772D01*
X36959Y-48772D01*
X36936Y-48780D01*
X36920Y-48796D01*
X36912Y-48811D01*
X36904Y-48843D01*
X36904Y-48866D01*
X36912Y-48898D01*
X36920Y-48914D01*
X36936Y-48929D01*
X36959Y-48937D01*
X36975Y-48937D01*
X36999Y-48929D01*
X37006Y-48922D01*
X37006Y-48866D01*
X36975Y-48866D01*
X37077Y-48937D02*
X37077Y-48772D01*
X37172Y-48937D01*
X37172Y-48772D01*
X37250Y-48937D02*
X37250Y-48772D01*
X37290Y-48772D01*
X37313Y-48780D01*
X37329Y-48796D01*
X37337Y-48811D01*
X37345Y-48843D01*
X37345Y-48866D01*
X37337Y-48898D01*
X37329Y-48914D01*
X37313Y-48929D01*
X37290Y-48937D01*
X37250Y-48937D01*
X36971Y-49208D02*
X36971Y-49098D01*
X36971Y-49043D02*
X36963Y-49051D01*
X36971Y-49059D01*
X36979Y-49051D01*
X36971Y-49043D01*
X36971Y-49059D01*
X37050Y-49098D02*
X37050Y-49208D01*
X37050Y-49114D02*
X37058Y-49106D01*
X37073Y-49098D01*
X37097Y-49098D01*
X37113Y-49106D01*
X37121Y-49122D01*
X37121Y-49208D01*
X37184Y-49043D02*
X37294Y-49043D01*
X37223Y-49208D01*
X36971Y-49479D02*
X36971Y-49369D01*
X36971Y-49314D02*
X36963Y-49322D01*
X36971Y-49329D01*
X36979Y-49322D01*
X36971Y-49314D01*
X36971Y-49329D01*
X37050Y-49369D02*
X37050Y-49479D01*
X37050Y-49385D02*
X37058Y-49377D01*
X37073Y-49369D01*
X37097Y-49369D01*
X37113Y-49377D01*
X37121Y-49392D01*
X37121Y-49479D01*
X37270Y-49314D02*
X37239Y-49314D01*
X37223Y-49322D01*
X37215Y-49329D01*
X37199Y-49353D01*
X37191Y-49385D01*
X37191Y-49448D01*
X37199Y-49463D01*
X37207Y-49471D01*
X37223Y-49479D01*
X37254Y-49479D01*
X37270Y-49471D01*
X37278Y-49463D01*
X37286Y-49448D01*
X37286Y-49408D01*
X37278Y-49392D01*
X37270Y-49385D01*
X37254Y-49377D01*
X37223Y-49377D01*
X37207Y-49385D01*
X37199Y-49392D01*
X37191Y-49408D01*
X36971Y-49750D02*
X36971Y-49640D01*
X36971Y-49585D02*
X36963Y-49592D01*
X36971Y-49600D01*
X36979Y-49592D01*
X36971Y-49585D01*
X36971Y-49600D01*
X37050Y-49640D02*
X37050Y-49750D01*
X37050Y-49655D02*
X37058Y-49648D01*
X37073Y-49640D01*
X37097Y-49640D01*
X37113Y-49648D01*
X37121Y-49663D01*
X37121Y-49750D01*
X37278Y-49585D02*
X37199Y-49585D01*
X37191Y-49663D01*
X37199Y-49655D01*
X37215Y-49648D01*
X37254Y-49648D01*
X37270Y-49655D01*
X37278Y-49663D01*
X37286Y-49679D01*
X37286Y-49718D01*
X37278Y-49734D01*
X37270Y-49742D01*
X37254Y-49750D01*
X37215Y-49750D01*
X37199Y-49742D01*
X37191Y-49734D01*
X36971Y-50021D02*
X36971Y-49911D01*
X36971Y-49855D02*
X36963Y-49863D01*
X36971Y-49871D01*
X36979Y-49863D01*
X36971Y-49855D01*
X36971Y-49871D01*
X37050Y-49911D02*
X37050Y-50021D01*
X37050Y-49926D02*
X37058Y-49918D01*
X37073Y-49911D01*
X37097Y-49911D01*
X37113Y-49918D01*
X37121Y-49934D01*
X37121Y-50021D01*
X37270Y-49911D02*
X37270Y-50021D01*
X37231Y-49848D02*
X37191Y-49966D01*
X37294Y-49966D01*
X36971Y-50292D02*
X36971Y-50181D01*
X36971Y-50126D02*
X36963Y-50134D01*
X36971Y-50142D01*
X36979Y-50134D01*
X36971Y-50126D01*
X36971Y-50142D01*
X37050Y-50181D02*
X37050Y-50292D01*
X37050Y-50197D02*
X37058Y-50189D01*
X37073Y-50181D01*
X37097Y-50181D01*
X37113Y-50189D01*
X37121Y-50205D01*
X37121Y-50292D01*
X37184Y-50126D02*
X37286Y-50126D01*
X37231Y-50189D01*
X37254Y-50189D01*
X37270Y-50197D01*
X37278Y-50205D01*
X37286Y-50221D01*
X37286Y-50260D01*
X37278Y-50276D01*
X37270Y-50284D01*
X37254Y-50292D01*
X37207Y-50292D01*
X37191Y-50284D01*
X37184Y-50276D01*
X36971Y-50562D02*
X36971Y-50452D01*
X36971Y-50397D02*
X36963Y-50405D01*
X36971Y-50413D01*
X36979Y-50405D01*
X36971Y-50397D01*
X36971Y-50413D01*
X37050Y-50452D02*
X37050Y-50562D01*
X37050Y-50468D02*
X37058Y-50460D01*
X37073Y-50452D01*
X37097Y-50452D01*
X37113Y-50460D01*
X37121Y-50476D01*
X37121Y-50562D01*
X37191Y-50413D02*
X37199Y-50405D01*
X37215Y-50397D01*
X37254Y-50397D01*
X37270Y-50405D01*
X37278Y-50413D01*
X37286Y-50429D01*
X37286Y-50444D01*
X37278Y-50468D01*
X37184Y-50562D01*
X37286Y-50562D01*
X36971Y-50833D02*
X36971Y-50723D01*
X36971Y-50668D02*
X36963Y-50676D01*
X36971Y-50684D01*
X36979Y-50676D01*
X36971Y-50668D01*
X36971Y-50684D01*
X37050Y-50723D02*
X37050Y-50833D01*
X37050Y-50739D02*
X37058Y-50731D01*
X37073Y-50723D01*
X37097Y-50723D01*
X37113Y-50731D01*
X37121Y-50747D01*
X37121Y-50833D01*
X37286Y-50833D02*
X37191Y-50833D01*
X37239Y-50833D02*
X37239Y-50668D01*
X37223Y-50692D01*
X37207Y-50707D01*
X37191Y-50715D01*
X36971Y-51104D02*
X36971Y-50994D01*
X36971Y-50939D02*
X36963Y-50947D01*
X36971Y-50955D01*
X36979Y-50947D01*
X36971Y-50939D01*
X36971Y-50955D01*
X37050Y-50994D02*
X37050Y-51104D01*
X37050Y-51010D02*
X37058Y-51002D01*
X37073Y-50994D01*
X37097Y-50994D01*
X37113Y-51002D01*
X37121Y-51018D01*
X37121Y-51104D01*
X37231Y-50939D02*
X37247Y-50939D01*
X37262Y-50947D01*
X37270Y-50955D01*
X37278Y-50970D01*
X37286Y-51002D01*
X37286Y-51041D01*
X37278Y-51073D01*
X37270Y-51088D01*
X37262Y-51096D01*
X37247Y-51104D01*
X37231Y-51104D01*
X37215Y-51096D01*
X37207Y-51088D01*
X37199Y-51073D01*
X37191Y-51041D01*
X37191Y-51002D01*
X37199Y-50970D01*
X37207Y-50955D01*
X37215Y-50947D01*
X37231Y-50939D01*
X36892Y-51375D02*
X36892Y-51265D01*
X36892Y-51210D02*
X36884Y-51218D01*
X36892Y-51225D01*
X36900Y-51218D01*
X36892Y-51210D01*
X36892Y-51225D01*
X36971Y-51265D02*
X36971Y-51375D01*
X36971Y-51281D02*
X36979Y-51273D01*
X36995Y-51265D01*
X37018Y-51265D01*
X37034Y-51273D01*
X37042Y-51288D01*
X37042Y-51375D01*
X37105Y-51210D02*
X37207Y-51210D01*
X37152Y-51273D01*
X37176Y-51273D01*
X37191Y-51281D01*
X37199Y-51288D01*
X37207Y-51304D01*
X37207Y-51344D01*
X37199Y-51359D01*
X37191Y-51367D01*
X37176Y-51375D01*
X37128Y-51375D01*
X37113Y-51367D01*
X37105Y-51359D01*
X37365Y-51375D02*
X37270Y-51375D01*
X37317Y-51375D02*
X37317Y-51210D01*
X37302Y-51233D01*
X37286Y-51249D01*
X37270Y-51257D01*
X36892Y-51646D02*
X36892Y-51536D01*
X36892Y-51481D02*
X36884Y-51488D01*
X36892Y-51496D01*
X36900Y-51488D01*
X36892Y-51481D01*
X36892Y-51496D01*
X36971Y-51536D02*
X36971Y-51646D01*
X36971Y-51551D02*
X36979Y-51544D01*
X36995Y-51536D01*
X37018Y-51536D01*
X37034Y-51544D01*
X37042Y-51559D01*
X37042Y-51646D01*
X37105Y-51481D02*
X37207Y-51481D01*
X37152Y-51544D01*
X37176Y-51544D01*
X37191Y-51551D01*
X37199Y-51559D01*
X37207Y-51575D01*
X37207Y-51614D01*
X37199Y-51630D01*
X37191Y-51638D01*
X37176Y-51646D01*
X37128Y-51646D01*
X37113Y-51638D01*
X37105Y-51630D01*
X37310Y-51481D02*
X37325Y-51481D01*
X37341Y-51488D01*
X37349Y-51496D01*
X37357Y-51512D01*
X37365Y-51544D01*
X37365Y-51583D01*
X37357Y-51614D01*
X37349Y-51630D01*
X37341Y-51638D01*
X37325Y-51646D01*
X37310Y-51646D01*
X37294Y-51638D01*
X37286Y-51630D01*
X37278Y-51614D01*
X37270Y-51583D01*
X37270Y-51544D01*
X37278Y-51512D01*
X37286Y-51496D01*
X37294Y-51488D01*
X37310Y-51481D01*
X36892Y-51917D02*
X36892Y-51807D01*
X36892Y-51751D02*
X36884Y-51759D01*
X36892Y-51767D01*
X36900Y-51759D01*
X36892Y-51751D01*
X36892Y-51767D01*
X36971Y-51807D02*
X36971Y-51917D01*
X36971Y-51822D02*
X36979Y-51814D01*
X36995Y-51807D01*
X37018Y-51807D01*
X37034Y-51814D01*
X37042Y-51830D01*
X37042Y-51917D01*
X37113Y-51767D02*
X37121Y-51759D01*
X37136Y-51751D01*
X37176Y-51751D01*
X37191Y-51759D01*
X37199Y-51767D01*
X37207Y-51783D01*
X37207Y-51799D01*
X37199Y-51822D01*
X37105Y-51917D01*
X37207Y-51917D01*
X37286Y-51917D02*
X37317Y-51917D01*
X37333Y-51909D01*
X37341Y-51901D01*
X37357Y-51877D01*
X37365Y-51846D01*
X37365Y-51783D01*
X37357Y-51767D01*
X37349Y-51759D01*
X37333Y-51751D01*
X37302Y-51751D01*
X37286Y-51759D01*
X37278Y-51767D01*
X37270Y-51783D01*
X37270Y-51822D01*
X37278Y-51838D01*
X37286Y-51846D01*
X37302Y-51854D01*
X37333Y-51854D01*
X37349Y-51846D01*
X37357Y-51838D01*
X37365Y-51822D01*
X36892Y-52188D02*
X36892Y-52077D01*
X36892Y-52022D02*
X36884Y-52030D01*
X36892Y-52038D01*
X36900Y-52030D01*
X36892Y-52022D01*
X36892Y-52038D01*
X36971Y-52077D02*
X36971Y-52188D01*
X36971Y-52093D02*
X36979Y-52085D01*
X36995Y-52077D01*
X37018Y-52077D01*
X37034Y-52085D01*
X37042Y-52101D01*
X37042Y-52188D01*
X37113Y-52038D02*
X37121Y-52030D01*
X37136Y-52022D01*
X37176Y-52022D01*
X37191Y-52030D01*
X37199Y-52038D01*
X37207Y-52054D01*
X37207Y-52070D01*
X37199Y-52093D01*
X37105Y-52188D01*
X37207Y-52188D01*
X37302Y-52093D02*
X37286Y-52085D01*
X37278Y-52077D01*
X37270Y-52062D01*
X37270Y-52054D01*
X37278Y-52038D01*
X37286Y-52030D01*
X37302Y-52022D01*
X37333Y-52022D01*
X37349Y-52030D01*
X37357Y-52038D01*
X37365Y-52054D01*
X37365Y-52062D01*
X37357Y-52077D01*
X37349Y-52085D01*
X37333Y-52093D01*
X37302Y-52093D01*
X37286Y-52101D01*
X37278Y-52109D01*
X37270Y-52125D01*
X37270Y-52156D01*
X37278Y-52172D01*
X37286Y-52180D01*
X37302Y-52188D01*
X37333Y-52188D01*
X37349Y-52180D01*
X37357Y-52172D01*
X37365Y-52156D01*
X37365Y-52125D01*
X37357Y-52109D01*
X37349Y-52101D01*
X37333Y-52093D01*
X36892Y-52459D02*
X36892Y-52348D01*
X36892Y-52293D02*
X36884Y-52301D01*
X36892Y-52309D01*
X36900Y-52301D01*
X36892Y-52293D01*
X36892Y-52309D01*
X36971Y-52348D02*
X36971Y-52459D01*
X36971Y-52364D02*
X36979Y-52356D01*
X36995Y-52348D01*
X37018Y-52348D01*
X37034Y-52356D01*
X37042Y-52372D01*
X37042Y-52459D01*
X37113Y-52309D02*
X37121Y-52301D01*
X37136Y-52293D01*
X37176Y-52293D01*
X37191Y-52301D01*
X37199Y-52309D01*
X37207Y-52325D01*
X37207Y-52340D01*
X37199Y-52364D01*
X37105Y-52459D01*
X37207Y-52459D01*
X37262Y-52293D02*
X37373Y-52293D01*
X37302Y-52459D01*
X36892Y-52729D02*
X36892Y-52619D01*
X36892Y-52564D02*
X36884Y-52572D01*
X36892Y-52580D01*
X36900Y-52572D01*
X36892Y-52564D01*
X36892Y-52580D01*
X36971Y-52619D02*
X36971Y-52729D01*
X36971Y-52635D02*
X36979Y-52627D01*
X36995Y-52619D01*
X37018Y-52619D01*
X37034Y-52627D01*
X37042Y-52643D01*
X37042Y-52729D01*
X37113Y-52580D02*
X37121Y-52572D01*
X37136Y-52564D01*
X37176Y-52564D01*
X37191Y-52572D01*
X37199Y-52580D01*
X37207Y-52596D01*
X37207Y-52611D01*
X37199Y-52635D01*
X37105Y-52729D01*
X37207Y-52729D01*
X37349Y-52564D02*
X37317Y-52564D01*
X37302Y-52572D01*
X37294Y-52580D01*
X37278Y-52603D01*
X37270Y-52635D01*
X37270Y-52698D01*
X37278Y-52714D01*
X37286Y-52722D01*
X37302Y-52729D01*
X37333Y-52729D01*
X37349Y-52722D01*
X37357Y-52714D01*
X37365Y-52698D01*
X37365Y-52659D01*
X37357Y-52643D01*
X37349Y-52635D01*
X37333Y-52627D01*
X37302Y-52627D01*
X37286Y-52635D01*
X37278Y-52643D01*
X37270Y-52659D01*
X36892Y-53000D02*
X36892Y-52890D01*
X36892Y-52835D02*
X36884Y-52843D01*
X36892Y-52851D01*
X36900Y-52843D01*
X36892Y-52835D01*
X36892Y-52851D01*
X36971Y-52890D02*
X36971Y-53000D01*
X36971Y-52906D02*
X36979Y-52898D01*
X36995Y-52890D01*
X37018Y-52890D01*
X37034Y-52898D01*
X37042Y-52914D01*
X37042Y-53000D01*
X37113Y-52851D02*
X37121Y-52843D01*
X37136Y-52835D01*
X37176Y-52835D01*
X37191Y-52843D01*
X37199Y-52851D01*
X37207Y-52866D01*
X37207Y-52882D01*
X37199Y-52906D01*
X37105Y-53000D01*
X37207Y-53000D01*
X37357Y-52835D02*
X37278Y-52835D01*
X37270Y-52914D01*
X37278Y-52906D01*
X37294Y-52898D01*
X37333Y-52898D01*
X37349Y-52906D01*
X37357Y-52914D01*
X37365Y-52929D01*
X37365Y-52969D01*
X37357Y-52985D01*
X37349Y-52992D01*
X37333Y-53000D01*
X37294Y-53000D01*
X37278Y-52992D01*
X37270Y-52985D01*
X36892Y-53271D02*
X36892Y-53161D01*
X36892Y-53106D02*
X36884Y-53114D01*
X36892Y-53122D01*
X36900Y-53114D01*
X36892Y-53106D01*
X36892Y-53122D01*
X36971Y-53161D02*
X36971Y-53271D01*
X36971Y-53177D02*
X36979Y-53169D01*
X36995Y-53161D01*
X37018Y-53161D01*
X37034Y-53169D01*
X37042Y-53185D01*
X37042Y-53271D01*
X37113Y-53122D02*
X37121Y-53114D01*
X37136Y-53106D01*
X37176Y-53106D01*
X37191Y-53114D01*
X37199Y-53122D01*
X37207Y-53137D01*
X37207Y-53153D01*
X37199Y-53177D01*
X37105Y-53271D01*
X37207Y-53271D01*
X37349Y-53161D02*
X37349Y-53271D01*
X37310Y-53098D02*
X37270Y-53216D01*
X37373Y-53216D01*
X37030Y-53542D02*
X36975Y-53463D01*
X36936Y-53542D02*
X36936Y-53377D01*
X36999Y-53377D01*
X37014Y-53385D01*
X37022Y-53392D01*
X37030Y-53408D01*
X37030Y-53432D01*
X37022Y-53448D01*
X37014Y-53455D01*
X36999Y-53463D01*
X36936Y-53463D01*
X37101Y-53455D02*
X37156Y-53455D01*
X37180Y-53542D02*
X37101Y-53542D01*
X37101Y-53377D01*
X37180Y-53377D01*
X37306Y-53455D02*
X37250Y-53455D01*
X37250Y-53542D02*
X37250Y-53377D01*
X37329Y-53377D01*
M02*
