# Supplementary material for: Cost-effective and multifunctional acquisition system for in vitro electrophysiological investigations with multi-electrode arrays
Source: PLoS One. 2019 Mar 25;14(3):e0214017. doi: 10.1371/journal.pone.0214017 (PMC6433224; doi:10.1371/journal.pone.0214017)
Supplement: S2 File — (ZIP) [file pone.0214017.s002.zip › Tissue El MEA PCB - revised/MeaPlasmonOtt-9-drl_map.pho]

G04 (created by PCBNEW (2013-07-07 BZR 4022)-stable) date 27/11/2017 16:00:41*
%MOIN*%
G04 Gerber Fmt 3.4, Leading zero omitted, Abs format*
%FSLAX34Y34*%
G01*
G70*
G90*
G04 APERTURE LIST*
%ADD10C,0.005*%
%ADD11C,0.00590551*%
%ADD12C,0.00787402*%
%ADD13C,0.011811*%
G04 APERTURE END LIST*
G54D10*
G54D11*
X23622Y-37460D02*
X34070Y-37460D01*
X34070Y-37460D02*
X34070Y-43425D01*
X34070Y-43425D02*
X23622Y-43425D01*
X23900Y-53883D02*
X23950Y-53899D01*
X23622Y-54200D02*
X23622Y-48031D01*
X34045Y-53937D02*
X23622Y-53937D01*
X34045Y-47992D02*
X34045Y-53937D01*
X23622Y-47992D02*
X34045Y-47992D01*
X20930Y-25990D02*
X20930Y-25930D01*
X23622Y-80314D02*
X23622Y-23622D01*
X87007Y-80314D02*
X23622Y-80314D01*
X87007Y-23622D02*
X87007Y-80314D01*
X23622Y-23622D02*
X87007Y-23622D01*
X55335Y-42583D02*
X55370Y-42583D01*
X54584Y-63070D02*
X54584Y-41850D01*
X75883Y-63070D02*
X54584Y-63070D01*
X75883Y-41850D02*
X75883Y-63070D01*
X54584Y-41850D02*
X75883Y-41850D01*
G54D12*
X51665Y-38426D02*
X51862Y-38623D01*
X51862Y-38426D02*
X51665Y-38623D01*
X51665Y-38926D02*
X51862Y-39123D01*
X51862Y-38926D02*
X51665Y-39123D01*
X51665Y-39426D02*
X51862Y-39623D01*
X51862Y-39426D02*
X51665Y-39623D01*
X51665Y-39926D02*
X51862Y-40123D01*
X51862Y-39926D02*
X51665Y-40123D01*
X51665Y-40426D02*
X51862Y-40623D01*
X51862Y-40426D02*
X51665Y-40623D01*
X51665Y-40926D02*
X51862Y-41123D01*
X51862Y-40926D02*
X51665Y-41123D01*
X51665Y-41426D02*
X51862Y-41623D01*
X51862Y-41426D02*
X51665Y-41623D01*
X51665Y-41926D02*
X51862Y-42123D01*
X51862Y-41926D02*
X51665Y-42123D01*
X51665Y-62946D02*
X51862Y-63143D01*
X51862Y-62946D02*
X51665Y-63143D01*
X51665Y-63446D02*
X51862Y-63643D01*
X51862Y-63446D02*
X51665Y-63643D01*
X51665Y-63946D02*
X51862Y-64143D01*
X51862Y-63946D02*
X51665Y-64143D01*
X51665Y-64446D02*
X51862Y-64643D01*
X51862Y-64446D02*
X51665Y-64643D01*
X51665Y-64946D02*
X51862Y-65143D01*
X51862Y-64946D02*
X51665Y-65143D01*
X51665Y-65446D02*
X51862Y-65643D01*
X51862Y-65446D02*
X51665Y-65643D01*
X51665Y-65946D02*
X51862Y-66143D01*
X51862Y-65946D02*
X51665Y-66143D01*
X51665Y-66446D02*
X51862Y-66643D01*
X51862Y-66446D02*
X51665Y-66643D01*
X52165Y-38426D02*
X52362Y-38623D01*
X52362Y-38426D02*
X52165Y-38623D01*
X52165Y-38926D02*
X52362Y-39123D01*
X52362Y-38926D02*
X52165Y-39123D01*
X52165Y-39426D02*
X52362Y-39623D01*
X52362Y-39426D02*
X52165Y-39623D01*
X52165Y-39926D02*
X52362Y-40123D01*
X52362Y-39926D02*
X52165Y-40123D01*
X52165Y-40426D02*
X52362Y-40623D01*
X52362Y-40426D02*
X52165Y-40623D01*
X52165Y-40926D02*
X52362Y-41123D01*
X52362Y-40926D02*
X52165Y-41123D01*
X52165Y-41426D02*
X52362Y-41623D01*
X52362Y-41426D02*
X52165Y-41623D01*
X52165Y-41926D02*
X52362Y-42123D01*
X52362Y-41926D02*
X52165Y-42123D01*
X52165Y-62946D02*
X52362Y-63143D01*
X52362Y-62946D02*
X52165Y-63143D01*
X52165Y-63446D02*
X52362Y-63643D01*
X52362Y-63446D02*
X52165Y-63643D01*
X52165Y-63946D02*
X52362Y-64143D01*
X52362Y-63946D02*
X52165Y-64143D01*
X52165Y-64446D02*
X52362Y-64643D01*
X52362Y-64446D02*
X52165Y-64643D01*
X52165Y-64946D02*
X52362Y-65143D01*
X52362Y-64946D02*
X52165Y-65143D01*
X52165Y-65446D02*
X52362Y-65643D01*
X52362Y-65446D02*
X52165Y-65643D01*
X52165Y-65946D02*
X52362Y-66143D01*
X52362Y-65946D02*
X52165Y-66143D01*
X52165Y-66446D02*
X52362Y-66643D01*
X52362Y-66446D02*
X52165Y-66643D01*
X78151Y-38426D02*
X78347Y-38623D01*
X78347Y-38426D02*
X78151Y-38623D01*
X78151Y-38926D02*
X78347Y-39123D01*
X78347Y-38926D02*
X78151Y-39123D01*
X78151Y-39426D02*
X78347Y-39623D01*
X78347Y-39426D02*
X78151Y-39623D01*
X78151Y-39926D02*
X78347Y-40123D01*
X78347Y-39926D02*
X78151Y-40123D01*
X78151Y-40426D02*
X78347Y-40623D01*
X78347Y-40426D02*
X78151Y-40623D01*
X78151Y-40926D02*
X78347Y-41123D01*
X78347Y-40926D02*
X78151Y-41123D01*
X78151Y-41426D02*
X78347Y-41623D01*
X78347Y-41426D02*
X78151Y-41623D01*
X78151Y-41926D02*
X78347Y-42123D01*
X78347Y-41926D02*
X78151Y-42123D01*
X78151Y-62946D02*
X78347Y-63143D01*
X78347Y-62946D02*
X78151Y-63143D01*
X78151Y-63446D02*
X78347Y-63643D01*
X78347Y-63446D02*
X78151Y-63643D01*
X78151Y-63946D02*
X78347Y-64143D01*
X78347Y-63946D02*
X78151Y-64143D01*
X78151Y-64446D02*
X78347Y-64643D01*
X78347Y-64446D02*
X78151Y-64643D01*
X78151Y-64946D02*
X78347Y-65143D01*
X78347Y-64946D02*
X78151Y-65143D01*
X78151Y-65446D02*
X78347Y-65643D01*
X78347Y-65446D02*
X78151Y-65643D01*
X78151Y-65946D02*
X78347Y-66143D01*
X78347Y-65946D02*
X78151Y-66143D01*
X78151Y-66446D02*
X78347Y-66643D01*
X78347Y-66446D02*
X78151Y-66643D01*
X78651Y-38426D02*
X78847Y-38623D01*
X78847Y-38426D02*
X78651Y-38623D01*
X78651Y-38926D02*
X78847Y-39123D01*
X78847Y-38926D02*
X78651Y-39123D01*
X78651Y-39426D02*
X78847Y-39623D01*
X78847Y-39426D02*
X78651Y-39623D01*
X78651Y-39926D02*
X78847Y-40123D01*
X78847Y-39926D02*
X78651Y-40123D01*
X78651Y-40426D02*
X78847Y-40623D01*
X78847Y-40426D02*
X78651Y-40623D01*
X78651Y-40926D02*
X78847Y-41123D01*
X78847Y-40926D02*
X78651Y-41123D01*
X78651Y-41426D02*
X78847Y-41623D01*
X78847Y-41426D02*
X78651Y-41623D01*
X78651Y-41926D02*
X78847Y-42123D01*
X78847Y-41926D02*
X78651Y-42123D01*
X78651Y-62946D02*
X78847Y-63143D01*
X78847Y-62946D02*
X78651Y-63143D01*
X78651Y-63446D02*
X78847Y-63643D01*
X78847Y-63446D02*
X78651Y-63643D01*
X78651Y-63946D02*
X78847Y-64143D01*
X78847Y-63946D02*
X78651Y-64143D01*
X78651Y-64446D02*
X78847Y-64643D01*
X78847Y-64446D02*
X78651Y-64643D01*
X78651Y-64946D02*
X78847Y-65143D01*
X78847Y-64946D02*
X78651Y-65143D01*
X78651Y-65446D02*
X78847Y-65643D01*
X78847Y-65446D02*
X78651Y-65643D01*
X78651Y-65946D02*
X78847Y-66143D01*
X78847Y-65946D02*
X78651Y-66143D01*
X78651Y-66446D02*
X78847Y-66643D01*
X78847Y-66446D02*
X78651Y-66643D01*
X34639Y-41350D02*
G75*
G03X34639Y-41350I-114J0D01*
G74*
G01*
X34664Y-38575D02*
G75*
G03X34664Y-38575I-114J0D01*
G74*
G01*
X34664Y-40175D02*
G75*
G03X34664Y-40175I-114J0D01*
G74*
G01*
X34664Y-40850D02*
G75*
G03X34664Y-40850I-114J0D01*
G74*
G01*
X34664Y-51400D02*
G75*
G03X34664Y-51400I-114J0D01*
G74*
G01*
X34664Y-52125D02*
G75*
G03X34664Y-52125I-114J0D01*
G74*
G01*
X34664Y-52750D02*
G75*
G03X34664Y-52750I-114J0D01*
G74*
G01*
X34689Y-50675D02*
G75*
G03X34689Y-50675I-114J0D01*
G74*
G01*
X34714Y-38025D02*
G75*
G03X34714Y-38025I-114J0D01*
G74*
G01*
X34714Y-39525D02*
G75*
G03X34714Y-39525I-114J0D01*
G74*
G01*
X34714Y-49375D02*
G75*
G03X34714Y-49375I-114J0D01*
G74*
G01*
X34739Y-48850D02*
G75*
G03X34739Y-48850I-114J0D01*
G74*
G01*
X34739Y-49850D02*
G75*
G03X34739Y-49850I-114J0D01*
G74*
G01*
X34764Y-42200D02*
G75*
G03X34764Y-42200I-114J0D01*
G74*
G01*
X34789Y-42700D02*
G75*
G03X34789Y-42700I-114J0D01*
G74*
G01*
X34914Y-39125D02*
G75*
G03X34914Y-39125I-114J0D01*
G74*
G01*
X34914Y-50275D02*
G75*
G03X34914Y-50275I-114J0D01*
G74*
G01*
X34914Y-53300D02*
G75*
G03X34914Y-53300I-114J0D01*
G74*
G01*
X34939Y-48475D02*
G75*
G03X34939Y-48475I-114J0D01*
G74*
G01*
X34964Y-41675D02*
G75*
G03X34964Y-41675I-114J0D01*
G74*
G01*
X34964Y-51050D02*
G75*
G03X34964Y-51050I-114J0D01*
G74*
G01*
X34964Y-51725D02*
G75*
G03X34964Y-51725I-114J0D01*
G74*
G01*
X34964Y-52425D02*
G75*
G03X34964Y-52425I-114J0D01*
G74*
G01*
X35039Y-37575D02*
G75*
G03X35039Y-37575I-114J0D01*
G74*
G01*
X35064Y-39875D02*
G75*
G03X35064Y-39875I-114J0D01*
G74*
G01*
X35064Y-43050D02*
G75*
G03X35064Y-43050I-114J0D01*
G74*
G01*
X35089Y-40525D02*
G75*
G03X35089Y-40525I-114J0D01*
G74*
G01*
X35114Y-48075D02*
G75*
G03X35114Y-48075I-114J0D01*
G74*
G01*
X35289Y-53950D02*
G75*
G03X35289Y-53950I-114J0D01*
G74*
G01*
X35364Y-37225D02*
G75*
G03X35364Y-37225I-114J0D01*
G74*
G01*
X35439Y-47725D02*
G75*
G03X35439Y-47725I-114J0D01*
G74*
G01*
X35464Y-43350D02*
G75*
G03X35464Y-43350I-114J0D01*
G74*
G01*
X35789Y-53975D02*
G75*
G03X35789Y-53975I-114J0D01*
G74*
G01*
X35814Y-43750D02*
G75*
G03X35814Y-43750I-114J0D01*
G74*
G01*
X35864Y-36825D02*
G75*
G03X35864Y-36825I-114J0D01*
G74*
G01*
X36164Y-47450D02*
G75*
G03X36164Y-47450I-114J0D01*
G74*
G01*
X36239Y-54375D02*
G75*
G03X36239Y-54375I-114J0D01*
G74*
G01*
X36639Y-43725D02*
G75*
G03X36639Y-43725I-114J0D01*
G74*
G01*
X37014Y-48350D02*
G75*
G03X37014Y-48350I-114J0D01*
G74*
G01*
X37064Y-53550D02*
G75*
G03X37064Y-53550I-114J0D01*
G74*
G01*
X37264Y-40175D02*
G75*
G03X37264Y-40175I-114J0D01*
G74*
G01*
X37489Y-40600D02*
G75*
G03X37489Y-40600I-114J0D01*
G74*
G01*
X37514Y-48350D02*
G75*
G03X37514Y-48350I-114J0D01*
G74*
G01*
X37664Y-53525D02*
G75*
G03X37664Y-53525I-114J0D01*
G74*
G01*
X37714Y-39900D02*
G75*
G03X37714Y-39900I-114J0D01*
G74*
G01*
X37814Y-40900D02*
G75*
G03X37814Y-40900I-114J0D01*
G74*
G01*
X38014Y-48350D02*
G75*
G03X38014Y-48350I-114J0D01*
G74*
G01*
X38064Y-39600D02*
G75*
G03X38064Y-39600I-114J0D01*
G74*
G01*
X38114Y-41200D02*
G75*
G03X38114Y-41200I-114J0D01*
G74*
G01*
X38189Y-53525D02*
G75*
G03X38189Y-53525I-114J0D01*
G74*
G01*
X38364Y-39225D02*
G75*
G03X38364Y-39225I-114J0D01*
G74*
G01*
X38414Y-41500D02*
G75*
G03X38414Y-41500I-114J0D01*
G74*
G01*
X38539Y-48350D02*
G75*
G03X38539Y-48350I-114J0D01*
G74*
G01*
X38664Y-38900D02*
G75*
G03X38664Y-38900I-114J0D01*
G74*
G01*
X38739Y-53525D02*
G75*
G03X38739Y-53525I-114J0D01*
G74*
G01*
X38764Y-41800D02*
G75*
G03X38764Y-41800I-114J0D01*
G74*
G01*
X38964Y-38525D02*
G75*
G03X38964Y-38525I-114J0D01*
G74*
G01*
X39089Y-48350D02*
G75*
G03X39089Y-48350I-114J0D01*
G74*
G01*
X39214Y-42100D02*
G75*
G03X39214Y-42100I-114J0D01*
G74*
G01*
X39289Y-38175D02*
G75*
G03X39289Y-38175I-114J0D01*
G74*
G01*
X39289Y-53525D02*
G75*
G03X39289Y-53525I-114J0D01*
G74*
G01*
X39564Y-42425D02*
G75*
G03X39564Y-42425I-114J0D01*
G74*
G01*
X39614Y-37825D02*
G75*
G03X39614Y-37825I-114J0D01*
G74*
G01*
X39614Y-48375D02*
G75*
G03X39614Y-48375I-114J0D01*
G74*
G01*
X39814Y-53525D02*
G75*
G03X39814Y-53525I-114J0D01*
G74*
G01*
X39889Y-42750D02*
G75*
G03X39889Y-42750I-114J0D01*
G74*
G01*
X40139Y-48375D02*
G75*
G03X40139Y-48375I-114J0D01*
G74*
G01*
X40314Y-53500D02*
G75*
G03X40314Y-53500I-114J0D01*
G74*
G01*
X40714Y-48375D02*
G75*
G03X40714Y-48375I-114J0D01*
G74*
G01*
X40814Y-53500D02*
G75*
G03X40814Y-53500I-114J0D01*
G74*
G01*
X71164Y-35525D02*
G75*
G03X71164Y-35525I-114J0D01*
G74*
G01*
X71789Y-35475D02*
G75*
G03X71789Y-35475I-114J0D01*
G74*
G01*
X72564Y-35550D02*
G75*
G03X72564Y-35550I-114J0D01*
G74*
G01*
X72589Y-68400D02*
G75*
G03X72589Y-68400I-114J0D01*
G74*
G01*
X72639Y-69025D02*
G75*
G03X72639Y-69025I-114J0D01*
G74*
G01*
X72664Y-69575D02*
G75*
G03X72664Y-69575I-114J0D01*
G74*
G01*
X72739Y-70150D02*
G75*
G03X72739Y-70150I-114J0D01*
G74*
G01*
X73264Y-35550D02*
G75*
G03X73264Y-35550I-114J0D01*
G74*
G01*
X75039Y-28475D02*
G75*
G03X75039Y-28475I-114J0D01*
G74*
G01*
X75064Y-29025D02*
G75*
G03X75064Y-29025I-114J0D01*
G74*
G01*
X75114Y-29550D02*
G75*
G03X75114Y-29550I-114J0D01*
G74*
G01*
X75139Y-30125D02*
G75*
G03X75139Y-30125I-114J0D01*
G74*
G01*
X75964Y-75650D02*
G75*
G03X75964Y-75650I-114J0D01*
G74*
G01*
X75964Y-76150D02*
G75*
G03X75964Y-76150I-114J0D01*
G74*
G01*
X75989Y-74525D02*
G75*
G03X75989Y-74525I-114J0D01*
G74*
G01*
X75989Y-75125D02*
G75*
G03X75989Y-75125I-114J0D01*
G74*
G01*
X48460Y-69565D02*
X48460Y-69885D01*
X48300Y-69725D02*
X48620Y-69725D01*
X48460Y-70565D02*
X48460Y-70885D01*
X48300Y-70725D02*
X48620Y-70725D01*
X48460Y-72565D02*
X48460Y-72885D01*
X48300Y-72725D02*
X48620Y-72725D01*
X48569Y-32065D02*
X48569Y-32385D01*
X48409Y-32225D02*
X48729Y-32225D01*
X48569Y-34065D02*
X48569Y-34385D01*
X48409Y-34225D02*
X48729Y-34225D01*
X48569Y-35065D02*
X48569Y-35385D01*
X48409Y-35225D02*
X48729Y-35225D01*
X49460Y-69565D02*
X49460Y-69885D01*
X49300Y-69725D02*
X49620Y-69725D01*
X49460Y-70565D02*
X49460Y-70885D01*
X49300Y-70725D02*
X49620Y-70725D01*
X49460Y-72565D02*
X49460Y-72885D01*
X49300Y-72725D02*
X49620Y-72725D01*
X49569Y-32065D02*
X49569Y-32385D01*
X49409Y-32225D02*
X49729Y-32225D01*
X49569Y-34065D02*
X49569Y-34385D01*
X49409Y-34225D02*
X49729Y-34225D01*
X49569Y-35065D02*
X49569Y-35385D01*
X49409Y-35225D02*
X49729Y-35225D01*
X50460Y-69565D02*
X50460Y-69885D01*
X50300Y-69725D02*
X50620Y-69725D01*
X50460Y-70565D02*
X50460Y-70885D01*
X50300Y-70725D02*
X50620Y-70725D01*
X50460Y-72565D02*
X50460Y-72885D01*
X50300Y-72725D02*
X50620Y-72725D01*
X50569Y-32065D02*
X50569Y-32385D01*
X50409Y-32225D02*
X50729Y-32225D01*
X50569Y-34065D02*
X50569Y-34385D01*
X50409Y-34225D02*
X50729Y-34225D01*
X50569Y-35065D02*
X50569Y-35385D01*
X50409Y-35225D02*
X50729Y-35225D01*
X51460Y-69565D02*
X51460Y-69885D01*
X51300Y-69725D02*
X51620Y-69725D01*
X51460Y-70565D02*
X51460Y-70885D01*
X51300Y-70725D02*
X51620Y-70725D01*
X51460Y-72565D02*
X51460Y-72885D01*
X51300Y-72725D02*
X51620Y-72725D01*
X51569Y-32065D02*
X51569Y-32385D01*
X51409Y-32225D02*
X51729Y-32225D01*
X51569Y-34065D02*
X51569Y-34385D01*
X51409Y-34225D02*
X51729Y-34225D01*
X51569Y-35065D02*
X51569Y-35385D01*
X51409Y-35225D02*
X51729Y-35225D01*
X52460Y-69565D02*
X52460Y-69885D01*
X52300Y-69725D02*
X52620Y-69725D01*
X52460Y-70565D02*
X52460Y-70885D01*
X52300Y-70725D02*
X52620Y-70725D01*
X52460Y-72565D02*
X52460Y-72885D01*
X52300Y-72725D02*
X52620Y-72725D01*
X52569Y-32065D02*
X52569Y-32385D01*
X52409Y-32225D02*
X52729Y-32225D01*
X52569Y-34065D02*
X52569Y-34385D01*
X52409Y-34225D02*
X52729Y-34225D01*
X52569Y-35065D02*
X52569Y-35385D01*
X52409Y-35225D02*
X52729Y-35225D01*
X53460Y-69565D02*
X53460Y-69885D01*
X53300Y-69725D02*
X53620Y-69725D01*
X53460Y-70565D02*
X53460Y-70885D01*
X53300Y-70725D02*
X53620Y-70725D01*
X53460Y-72565D02*
X53460Y-72885D01*
X53300Y-72725D02*
X53620Y-72725D01*
X53569Y-32065D02*
X53569Y-32385D01*
X53409Y-32225D02*
X53729Y-32225D01*
X53569Y-34065D02*
X53569Y-34385D01*
X53409Y-34225D02*
X53729Y-34225D01*
X53569Y-35065D02*
X53569Y-35385D01*
X53409Y-35225D02*
X53729Y-35225D01*
X54460Y-69565D02*
X54460Y-69885D01*
X54300Y-69725D02*
X54620Y-69725D01*
X54460Y-70565D02*
X54460Y-70885D01*
X54300Y-70725D02*
X54620Y-70725D01*
X54460Y-72565D02*
X54460Y-72885D01*
X54300Y-72725D02*
X54620Y-72725D01*
X54569Y-32065D02*
X54569Y-32385D01*
X54409Y-32225D02*
X54729Y-32225D01*
X54569Y-34065D02*
X54569Y-34385D01*
X54409Y-34225D02*
X54729Y-34225D01*
X54569Y-35065D02*
X54569Y-35385D01*
X54409Y-35225D02*
X54729Y-35225D01*
X55460Y-69565D02*
X55460Y-69885D01*
X55300Y-69725D02*
X55620Y-69725D01*
X55460Y-70565D02*
X55460Y-70885D01*
X55300Y-70725D02*
X55620Y-70725D01*
X55460Y-72565D02*
X55460Y-72885D01*
X55300Y-72725D02*
X55620Y-72725D01*
X55569Y-32065D02*
X55569Y-32385D01*
X55409Y-32225D02*
X55729Y-32225D01*
X55569Y-34065D02*
X55569Y-34385D01*
X55409Y-34225D02*
X55729Y-34225D01*
X55569Y-35065D02*
X55569Y-35385D01*
X55409Y-35225D02*
X55729Y-35225D01*
X74932Y-32065D02*
X74932Y-32385D01*
X74772Y-32225D02*
X75092Y-32225D01*
X74932Y-34065D02*
X74932Y-34385D01*
X74772Y-34225D02*
X75092Y-34225D01*
X74932Y-35065D02*
X74932Y-35385D01*
X74772Y-35225D02*
X75092Y-35225D01*
X75020Y-69565D02*
X75020Y-69885D01*
X74860Y-69725D02*
X75180Y-69725D01*
X75020Y-70565D02*
X75020Y-70885D01*
X74860Y-70725D02*
X75180Y-70725D01*
X75020Y-72565D02*
X75020Y-72885D01*
X74860Y-72725D02*
X75180Y-72725D01*
X75932Y-32065D02*
X75932Y-32385D01*
X75772Y-32225D02*
X76092Y-32225D01*
X75932Y-34065D02*
X75932Y-34385D01*
X75772Y-34225D02*
X76092Y-34225D01*
X75932Y-35065D02*
X75932Y-35385D01*
X75772Y-35225D02*
X76092Y-35225D01*
X76020Y-69565D02*
X76020Y-69885D01*
X75860Y-69725D02*
X76180Y-69725D01*
X76020Y-70565D02*
X76020Y-70885D01*
X75860Y-70725D02*
X76180Y-70725D01*
X76020Y-72565D02*
X76020Y-72885D01*
X75860Y-72725D02*
X76180Y-72725D01*
X76932Y-32065D02*
X76932Y-32385D01*
X76772Y-32225D02*
X77092Y-32225D01*
X76932Y-34065D02*
X76932Y-34385D01*
X76772Y-34225D02*
X77092Y-34225D01*
X76932Y-35065D02*
X76932Y-35385D01*
X76772Y-35225D02*
X77092Y-35225D01*
X77020Y-69565D02*
X77020Y-69885D01*
X76860Y-69725D02*
X77180Y-69725D01*
X77020Y-70565D02*
X77020Y-70885D01*
X76860Y-70725D02*
X77180Y-70725D01*
X77020Y-72565D02*
X77020Y-72885D01*
X76860Y-72725D02*
X77180Y-72725D01*
X77932Y-32065D02*
X77932Y-32385D01*
X77772Y-32225D02*
X78092Y-32225D01*
X77932Y-34065D02*
X77932Y-34385D01*
X77772Y-34225D02*
X78092Y-34225D01*
X77932Y-35065D02*
X77932Y-35385D01*
X77772Y-35225D02*
X78092Y-35225D01*
X78020Y-69565D02*
X78020Y-69885D01*
X77860Y-69725D02*
X78180Y-69725D01*
X78020Y-70565D02*
X78020Y-70885D01*
X77860Y-70725D02*
X78180Y-70725D01*
X78020Y-72565D02*
X78020Y-72885D01*
X77860Y-72725D02*
X78180Y-72725D01*
X78932Y-32065D02*
X78932Y-32385D01*
X78772Y-32225D02*
X79092Y-32225D01*
X78932Y-34065D02*
X78932Y-34385D01*
X78772Y-34225D02*
X79092Y-34225D01*
X78932Y-35065D02*
X78932Y-35385D01*
X78772Y-35225D02*
X79092Y-35225D01*
X79020Y-69565D02*
X79020Y-69885D01*
X78860Y-69725D02*
X79180Y-69725D01*
X79020Y-70565D02*
X79020Y-70885D01*
X78860Y-70725D02*
X79180Y-70725D01*
X79020Y-72565D02*
X79020Y-72885D01*
X78860Y-72725D02*
X79180Y-72725D01*
X79932Y-32065D02*
X79932Y-32385D01*
X79772Y-32225D02*
X80092Y-32225D01*
X79932Y-34065D02*
X79932Y-34385D01*
X79772Y-34225D02*
X80092Y-34225D01*
X79932Y-35065D02*
X79932Y-35385D01*
X79772Y-35225D02*
X80092Y-35225D01*
X80020Y-69565D02*
X80020Y-69885D01*
X79860Y-69725D02*
X80180Y-69725D01*
X80020Y-70565D02*
X80020Y-70885D01*
X79860Y-70725D02*
X80180Y-70725D01*
X80020Y-72565D02*
X80020Y-72885D01*
X79860Y-72725D02*
X80180Y-72725D01*
X80932Y-32065D02*
X80932Y-32385D01*
X80772Y-32225D02*
X81092Y-32225D01*
X80932Y-34065D02*
X80932Y-34385D01*
X80772Y-34225D02*
X81092Y-34225D01*
X80932Y-35065D02*
X80932Y-35385D01*
X80772Y-35225D02*
X81092Y-35225D01*
X81020Y-69565D02*
X81020Y-69885D01*
X80860Y-69725D02*
X81180Y-69725D01*
X81020Y-70565D02*
X81020Y-70885D01*
X80860Y-70725D02*
X81180Y-70725D01*
X81020Y-72565D02*
X81020Y-72885D01*
X80860Y-72725D02*
X81180Y-72725D01*
X81932Y-32065D02*
X81932Y-32385D01*
X81772Y-32225D02*
X82092Y-32225D01*
X81932Y-34065D02*
X81932Y-34385D01*
X81772Y-34225D02*
X82092Y-34225D01*
X81932Y-35065D02*
X81932Y-35385D01*
X81772Y-35225D02*
X82092Y-35225D01*
X82020Y-69565D02*
X82020Y-69885D01*
X81860Y-69725D02*
X82180Y-69725D01*
X82020Y-70565D02*
X82020Y-70885D01*
X81860Y-70725D02*
X82180Y-70725D01*
X82020Y-72565D02*
X82020Y-72885D01*
X81860Y-72725D02*
X82180Y-72725D01*
X26941Y-62536D02*
X26941Y-62253D01*
X26658Y-62253D01*
X26658Y-62536D01*
X26941Y-62536D01*
X26941Y-63616D02*
X26941Y-63333D01*
X26658Y-63333D01*
X26658Y-63616D01*
X26941Y-63616D01*
X26941Y-64696D02*
X26941Y-64413D01*
X26658Y-64413D01*
X26658Y-64696D01*
X26941Y-64696D01*
X26941Y-65776D02*
X26941Y-65493D01*
X26658Y-65493D01*
X26658Y-65776D01*
X26941Y-65776D01*
X26941Y-66856D02*
X26941Y-66573D01*
X26658Y-66573D01*
X26658Y-66856D01*
X26941Y-66856D01*
X26941Y-67936D02*
X26941Y-67653D01*
X26658Y-67653D01*
X26658Y-67936D01*
X26941Y-67936D01*
X26941Y-69016D02*
X26941Y-68733D01*
X26658Y-68733D01*
X26658Y-69016D01*
X26941Y-69016D01*
X27941Y-61996D02*
X27941Y-61713D01*
X27658Y-61713D01*
X27658Y-61996D01*
X27941Y-61996D01*
X27941Y-63076D02*
X27941Y-62793D01*
X27658Y-62793D01*
X27658Y-63076D01*
X27941Y-63076D01*
X27941Y-64156D02*
X27941Y-63873D01*
X27658Y-63873D01*
X27658Y-64156D01*
X27941Y-64156D01*
X27941Y-65236D02*
X27941Y-64953D01*
X27658Y-64953D01*
X27658Y-65236D01*
X27941Y-65236D01*
X27941Y-66316D02*
X27941Y-66033D01*
X27658Y-66033D01*
X27658Y-66316D01*
X27941Y-66316D01*
X27941Y-67396D02*
X27941Y-67113D01*
X27658Y-67113D01*
X27658Y-67396D01*
X27941Y-67396D01*
X27941Y-68476D02*
X27941Y-68193D01*
X27658Y-68193D01*
X27658Y-68476D01*
X27941Y-68476D01*
X27941Y-69556D02*
X27941Y-69273D01*
X27658Y-69273D01*
X27658Y-69556D01*
X27941Y-69556D01*
X30191Y-62341D02*
X30191Y-62058D01*
X29908Y-62058D01*
X29908Y-62341D01*
X30191Y-62341D01*
X30191Y-63341D02*
X30191Y-63058D01*
X29908Y-63058D01*
X29908Y-63341D01*
X30191Y-63341D01*
X30191Y-64341D02*
X30191Y-64058D01*
X29908Y-64058D01*
X29908Y-64341D01*
X30191Y-64341D01*
X30191Y-65341D02*
X30191Y-65058D01*
X29908Y-65058D01*
X29908Y-65341D01*
X30191Y-65341D01*
X30191Y-66341D02*
X30191Y-66058D01*
X29908Y-66058D01*
X29908Y-66341D01*
X30191Y-66341D01*
X30191Y-67341D02*
X30191Y-67058D01*
X29908Y-67058D01*
X29908Y-67341D01*
X30191Y-67341D01*
X30191Y-68341D02*
X30191Y-68058D01*
X29908Y-68058D01*
X29908Y-68341D01*
X30191Y-68341D01*
X30191Y-69341D02*
X30191Y-69058D01*
X29908Y-69058D01*
X29908Y-69341D01*
X30191Y-69341D01*
X32191Y-62841D02*
X32191Y-62558D01*
X31908Y-62558D01*
X31908Y-62841D01*
X32191Y-62841D01*
X32191Y-63841D02*
X32191Y-63558D01*
X31908Y-63558D01*
X31908Y-63841D01*
X32191Y-63841D01*
X32191Y-64841D02*
X32191Y-64558D01*
X31908Y-64558D01*
X31908Y-64841D01*
X32191Y-64841D01*
X32191Y-65891D02*
X32191Y-65608D01*
X31908Y-65608D01*
X31908Y-65891D01*
X32191Y-65891D01*
X32191Y-66841D02*
X32191Y-66558D01*
X31908Y-66558D01*
X31908Y-66841D01*
X32191Y-66841D01*
X32191Y-67841D02*
X32191Y-67558D01*
X31908Y-67558D01*
X31908Y-67841D01*
X32191Y-67841D01*
X32191Y-68841D02*
X32191Y-68558D01*
X31908Y-68558D01*
X31908Y-68841D01*
X32191Y-68841D01*
X33716Y-29091D02*
X33716Y-28808D01*
X33433Y-28808D01*
X33433Y-29091D01*
X33716Y-29091D01*
X33716Y-30091D02*
X33716Y-29808D01*
X33433Y-29808D01*
X33433Y-30091D01*
X33716Y-30091D01*
X33716Y-31091D02*
X33716Y-30808D01*
X33433Y-30808D01*
X33433Y-31091D01*
X33716Y-31091D01*
X33716Y-32091D02*
X33716Y-31808D01*
X33433Y-31808D01*
X33433Y-32091D01*
X33716Y-32091D01*
X39750Y-30186D02*
X39986Y-29950D01*
X39750Y-29713D01*
X39513Y-29950D01*
X39750Y-30186D01*
X38254Y-28454D02*
X38805Y-29005D01*
X38805Y-28454D02*
X38254Y-29005D01*
X38805Y-28730D02*
G75*
G03X38805Y-28730I-275J0D01*
G74*
G01*
X38254Y-30894D02*
X38805Y-31445D01*
X38805Y-30894D02*
X38254Y-31445D01*
X38805Y-31170D02*
G75*
G03X38805Y-31170I-275J0D01*
G74*
G01*
X40694Y-28454D02*
X41245Y-29005D01*
X41245Y-28454D02*
X40694Y-29005D01*
X41245Y-28730D02*
G75*
G03X41245Y-28730I-275J0D01*
G74*
G01*
X40694Y-30894D02*
X41245Y-31445D01*
X41245Y-30894D02*
X40694Y-31445D01*
X41245Y-31170D02*
G75*
G03X41245Y-31170I-275J0D01*
G74*
G01*
X26650Y-58425D02*
X27950Y-59725D01*
X27950Y-58425D02*
X26650Y-59725D01*
X27300Y-58425D02*
X27300Y-59725D01*
X26650Y-59075D02*
X27950Y-59075D01*
X26650Y-71545D02*
X27950Y-72845D01*
X27950Y-71545D02*
X26650Y-72845D01*
X27300Y-71545D02*
X27300Y-72845D01*
X26650Y-72195D02*
X27950Y-72195D01*
X48100Y-46105D02*
X49400Y-47405D01*
X49400Y-46105D02*
X48100Y-47405D01*
X48750Y-46105D02*
X48750Y-47405D01*
X48100Y-46755D02*
X49400Y-46755D01*
X48100Y-58775D02*
X49400Y-60075D01*
X49400Y-58775D02*
X48100Y-60075D01*
X48750Y-58775D02*
X48750Y-60075D01*
X48100Y-59425D02*
X49400Y-59425D01*
X81600Y-46105D02*
X82900Y-47405D01*
X82900Y-46105D02*
X81600Y-47405D01*
X82250Y-46105D02*
X82250Y-47405D01*
X81600Y-46755D02*
X82900Y-46755D01*
X81600Y-58775D02*
X82900Y-60075D01*
X82900Y-58775D02*
X81600Y-60075D01*
X82250Y-58775D02*
X82250Y-60075D01*
X81600Y-59425D02*
X82900Y-59425D01*
X26644Y-26644D02*
X28355Y-28355D01*
X28355Y-26644D02*
X26644Y-28355D01*
X28105Y-28105D02*
X28105Y-26894D01*
X26894Y-26894D01*
X26894Y-28105D01*
X28105Y-28105D01*
X26644Y-76144D02*
X28355Y-77855D01*
X28355Y-76144D02*
X26644Y-77855D01*
X28105Y-77605D02*
X28105Y-76394D01*
X26894Y-76394D01*
X26894Y-77605D01*
X28105Y-77605D01*
X27194Y-34294D02*
X28905Y-36005D01*
X28905Y-34294D02*
X27194Y-36005D01*
X28655Y-35755D02*
X28655Y-34544D01*
X27444Y-34544D01*
X27444Y-35755D01*
X28655Y-35755D01*
X27194Y-44819D02*
X28905Y-46530D01*
X28905Y-44819D02*
X27194Y-46530D01*
X28655Y-46280D02*
X28655Y-45069D01*
X27444Y-45069D01*
X27444Y-46280D01*
X28655Y-46280D01*
X27194Y-55344D02*
X28905Y-57055D01*
X28905Y-55344D02*
X27194Y-57055D01*
X28655Y-56805D02*
X28655Y-55594D01*
X27444Y-55594D01*
X27444Y-56805D01*
X28655Y-56805D01*
X46388Y-51506D02*
X48100Y-53218D01*
X48100Y-51506D02*
X46388Y-53218D01*
X47849Y-52967D02*
X47849Y-51756D01*
X46638Y-51756D01*
X46638Y-52967D01*
X47849Y-52967D01*
X64498Y-33789D02*
X66210Y-35501D01*
X66210Y-33789D02*
X64498Y-35501D01*
X65959Y-35250D02*
X65959Y-34040D01*
X64749Y-34040D01*
X64749Y-35250D01*
X65959Y-35250D01*
X64498Y-69222D02*
X66210Y-70934D01*
X66210Y-69222D02*
X64498Y-70934D01*
X65959Y-70683D02*
X65959Y-69473D01*
X64749Y-69473D01*
X64749Y-70683D01*
X65959Y-70683D01*
X80894Y-26644D02*
X82605Y-28355D01*
X82605Y-26644D02*
X80894Y-28355D01*
X82355Y-28105D02*
X82355Y-26894D01*
X81144Y-26894D01*
X81144Y-28105D01*
X82355Y-28105D01*
X80894Y-76144D02*
X82605Y-77855D01*
X82605Y-76144D02*
X80894Y-77855D01*
X82355Y-77605D02*
X82355Y-76394D01*
X81144Y-76394D01*
X81144Y-77605D01*
X82355Y-77605D01*
X82214Y-51506D02*
X83926Y-53218D01*
X83926Y-51506D02*
X82214Y-53218D01*
X83676Y-52967D02*
X83676Y-51756D01*
X82465Y-51756D01*
X82465Y-52967D01*
X83676Y-52967D01*
G54D13*
X21969Y-82121D02*
X21969Y-80940D01*
X22250Y-80940D01*
X22419Y-80996D01*
X22531Y-81109D01*
X22587Y-81221D01*
X22644Y-81446D01*
X22644Y-81615D01*
X22587Y-81840D01*
X22531Y-81953D01*
X22419Y-82065D01*
X22250Y-82121D01*
X21969Y-82121D01*
X23150Y-82121D02*
X23150Y-81334D01*
X23150Y-81559D02*
X23206Y-81446D01*
X23262Y-81390D01*
X23375Y-81334D01*
X23487Y-81334D01*
X23881Y-82121D02*
X23881Y-81334D01*
X23881Y-80940D02*
X23825Y-80996D01*
X23881Y-81053D01*
X23937Y-80996D01*
X23881Y-80940D01*
X23881Y-81053D01*
X24612Y-82121D02*
X24500Y-82065D01*
X24443Y-81953D01*
X24443Y-80940D01*
X25231Y-82121D02*
X25118Y-82065D01*
X25062Y-81953D01*
X25062Y-80940D01*
X26581Y-82121D02*
X26581Y-80940D01*
X26974Y-81784D01*
X27368Y-80940D01*
X27368Y-82121D01*
X28437Y-82121D02*
X28437Y-81503D01*
X28380Y-81390D01*
X28268Y-81334D01*
X28043Y-81334D01*
X27930Y-81390D01*
X28437Y-82065D02*
X28324Y-82121D01*
X28043Y-82121D01*
X27930Y-82065D01*
X27874Y-81953D01*
X27874Y-81840D01*
X27930Y-81728D01*
X28043Y-81671D01*
X28324Y-81671D01*
X28437Y-81615D01*
X28999Y-81334D02*
X28999Y-82515D01*
X28999Y-81390D02*
X29111Y-81334D01*
X29336Y-81334D01*
X29449Y-81390D01*
X29505Y-81446D01*
X29561Y-81559D01*
X29561Y-81896D01*
X29505Y-82009D01*
X29449Y-82065D01*
X29336Y-82121D01*
X29111Y-82121D01*
X28999Y-82065D01*
X30068Y-82009D02*
X30124Y-82065D01*
X30068Y-82121D01*
X30011Y-82065D01*
X30068Y-82009D01*
X30068Y-82121D01*
X30068Y-81390D02*
X30124Y-81446D01*
X30068Y-81503D01*
X30011Y-81446D01*
X30068Y-81390D01*
X30068Y-81503D01*
X20703Y-84025D02*
X20900Y-84222D01*
X20900Y-84025D02*
X20703Y-84222D01*
X22194Y-83420D02*
X22306Y-83420D01*
X22419Y-83477D01*
X22475Y-83533D01*
X22531Y-83645D01*
X22587Y-83870D01*
X22587Y-84152D01*
X22531Y-84377D01*
X22475Y-84489D01*
X22419Y-84545D01*
X22306Y-84602D01*
X22194Y-84602D01*
X22081Y-84545D01*
X22025Y-84489D01*
X21969Y-84377D01*
X21912Y-84152D01*
X21912Y-83870D01*
X21969Y-83645D01*
X22025Y-83533D01*
X22081Y-83477D01*
X22194Y-83420D01*
X23093Y-84489D02*
X23150Y-84545D01*
X23093Y-84602D01*
X23037Y-84545D01*
X23093Y-84489D01*
X23093Y-84602D01*
X24218Y-83420D02*
X23656Y-83420D01*
X23600Y-83983D01*
X23656Y-83927D01*
X23768Y-83870D01*
X24050Y-83870D01*
X24162Y-83927D01*
X24218Y-83983D01*
X24275Y-84095D01*
X24275Y-84377D01*
X24218Y-84489D01*
X24162Y-84545D01*
X24050Y-84602D01*
X23768Y-84602D01*
X23656Y-84545D01*
X23600Y-84489D01*
X25006Y-83420D02*
X25118Y-83420D01*
X25231Y-83477D01*
X25287Y-83533D01*
X25343Y-83645D01*
X25399Y-83870D01*
X25399Y-84152D01*
X25343Y-84377D01*
X25287Y-84489D01*
X25231Y-84545D01*
X25118Y-84602D01*
X25006Y-84602D01*
X24893Y-84545D01*
X24837Y-84489D01*
X24781Y-84377D01*
X24724Y-84152D01*
X24724Y-83870D01*
X24781Y-83645D01*
X24837Y-83533D01*
X24893Y-83477D01*
X25006Y-83420D01*
X25906Y-84602D02*
X25906Y-83814D01*
X25906Y-83927D02*
X25962Y-83870D01*
X26074Y-83814D01*
X26243Y-83814D01*
X26356Y-83870D01*
X26412Y-83983D01*
X26412Y-84602D01*
X26412Y-83983D02*
X26468Y-83870D01*
X26581Y-83814D01*
X26749Y-83814D01*
X26862Y-83870D01*
X26918Y-83983D01*
X26918Y-84602D01*
X27480Y-84602D02*
X27480Y-83814D01*
X27480Y-83927D02*
X27537Y-83870D01*
X27649Y-83814D01*
X27818Y-83814D01*
X27930Y-83870D01*
X27987Y-83983D01*
X27987Y-84602D01*
X27987Y-83983D02*
X28043Y-83870D01*
X28155Y-83814D01*
X28324Y-83814D01*
X28437Y-83870D01*
X28493Y-83983D01*
X28493Y-84602D01*
X30799Y-83364D02*
X29786Y-84883D01*
X32317Y-83420D02*
X32430Y-83420D01*
X32542Y-83477D01*
X32599Y-83533D01*
X32655Y-83645D01*
X32711Y-83870D01*
X32711Y-84152D01*
X32655Y-84377D01*
X32599Y-84489D01*
X32542Y-84545D01*
X32430Y-84602D01*
X32317Y-84602D01*
X32205Y-84545D01*
X32149Y-84489D01*
X32092Y-84377D01*
X32036Y-84152D01*
X32036Y-83870D01*
X32092Y-83645D01*
X32149Y-83533D01*
X32205Y-83477D01*
X32317Y-83420D01*
X33217Y-84489D02*
X33273Y-84545D01*
X33217Y-84602D01*
X33161Y-84545D01*
X33217Y-84489D01*
X33217Y-84602D01*
X34005Y-83420D02*
X34117Y-83420D01*
X34230Y-83477D01*
X34286Y-83533D01*
X34342Y-83645D01*
X34398Y-83870D01*
X34398Y-84152D01*
X34342Y-84377D01*
X34286Y-84489D01*
X34230Y-84545D01*
X34117Y-84602D01*
X34005Y-84602D01*
X33892Y-84545D01*
X33836Y-84489D01*
X33780Y-84377D01*
X33723Y-84152D01*
X33723Y-83870D01*
X33780Y-83645D01*
X33836Y-83533D01*
X33892Y-83477D01*
X34005Y-83420D01*
X34848Y-83533D02*
X34904Y-83477D01*
X35017Y-83420D01*
X35298Y-83420D01*
X35411Y-83477D01*
X35467Y-83533D01*
X35523Y-83645D01*
X35523Y-83758D01*
X35467Y-83927D01*
X34792Y-84602D01*
X35523Y-84602D01*
X36254Y-83420D02*
X36367Y-83420D01*
X36479Y-83477D01*
X36536Y-83533D01*
X36592Y-83645D01*
X36648Y-83870D01*
X36648Y-84152D01*
X36592Y-84377D01*
X36536Y-84489D01*
X36479Y-84545D01*
X36367Y-84602D01*
X36254Y-84602D01*
X36142Y-84545D01*
X36086Y-84489D01*
X36029Y-84377D01*
X35973Y-84152D01*
X35973Y-83870D01*
X36029Y-83645D01*
X36086Y-83533D01*
X36142Y-83477D01*
X36254Y-83420D01*
X37098Y-83420D02*
X37098Y-83645D01*
X37548Y-83420D02*
X37548Y-83645D01*
X39291Y-85052D02*
X39235Y-84995D01*
X39123Y-84827D01*
X39066Y-84714D01*
X39010Y-84545D01*
X38954Y-84264D01*
X38954Y-84039D01*
X39010Y-83758D01*
X39066Y-83589D01*
X39123Y-83477D01*
X39235Y-83308D01*
X39291Y-83252D01*
X40248Y-83420D02*
X40023Y-83420D01*
X39910Y-83477D01*
X39854Y-83533D01*
X39741Y-83702D01*
X39685Y-83927D01*
X39685Y-84377D01*
X39741Y-84489D01*
X39798Y-84545D01*
X39910Y-84602D01*
X40135Y-84602D01*
X40248Y-84545D01*
X40304Y-84489D01*
X40360Y-84377D01*
X40360Y-84095D01*
X40304Y-83983D01*
X40248Y-83927D01*
X40135Y-83870D01*
X39910Y-83870D01*
X39798Y-83927D01*
X39741Y-83983D01*
X39685Y-84095D01*
X41372Y-83814D02*
X41372Y-84602D01*
X41091Y-83364D02*
X40810Y-84208D01*
X41541Y-84208D01*
X42891Y-84602D02*
X42891Y-83420D01*
X43397Y-84602D02*
X43397Y-83983D01*
X43341Y-83870D01*
X43228Y-83814D01*
X43060Y-83814D01*
X42947Y-83870D01*
X42891Y-83927D01*
X44128Y-84602D02*
X44016Y-84545D01*
X43960Y-84489D01*
X43903Y-84377D01*
X43903Y-84039D01*
X43960Y-83927D01*
X44016Y-83870D01*
X44128Y-83814D01*
X44297Y-83814D01*
X44410Y-83870D01*
X44466Y-83927D01*
X44522Y-84039D01*
X44522Y-84377D01*
X44466Y-84489D01*
X44410Y-84545D01*
X44297Y-84602D01*
X44128Y-84602D01*
X45197Y-84602D02*
X45084Y-84545D01*
X45028Y-84433D01*
X45028Y-83420D01*
X46097Y-84545D02*
X45984Y-84602D01*
X45759Y-84602D01*
X45647Y-84545D01*
X45591Y-84433D01*
X45591Y-83983D01*
X45647Y-83870D01*
X45759Y-83814D01*
X45984Y-83814D01*
X46097Y-83870D01*
X46153Y-83983D01*
X46153Y-84095D01*
X45591Y-84208D01*
X46603Y-84545D02*
X46715Y-84602D01*
X46940Y-84602D01*
X47053Y-84545D01*
X47109Y-84433D01*
X47109Y-84377D01*
X47053Y-84264D01*
X46940Y-84208D01*
X46772Y-84208D01*
X46659Y-84152D01*
X46603Y-84039D01*
X46603Y-83983D01*
X46659Y-83870D01*
X46772Y-83814D01*
X46940Y-83814D01*
X47053Y-83870D01*
X47503Y-85052D02*
X47559Y-84995D01*
X47672Y-84827D01*
X47728Y-84714D01*
X47784Y-84545D01*
X47840Y-84264D01*
X47840Y-84039D01*
X47784Y-83758D01*
X47728Y-83589D01*
X47672Y-83477D01*
X47559Y-83308D01*
X47503Y-83252D01*
G54D12*
X20900Y-85683D02*
G75*
G03X20900Y-85683I-114J0D01*
G74*
G01*
G54D13*
X22194Y-84980D02*
X22306Y-84980D01*
X22419Y-85036D01*
X22475Y-85092D01*
X22531Y-85205D01*
X22587Y-85429D01*
X22587Y-85711D01*
X22531Y-85936D01*
X22475Y-86048D01*
X22419Y-86104D01*
X22306Y-86161D01*
X22194Y-86161D01*
X22081Y-86104D01*
X22025Y-86048D01*
X21969Y-85936D01*
X21912Y-85711D01*
X21912Y-85429D01*
X21969Y-85205D01*
X22025Y-85092D01*
X22081Y-85036D01*
X22194Y-84980D01*
X23093Y-86048D02*
X23150Y-86104D01*
X23093Y-86161D01*
X23037Y-86104D01*
X23093Y-86048D01*
X23093Y-86161D01*
X24218Y-84980D02*
X23656Y-84980D01*
X23600Y-85542D01*
X23656Y-85486D01*
X23768Y-85429D01*
X24050Y-85429D01*
X24162Y-85486D01*
X24218Y-85542D01*
X24275Y-85654D01*
X24275Y-85936D01*
X24218Y-86048D01*
X24162Y-86104D01*
X24050Y-86161D01*
X23768Y-86161D01*
X23656Y-86104D01*
X23600Y-86048D01*
X24949Y-85486D02*
X24837Y-85429D01*
X24781Y-85373D01*
X24724Y-85261D01*
X24724Y-85205D01*
X24781Y-85092D01*
X24837Y-85036D01*
X24949Y-84980D01*
X25174Y-84980D01*
X25287Y-85036D01*
X25343Y-85092D01*
X25399Y-85205D01*
X25399Y-85261D01*
X25343Y-85373D01*
X25287Y-85429D01*
X25174Y-85486D01*
X24949Y-85486D01*
X24837Y-85542D01*
X24781Y-85598D01*
X24724Y-85711D01*
X24724Y-85936D01*
X24781Y-86048D01*
X24837Y-86104D01*
X24949Y-86161D01*
X25174Y-86161D01*
X25287Y-86104D01*
X25343Y-86048D01*
X25399Y-85936D01*
X25399Y-85711D01*
X25343Y-85598D01*
X25287Y-85542D01*
X25174Y-85486D01*
X25906Y-86161D02*
X25906Y-85373D01*
X25906Y-85486D02*
X25962Y-85429D01*
X26074Y-85373D01*
X26243Y-85373D01*
X26356Y-85429D01*
X26412Y-85542D01*
X26412Y-86161D01*
X26412Y-85542D02*
X26468Y-85429D01*
X26581Y-85373D01*
X26749Y-85373D01*
X26862Y-85429D01*
X26918Y-85542D01*
X26918Y-86161D01*
X27480Y-86161D02*
X27480Y-85373D01*
X27480Y-85486D02*
X27537Y-85429D01*
X27649Y-85373D01*
X27818Y-85373D01*
X27930Y-85429D01*
X27987Y-85542D01*
X27987Y-86161D01*
X27987Y-85542D02*
X28043Y-85429D01*
X28155Y-85373D01*
X28324Y-85373D01*
X28437Y-85429D01*
X28493Y-85542D01*
X28493Y-86161D01*
X30799Y-84923D02*
X29786Y-86442D01*
X32317Y-84980D02*
X32430Y-84980D01*
X32542Y-85036D01*
X32599Y-85092D01*
X32655Y-85205D01*
X32711Y-85429D01*
X32711Y-85711D01*
X32655Y-85936D01*
X32599Y-86048D01*
X32542Y-86104D01*
X32430Y-86161D01*
X32317Y-86161D01*
X32205Y-86104D01*
X32149Y-86048D01*
X32092Y-85936D01*
X32036Y-85711D01*
X32036Y-85429D01*
X32092Y-85205D01*
X32149Y-85092D01*
X32205Y-85036D01*
X32317Y-84980D01*
X33217Y-86048D02*
X33273Y-86104D01*
X33217Y-86161D01*
X33161Y-86104D01*
X33217Y-86048D01*
X33217Y-86161D01*
X34005Y-84980D02*
X34117Y-84980D01*
X34230Y-85036D01*
X34286Y-85092D01*
X34342Y-85205D01*
X34398Y-85429D01*
X34398Y-85711D01*
X34342Y-85936D01*
X34286Y-86048D01*
X34230Y-86104D01*
X34117Y-86161D01*
X34005Y-86161D01*
X33892Y-86104D01*
X33836Y-86048D01*
X33780Y-85936D01*
X33723Y-85711D01*
X33723Y-85429D01*
X33780Y-85205D01*
X33836Y-85092D01*
X33892Y-85036D01*
X34005Y-84980D01*
X34848Y-85092D02*
X34904Y-85036D01*
X35017Y-84980D01*
X35298Y-84980D01*
X35411Y-85036D01*
X35467Y-85092D01*
X35523Y-85205D01*
X35523Y-85317D01*
X35467Y-85486D01*
X34792Y-86161D01*
X35523Y-86161D01*
X35917Y-84980D02*
X36648Y-84980D01*
X36254Y-85429D01*
X36423Y-85429D01*
X36536Y-85486D01*
X36592Y-85542D01*
X36648Y-85654D01*
X36648Y-85936D01*
X36592Y-86048D01*
X36536Y-86104D01*
X36423Y-86161D01*
X36086Y-86161D01*
X35973Y-86104D01*
X35917Y-86048D01*
X37098Y-84980D02*
X37098Y-85205D01*
X37548Y-84980D02*
X37548Y-85205D01*
X39291Y-86611D02*
X39235Y-86554D01*
X39123Y-86386D01*
X39066Y-86273D01*
X39010Y-86104D01*
X38954Y-85823D01*
X38954Y-85598D01*
X39010Y-85317D01*
X39066Y-85148D01*
X39123Y-85036D01*
X39235Y-84867D01*
X39291Y-84811D01*
X39910Y-85486D02*
X39798Y-85429D01*
X39741Y-85373D01*
X39685Y-85261D01*
X39685Y-85205D01*
X39741Y-85092D01*
X39798Y-85036D01*
X39910Y-84980D01*
X40135Y-84980D01*
X40248Y-85036D01*
X40304Y-85092D01*
X40360Y-85205D01*
X40360Y-85261D01*
X40304Y-85373D01*
X40248Y-85429D01*
X40135Y-85486D01*
X39910Y-85486D01*
X39798Y-85542D01*
X39741Y-85598D01*
X39685Y-85711D01*
X39685Y-85936D01*
X39741Y-86048D01*
X39798Y-86104D01*
X39910Y-86161D01*
X40135Y-86161D01*
X40248Y-86104D01*
X40304Y-86048D01*
X40360Y-85936D01*
X40360Y-85711D01*
X40304Y-85598D01*
X40248Y-85542D01*
X40135Y-85486D01*
X41372Y-84980D02*
X41147Y-84980D01*
X41035Y-85036D01*
X40979Y-85092D01*
X40866Y-85261D01*
X40810Y-85486D01*
X40810Y-85936D01*
X40866Y-86048D01*
X40922Y-86104D01*
X41035Y-86161D01*
X41260Y-86161D01*
X41372Y-86104D01*
X41429Y-86048D01*
X41485Y-85936D01*
X41485Y-85654D01*
X41429Y-85542D01*
X41372Y-85486D01*
X41260Y-85429D01*
X41035Y-85429D01*
X40922Y-85486D01*
X40866Y-85542D01*
X40810Y-85654D01*
X42891Y-86161D02*
X42891Y-84980D01*
X43397Y-86161D02*
X43397Y-85542D01*
X43341Y-85429D01*
X43228Y-85373D01*
X43060Y-85373D01*
X42947Y-85429D01*
X42891Y-85486D01*
X44128Y-86161D02*
X44016Y-86104D01*
X43960Y-86048D01*
X43903Y-85936D01*
X43903Y-85598D01*
X43960Y-85486D01*
X44016Y-85429D01*
X44128Y-85373D01*
X44297Y-85373D01*
X44410Y-85429D01*
X44466Y-85486D01*
X44522Y-85598D01*
X44522Y-85936D01*
X44466Y-86048D01*
X44410Y-86104D01*
X44297Y-86161D01*
X44128Y-86161D01*
X45197Y-86161D02*
X45084Y-86104D01*
X45028Y-85992D01*
X45028Y-84980D01*
X46097Y-86104D02*
X45984Y-86161D01*
X45759Y-86161D01*
X45647Y-86104D01*
X45591Y-85992D01*
X45591Y-85542D01*
X45647Y-85429D01*
X45759Y-85373D01*
X45984Y-85373D01*
X46097Y-85429D01*
X46153Y-85542D01*
X46153Y-85654D01*
X45591Y-85767D01*
X46603Y-86104D02*
X46715Y-86161D01*
X46940Y-86161D01*
X47053Y-86104D01*
X47109Y-85992D01*
X47109Y-85936D01*
X47053Y-85823D01*
X46940Y-85767D01*
X46772Y-85767D01*
X46659Y-85711D01*
X46603Y-85598D01*
X46603Y-85542D01*
X46659Y-85429D01*
X46772Y-85373D01*
X46940Y-85373D01*
X47053Y-85429D01*
X47503Y-86611D02*
X47559Y-86554D01*
X47672Y-86386D01*
X47728Y-86273D01*
X47784Y-86104D01*
X47840Y-85823D01*
X47840Y-85598D01*
X47784Y-85317D01*
X47728Y-85148D01*
X47672Y-85036D01*
X47559Y-84867D01*
X47503Y-84811D01*
X20740Y-87082D02*
X20740Y-87402D01*
X20580Y-87242D02*
X20900Y-87242D01*
X22194Y-86539D02*
X22306Y-86539D01*
X22419Y-86595D01*
X22475Y-86651D01*
X22531Y-86764D01*
X22587Y-86989D01*
X22587Y-87270D01*
X22531Y-87495D01*
X22475Y-87607D01*
X22419Y-87663D01*
X22306Y-87720D01*
X22194Y-87720D01*
X22081Y-87663D01*
X22025Y-87607D01*
X21969Y-87495D01*
X21912Y-87270D01*
X21912Y-86989D01*
X21969Y-86764D01*
X22025Y-86651D01*
X22081Y-86595D01*
X22194Y-86539D01*
X23093Y-87607D02*
X23150Y-87663D01*
X23093Y-87720D01*
X23037Y-87663D01*
X23093Y-87607D01*
X23093Y-87720D01*
X23825Y-87045D02*
X23712Y-86989D01*
X23656Y-86932D01*
X23600Y-86820D01*
X23600Y-86764D01*
X23656Y-86651D01*
X23712Y-86595D01*
X23825Y-86539D01*
X24050Y-86539D01*
X24162Y-86595D01*
X24218Y-86651D01*
X24275Y-86764D01*
X24275Y-86820D01*
X24218Y-86932D01*
X24162Y-86989D01*
X24050Y-87045D01*
X23825Y-87045D01*
X23712Y-87101D01*
X23656Y-87157D01*
X23600Y-87270D01*
X23600Y-87495D01*
X23656Y-87607D01*
X23712Y-87663D01*
X23825Y-87720D01*
X24050Y-87720D01*
X24162Y-87663D01*
X24218Y-87607D01*
X24275Y-87495D01*
X24275Y-87270D01*
X24218Y-87157D01*
X24162Y-87101D01*
X24050Y-87045D01*
X25399Y-87720D02*
X24724Y-87720D01*
X25062Y-87720D02*
X25062Y-86539D01*
X24949Y-86707D01*
X24837Y-86820D01*
X24724Y-86876D01*
X25906Y-87720D02*
X25906Y-86932D01*
X25906Y-87045D02*
X25962Y-86989D01*
X26074Y-86932D01*
X26243Y-86932D01*
X26356Y-86989D01*
X26412Y-87101D01*
X26412Y-87720D01*
X26412Y-87101D02*
X26468Y-86989D01*
X26581Y-86932D01*
X26749Y-86932D01*
X26862Y-86989D01*
X26918Y-87101D01*
X26918Y-87720D01*
X27480Y-87720D02*
X27480Y-86932D01*
X27480Y-87045D02*
X27537Y-86989D01*
X27649Y-86932D01*
X27818Y-86932D01*
X27930Y-86989D01*
X27987Y-87101D01*
X27987Y-87720D01*
X27987Y-87101D02*
X28043Y-86989D01*
X28155Y-86932D01*
X28324Y-86932D01*
X28437Y-86989D01*
X28493Y-87101D01*
X28493Y-87720D01*
X30799Y-86482D02*
X29786Y-88001D01*
X32317Y-86539D02*
X32430Y-86539D01*
X32542Y-86595D01*
X32599Y-86651D01*
X32655Y-86764D01*
X32711Y-86989D01*
X32711Y-87270D01*
X32655Y-87495D01*
X32599Y-87607D01*
X32542Y-87663D01*
X32430Y-87720D01*
X32317Y-87720D01*
X32205Y-87663D01*
X32149Y-87607D01*
X32092Y-87495D01*
X32036Y-87270D01*
X32036Y-86989D01*
X32092Y-86764D01*
X32149Y-86651D01*
X32205Y-86595D01*
X32317Y-86539D01*
X33217Y-87607D02*
X33273Y-87663D01*
X33217Y-87720D01*
X33161Y-87663D01*
X33217Y-87607D01*
X33217Y-87720D01*
X34005Y-86539D02*
X34117Y-86539D01*
X34230Y-86595D01*
X34286Y-86651D01*
X34342Y-86764D01*
X34398Y-86989D01*
X34398Y-87270D01*
X34342Y-87495D01*
X34286Y-87607D01*
X34230Y-87663D01*
X34117Y-87720D01*
X34005Y-87720D01*
X33892Y-87663D01*
X33836Y-87607D01*
X33780Y-87495D01*
X33723Y-87270D01*
X33723Y-86989D01*
X33780Y-86764D01*
X33836Y-86651D01*
X33892Y-86595D01*
X34005Y-86539D01*
X34792Y-86539D02*
X35523Y-86539D01*
X35129Y-86989D01*
X35298Y-86989D01*
X35411Y-87045D01*
X35467Y-87101D01*
X35523Y-87214D01*
X35523Y-87495D01*
X35467Y-87607D01*
X35411Y-87663D01*
X35298Y-87720D01*
X34961Y-87720D01*
X34848Y-87663D01*
X34792Y-87607D01*
X35973Y-86651D02*
X36029Y-86595D01*
X36142Y-86539D01*
X36423Y-86539D01*
X36536Y-86595D01*
X36592Y-86651D01*
X36648Y-86764D01*
X36648Y-86876D01*
X36592Y-87045D01*
X35917Y-87720D01*
X36648Y-87720D01*
X37098Y-86539D02*
X37098Y-86764D01*
X37548Y-86539D02*
X37548Y-86764D01*
X39291Y-88170D02*
X39235Y-88113D01*
X39123Y-87945D01*
X39066Y-87832D01*
X39010Y-87663D01*
X38954Y-87382D01*
X38954Y-87157D01*
X39010Y-86876D01*
X39066Y-86707D01*
X39123Y-86595D01*
X39235Y-86426D01*
X39291Y-86370D01*
X39798Y-87720D02*
X40023Y-87720D01*
X40135Y-87663D01*
X40191Y-87607D01*
X40304Y-87438D01*
X40360Y-87214D01*
X40360Y-86764D01*
X40304Y-86651D01*
X40248Y-86595D01*
X40135Y-86539D01*
X39910Y-86539D01*
X39798Y-86595D01*
X39741Y-86651D01*
X39685Y-86764D01*
X39685Y-87045D01*
X39741Y-87157D01*
X39798Y-87214D01*
X39910Y-87270D01*
X40135Y-87270D01*
X40248Y-87214D01*
X40304Y-87157D01*
X40360Y-87045D01*
X41372Y-86539D02*
X41147Y-86539D01*
X41035Y-86595D01*
X40979Y-86651D01*
X40866Y-86820D01*
X40810Y-87045D01*
X40810Y-87495D01*
X40866Y-87607D01*
X40922Y-87663D01*
X41035Y-87720D01*
X41260Y-87720D01*
X41372Y-87663D01*
X41429Y-87607D01*
X41485Y-87495D01*
X41485Y-87214D01*
X41429Y-87101D01*
X41372Y-87045D01*
X41260Y-86989D01*
X41035Y-86989D01*
X40922Y-87045D01*
X40866Y-87101D01*
X40810Y-87214D01*
X42891Y-87720D02*
X42891Y-86539D01*
X43397Y-87720D02*
X43397Y-87101D01*
X43341Y-86989D01*
X43228Y-86932D01*
X43060Y-86932D01*
X42947Y-86989D01*
X42891Y-87045D01*
X44128Y-87720D02*
X44016Y-87663D01*
X43960Y-87607D01*
X43903Y-87495D01*
X43903Y-87157D01*
X43960Y-87045D01*
X44016Y-86989D01*
X44128Y-86932D01*
X44297Y-86932D01*
X44410Y-86989D01*
X44466Y-87045D01*
X44522Y-87157D01*
X44522Y-87495D01*
X44466Y-87607D01*
X44410Y-87663D01*
X44297Y-87720D01*
X44128Y-87720D01*
X45197Y-87720D02*
X45084Y-87663D01*
X45028Y-87551D01*
X45028Y-86539D01*
X46097Y-87663D02*
X45984Y-87720D01*
X45759Y-87720D01*
X45647Y-87663D01*
X45591Y-87551D01*
X45591Y-87101D01*
X45647Y-86989D01*
X45759Y-86932D01*
X45984Y-86932D01*
X46097Y-86989D01*
X46153Y-87101D01*
X46153Y-87214D01*
X45591Y-87326D01*
X46603Y-87663D02*
X46715Y-87720D01*
X46940Y-87720D01*
X47053Y-87663D01*
X47109Y-87551D01*
X47109Y-87495D01*
X47053Y-87382D01*
X46940Y-87326D01*
X46772Y-87326D01*
X46659Y-87270D01*
X46603Y-87157D01*
X46603Y-87101D01*
X46659Y-86989D01*
X46772Y-86932D01*
X46940Y-86932D01*
X47053Y-86989D01*
X47503Y-88170D02*
X47559Y-88113D01*
X47672Y-87945D01*
X47728Y-87832D01*
X47784Y-87663D01*
X47840Y-87382D01*
X47840Y-87157D01*
X47784Y-86876D01*
X47728Y-86707D01*
X47672Y-86595D01*
X47559Y-86426D01*
X47503Y-86370D01*
G54D12*
X20841Y-88942D02*
X20841Y-88659D01*
X20559Y-88659D01*
X20559Y-88942D01*
X20841Y-88942D01*
G54D13*
X22587Y-89279D02*
X21912Y-89279D01*
X22250Y-89279D02*
X22250Y-88098D01*
X22137Y-88266D01*
X22025Y-88379D01*
X21912Y-88435D01*
X23093Y-89166D02*
X23150Y-89223D01*
X23093Y-89279D01*
X23037Y-89223D01*
X23093Y-89166D01*
X23093Y-89279D01*
X23881Y-88098D02*
X23993Y-88098D01*
X24106Y-88154D01*
X24162Y-88210D01*
X24218Y-88323D01*
X24275Y-88548D01*
X24275Y-88829D01*
X24218Y-89054D01*
X24162Y-89166D01*
X24106Y-89223D01*
X23993Y-89279D01*
X23881Y-89279D01*
X23768Y-89223D01*
X23712Y-89166D01*
X23656Y-89054D01*
X23600Y-88829D01*
X23600Y-88548D01*
X23656Y-88323D01*
X23712Y-88210D01*
X23768Y-88154D01*
X23881Y-88098D01*
X24724Y-88210D02*
X24781Y-88154D01*
X24893Y-88098D01*
X25174Y-88098D01*
X25287Y-88154D01*
X25343Y-88210D01*
X25399Y-88323D01*
X25399Y-88435D01*
X25343Y-88604D01*
X24668Y-89279D01*
X25399Y-89279D01*
X25906Y-89279D02*
X25906Y-88491D01*
X25906Y-88604D02*
X25962Y-88548D01*
X26074Y-88491D01*
X26243Y-88491D01*
X26356Y-88548D01*
X26412Y-88660D01*
X26412Y-89279D01*
X26412Y-88660D02*
X26468Y-88548D01*
X26581Y-88491D01*
X26749Y-88491D01*
X26862Y-88548D01*
X26918Y-88660D01*
X26918Y-89279D01*
X27480Y-89279D02*
X27480Y-88491D01*
X27480Y-88604D02*
X27537Y-88548D01*
X27649Y-88491D01*
X27818Y-88491D01*
X27930Y-88548D01*
X27987Y-88660D01*
X27987Y-89279D01*
X27987Y-88660D02*
X28043Y-88548D01*
X28155Y-88491D01*
X28324Y-88491D01*
X28437Y-88548D01*
X28493Y-88660D01*
X28493Y-89279D01*
X30799Y-88041D02*
X29786Y-89560D01*
X32317Y-88098D02*
X32430Y-88098D01*
X32542Y-88154D01*
X32599Y-88210D01*
X32655Y-88323D01*
X32711Y-88548D01*
X32711Y-88829D01*
X32655Y-89054D01*
X32599Y-89166D01*
X32542Y-89223D01*
X32430Y-89279D01*
X32317Y-89279D01*
X32205Y-89223D01*
X32149Y-89166D01*
X32092Y-89054D01*
X32036Y-88829D01*
X32036Y-88548D01*
X32092Y-88323D01*
X32149Y-88210D01*
X32205Y-88154D01*
X32317Y-88098D01*
X33217Y-89166D02*
X33273Y-89223D01*
X33217Y-89279D01*
X33161Y-89223D01*
X33217Y-89166D01*
X33217Y-89279D01*
X34005Y-88098D02*
X34117Y-88098D01*
X34230Y-88154D01*
X34286Y-88210D01*
X34342Y-88323D01*
X34398Y-88548D01*
X34398Y-88829D01*
X34342Y-89054D01*
X34286Y-89166D01*
X34230Y-89223D01*
X34117Y-89279D01*
X34005Y-89279D01*
X33892Y-89223D01*
X33836Y-89166D01*
X33780Y-89054D01*
X33723Y-88829D01*
X33723Y-88548D01*
X33780Y-88323D01*
X33836Y-88210D01*
X33892Y-88154D01*
X34005Y-88098D01*
X35411Y-88491D02*
X35411Y-89279D01*
X35129Y-88041D02*
X34848Y-88885D01*
X35579Y-88885D01*
X36254Y-88098D02*
X36367Y-88098D01*
X36479Y-88154D01*
X36536Y-88210D01*
X36592Y-88323D01*
X36648Y-88548D01*
X36648Y-88829D01*
X36592Y-89054D01*
X36536Y-89166D01*
X36479Y-89223D01*
X36367Y-89279D01*
X36254Y-89279D01*
X36142Y-89223D01*
X36086Y-89166D01*
X36029Y-89054D01*
X35973Y-88829D01*
X35973Y-88548D01*
X36029Y-88323D01*
X36086Y-88210D01*
X36142Y-88154D01*
X36254Y-88098D01*
X37098Y-88098D02*
X37098Y-88323D01*
X37548Y-88098D02*
X37548Y-88323D01*
X39291Y-89729D02*
X39235Y-89672D01*
X39123Y-89504D01*
X39066Y-89391D01*
X39010Y-89223D01*
X38954Y-88941D01*
X38954Y-88716D01*
X39010Y-88435D01*
X39066Y-88266D01*
X39123Y-88154D01*
X39235Y-87985D01*
X39291Y-87929D01*
X39629Y-88098D02*
X40360Y-88098D01*
X39966Y-88548D01*
X40135Y-88548D01*
X40248Y-88604D01*
X40304Y-88660D01*
X40360Y-88773D01*
X40360Y-89054D01*
X40304Y-89166D01*
X40248Y-89223D01*
X40135Y-89279D01*
X39798Y-89279D01*
X39685Y-89223D01*
X39629Y-89166D01*
X41372Y-88491D02*
X41372Y-89279D01*
X41091Y-88041D02*
X40810Y-88885D01*
X41541Y-88885D01*
X42891Y-89279D02*
X42891Y-88098D01*
X43397Y-89279D02*
X43397Y-88660D01*
X43341Y-88548D01*
X43228Y-88491D01*
X43060Y-88491D01*
X42947Y-88548D01*
X42891Y-88604D01*
X44128Y-89279D02*
X44016Y-89223D01*
X43960Y-89166D01*
X43903Y-89054D01*
X43903Y-88716D01*
X43960Y-88604D01*
X44016Y-88548D01*
X44128Y-88491D01*
X44297Y-88491D01*
X44410Y-88548D01*
X44466Y-88604D01*
X44522Y-88716D01*
X44522Y-89054D01*
X44466Y-89166D01*
X44410Y-89223D01*
X44297Y-89279D01*
X44128Y-89279D01*
X45197Y-89279D02*
X45084Y-89223D01*
X45028Y-89110D01*
X45028Y-88098D01*
X46097Y-89223D02*
X45984Y-89279D01*
X45759Y-89279D01*
X45647Y-89223D01*
X45591Y-89110D01*
X45591Y-88660D01*
X45647Y-88548D01*
X45759Y-88491D01*
X45984Y-88491D01*
X46097Y-88548D01*
X46153Y-88660D01*
X46153Y-88773D01*
X45591Y-88885D01*
X46603Y-89223D02*
X46715Y-89279D01*
X46940Y-89279D01*
X47053Y-89223D01*
X47109Y-89110D01*
X47109Y-89054D01*
X47053Y-88941D01*
X46940Y-88885D01*
X46772Y-88885D01*
X46659Y-88829D01*
X46603Y-88716D01*
X46603Y-88660D01*
X46659Y-88548D01*
X46772Y-88491D01*
X46940Y-88491D01*
X47053Y-88548D01*
X47503Y-89729D02*
X47559Y-89672D01*
X47672Y-89504D01*
X47728Y-89391D01*
X47784Y-89223D01*
X47840Y-88941D01*
X47840Y-88716D01*
X47784Y-88435D01*
X47728Y-88266D01*
X47672Y-88154D01*
X47559Y-87985D01*
X47503Y-87929D01*
G54D12*
X20664Y-90596D02*
X20900Y-90360D01*
X20664Y-90124D01*
X20428Y-90360D01*
X20664Y-90596D01*
G54D13*
X22587Y-90838D02*
X21912Y-90838D01*
X22250Y-90838D02*
X22250Y-89657D01*
X22137Y-89825D01*
X22025Y-89938D01*
X21912Y-89994D01*
X23093Y-90725D02*
X23150Y-90782D01*
X23093Y-90838D01*
X23037Y-90782D01*
X23093Y-90725D01*
X23093Y-90838D01*
X23600Y-89769D02*
X23656Y-89713D01*
X23768Y-89657D01*
X24050Y-89657D01*
X24162Y-89713D01*
X24218Y-89769D01*
X24275Y-89882D01*
X24275Y-89994D01*
X24218Y-90163D01*
X23543Y-90838D01*
X24275Y-90838D01*
X25006Y-89657D02*
X25118Y-89657D01*
X25231Y-89713D01*
X25287Y-89769D01*
X25343Y-89882D01*
X25399Y-90107D01*
X25399Y-90388D01*
X25343Y-90613D01*
X25287Y-90725D01*
X25231Y-90782D01*
X25118Y-90838D01*
X25006Y-90838D01*
X24893Y-90782D01*
X24837Y-90725D01*
X24781Y-90613D01*
X24724Y-90388D01*
X24724Y-90107D01*
X24781Y-89882D01*
X24837Y-89769D01*
X24893Y-89713D01*
X25006Y-89657D01*
X25906Y-90838D02*
X25906Y-90050D01*
X25906Y-90163D02*
X25962Y-90107D01*
X26074Y-90050D01*
X26243Y-90050D01*
X26356Y-90107D01*
X26412Y-90219D01*
X26412Y-90838D01*
X26412Y-90219D02*
X26468Y-90107D01*
X26581Y-90050D01*
X26749Y-90050D01*
X26862Y-90107D01*
X26918Y-90219D01*
X26918Y-90838D01*
X27480Y-90838D02*
X27480Y-90050D01*
X27480Y-90163D02*
X27537Y-90107D01*
X27649Y-90050D01*
X27818Y-90050D01*
X27930Y-90107D01*
X27987Y-90219D01*
X27987Y-90838D01*
X27987Y-90219D02*
X28043Y-90107D01*
X28155Y-90050D01*
X28324Y-90050D01*
X28437Y-90107D01*
X28493Y-90219D01*
X28493Y-90838D01*
X30799Y-89600D02*
X29786Y-91119D01*
X32317Y-89657D02*
X32430Y-89657D01*
X32542Y-89713D01*
X32599Y-89769D01*
X32655Y-89882D01*
X32711Y-90107D01*
X32711Y-90388D01*
X32655Y-90613D01*
X32599Y-90725D01*
X32542Y-90782D01*
X32430Y-90838D01*
X32317Y-90838D01*
X32205Y-90782D01*
X32149Y-90725D01*
X32092Y-90613D01*
X32036Y-90388D01*
X32036Y-90107D01*
X32092Y-89882D01*
X32149Y-89769D01*
X32205Y-89713D01*
X32317Y-89657D01*
X33217Y-90725D02*
X33273Y-90782D01*
X33217Y-90838D01*
X33161Y-90782D01*
X33217Y-90725D01*
X33217Y-90838D01*
X34005Y-89657D02*
X34117Y-89657D01*
X34230Y-89713D01*
X34286Y-89769D01*
X34342Y-89882D01*
X34398Y-90107D01*
X34398Y-90388D01*
X34342Y-90613D01*
X34286Y-90725D01*
X34230Y-90782D01*
X34117Y-90838D01*
X34005Y-90838D01*
X33892Y-90782D01*
X33836Y-90725D01*
X33780Y-90613D01*
X33723Y-90388D01*
X33723Y-90107D01*
X33780Y-89882D01*
X33836Y-89769D01*
X33892Y-89713D01*
X34005Y-89657D01*
X35411Y-90050D02*
X35411Y-90838D01*
X35129Y-89600D02*
X34848Y-90444D01*
X35579Y-90444D01*
X35917Y-89657D02*
X36704Y-89657D01*
X36198Y-90838D01*
X37098Y-89657D02*
X37098Y-89882D01*
X37548Y-89657D02*
X37548Y-89882D01*
X39291Y-91288D02*
X39235Y-91232D01*
X39123Y-91063D01*
X39066Y-90950D01*
X39010Y-90782D01*
X38954Y-90500D01*
X38954Y-90275D01*
X39010Y-89994D01*
X39066Y-89825D01*
X39123Y-89713D01*
X39235Y-89544D01*
X39291Y-89488D01*
X40360Y-90838D02*
X39685Y-90838D01*
X40023Y-90838D02*
X40023Y-89657D01*
X39910Y-89825D01*
X39798Y-89938D01*
X39685Y-89994D01*
X41766Y-90838D02*
X41766Y-89657D01*
X42272Y-90838D02*
X42272Y-90219D01*
X42216Y-90107D01*
X42104Y-90050D01*
X41935Y-90050D01*
X41822Y-90107D01*
X41766Y-90163D01*
X43003Y-90838D02*
X42891Y-90782D01*
X42835Y-90725D01*
X42778Y-90613D01*
X42778Y-90275D01*
X42835Y-90163D01*
X42891Y-90107D01*
X43003Y-90050D01*
X43172Y-90050D01*
X43285Y-90107D01*
X43341Y-90163D01*
X43397Y-90275D01*
X43397Y-90613D01*
X43341Y-90725D01*
X43285Y-90782D01*
X43172Y-90838D01*
X43003Y-90838D01*
X44072Y-90838D02*
X43960Y-90782D01*
X43903Y-90669D01*
X43903Y-89657D01*
X44972Y-90782D02*
X44859Y-90838D01*
X44635Y-90838D01*
X44522Y-90782D01*
X44466Y-90669D01*
X44466Y-90219D01*
X44522Y-90107D01*
X44635Y-90050D01*
X44859Y-90050D01*
X44972Y-90107D01*
X45028Y-90219D01*
X45028Y-90332D01*
X44466Y-90444D01*
X45422Y-91288D02*
X45478Y-91232D01*
X45591Y-91063D01*
X45647Y-90950D01*
X45703Y-90782D01*
X45759Y-90500D01*
X45759Y-90275D01*
X45703Y-89994D01*
X45647Y-89825D01*
X45591Y-89713D01*
X45478Y-89544D01*
X45422Y-89488D01*
X20349Y-91643D02*
X20900Y-92194D01*
X20900Y-91643D02*
X20349Y-92194D01*
G54D12*
X20900Y-91919D02*
G75*
G03X20900Y-91919I-275J0D01*
G74*
G01*
G54D13*
X22587Y-92397D02*
X21912Y-92397D01*
X22250Y-92397D02*
X22250Y-91216D01*
X22137Y-91384D01*
X22025Y-91497D01*
X21912Y-91553D01*
X23093Y-92284D02*
X23150Y-92341D01*
X23093Y-92397D01*
X23037Y-92341D01*
X23093Y-92284D01*
X23093Y-92397D01*
X24162Y-91609D02*
X24162Y-92397D01*
X23881Y-91160D02*
X23600Y-92003D01*
X24331Y-92003D01*
X25006Y-91216D02*
X25118Y-91216D01*
X25231Y-91272D01*
X25287Y-91328D01*
X25343Y-91441D01*
X25399Y-91666D01*
X25399Y-91947D01*
X25343Y-92172D01*
X25287Y-92284D01*
X25231Y-92341D01*
X25118Y-92397D01*
X25006Y-92397D01*
X24893Y-92341D01*
X24837Y-92284D01*
X24781Y-92172D01*
X24724Y-91947D01*
X24724Y-91666D01*
X24781Y-91441D01*
X24837Y-91328D01*
X24893Y-91272D01*
X25006Y-91216D01*
X25906Y-92397D02*
X25906Y-91609D01*
X25906Y-91722D02*
X25962Y-91666D01*
X26074Y-91609D01*
X26243Y-91609D01*
X26356Y-91666D01*
X26412Y-91778D01*
X26412Y-92397D01*
X26412Y-91778D02*
X26468Y-91666D01*
X26581Y-91609D01*
X26749Y-91609D01*
X26862Y-91666D01*
X26918Y-91778D01*
X26918Y-92397D01*
X27480Y-92397D02*
X27480Y-91609D01*
X27480Y-91722D02*
X27537Y-91666D01*
X27649Y-91609D01*
X27818Y-91609D01*
X27930Y-91666D01*
X27987Y-91778D01*
X27987Y-92397D01*
X27987Y-91778D02*
X28043Y-91666D01*
X28155Y-91609D01*
X28324Y-91609D01*
X28437Y-91666D01*
X28493Y-91778D01*
X28493Y-92397D01*
X30799Y-91160D02*
X29786Y-92678D01*
X32317Y-91216D02*
X32430Y-91216D01*
X32542Y-91272D01*
X32599Y-91328D01*
X32655Y-91441D01*
X32711Y-91666D01*
X32711Y-91947D01*
X32655Y-92172D01*
X32599Y-92284D01*
X32542Y-92341D01*
X32430Y-92397D01*
X32317Y-92397D01*
X32205Y-92341D01*
X32149Y-92284D01*
X32092Y-92172D01*
X32036Y-91947D01*
X32036Y-91666D01*
X32092Y-91441D01*
X32149Y-91328D01*
X32205Y-91272D01*
X32317Y-91216D01*
X33217Y-92284D02*
X33273Y-92341D01*
X33217Y-92397D01*
X33161Y-92341D01*
X33217Y-92284D01*
X33217Y-92397D01*
X34005Y-91216D02*
X34117Y-91216D01*
X34230Y-91272D01*
X34286Y-91328D01*
X34342Y-91441D01*
X34398Y-91666D01*
X34398Y-91947D01*
X34342Y-92172D01*
X34286Y-92284D01*
X34230Y-92341D01*
X34117Y-92397D01*
X34005Y-92397D01*
X33892Y-92341D01*
X33836Y-92284D01*
X33780Y-92172D01*
X33723Y-91947D01*
X33723Y-91666D01*
X33780Y-91441D01*
X33836Y-91328D01*
X33892Y-91272D01*
X34005Y-91216D01*
X35467Y-91216D02*
X34904Y-91216D01*
X34848Y-91778D01*
X34904Y-91722D01*
X35017Y-91666D01*
X35298Y-91666D01*
X35411Y-91722D01*
X35467Y-91778D01*
X35523Y-91891D01*
X35523Y-92172D01*
X35467Y-92284D01*
X35411Y-92341D01*
X35298Y-92397D01*
X35017Y-92397D01*
X34904Y-92341D01*
X34848Y-92284D01*
X36592Y-91216D02*
X36029Y-91216D01*
X35973Y-91778D01*
X36029Y-91722D01*
X36142Y-91666D01*
X36423Y-91666D01*
X36536Y-91722D01*
X36592Y-91778D01*
X36648Y-91891D01*
X36648Y-92172D01*
X36592Y-92284D01*
X36536Y-92341D01*
X36423Y-92397D01*
X36142Y-92397D01*
X36029Y-92341D01*
X35973Y-92284D01*
X37098Y-91216D02*
X37098Y-91441D01*
X37548Y-91216D02*
X37548Y-91441D01*
X39291Y-92847D02*
X39235Y-92791D01*
X39123Y-92622D01*
X39066Y-92509D01*
X39010Y-92341D01*
X38954Y-92059D01*
X38954Y-91834D01*
X39010Y-91553D01*
X39066Y-91384D01*
X39123Y-91272D01*
X39235Y-91103D01*
X39291Y-91047D01*
X40248Y-91609D02*
X40248Y-92397D01*
X39966Y-91160D02*
X39685Y-92003D01*
X40416Y-92003D01*
X41766Y-92397D02*
X41766Y-91216D01*
X42272Y-92397D02*
X42272Y-91778D01*
X42216Y-91666D01*
X42104Y-91609D01*
X41935Y-91609D01*
X41822Y-91666D01*
X41766Y-91722D01*
X43003Y-92397D02*
X42891Y-92341D01*
X42835Y-92284D01*
X42778Y-92172D01*
X42778Y-91834D01*
X42835Y-91722D01*
X42891Y-91666D01*
X43003Y-91609D01*
X43172Y-91609D01*
X43285Y-91666D01*
X43341Y-91722D01*
X43397Y-91834D01*
X43397Y-92172D01*
X43341Y-92284D01*
X43285Y-92341D01*
X43172Y-92397D01*
X43003Y-92397D01*
X44072Y-92397D02*
X43960Y-92341D01*
X43903Y-92228D01*
X43903Y-91216D01*
X44972Y-92341D02*
X44859Y-92397D01*
X44635Y-92397D01*
X44522Y-92341D01*
X44466Y-92228D01*
X44466Y-91778D01*
X44522Y-91666D01*
X44635Y-91609D01*
X44859Y-91609D01*
X44972Y-91666D01*
X45028Y-91778D01*
X45028Y-91891D01*
X44466Y-92003D01*
X45478Y-92341D02*
X45591Y-92397D01*
X45816Y-92397D01*
X45928Y-92341D01*
X45984Y-92228D01*
X45984Y-92172D01*
X45928Y-92059D01*
X45816Y-92003D01*
X45647Y-92003D01*
X45534Y-91947D01*
X45478Y-91834D01*
X45478Y-91778D01*
X45534Y-91666D01*
X45647Y-91609D01*
X45816Y-91609D01*
X45928Y-91666D01*
X46378Y-92847D02*
X46434Y-92791D01*
X46547Y-92622D01*
X46603Y-92509D01*
X46659Y-92341D01*
X46715Y-92059D01*
X46715Y-91834D01*
X46659Y-91553D01*
X46603Y-91384D01*
X46547Y-91272D01*
X46434Y-91103D01*
X46378Y-91047D01*
X19600Y-92828D02*
X20900Y-94128D01*
X20900Y-92828D02*
X19600Y-94128D01*
X20250Y-92828D02*
X20250Y-94128D01*
X19600Y-93478D02*
X20900Y-93478D01*
X21856Y-92775D02*
X22587Y-92775D01*
X22194Y-93225D01*
X22362Y-93225D01*
X22475Y-93281D01*
X22531Y-93337D01*
X22587Y-93450D01*
X22587Y-93731D01*
X22531Y-93843D01*
X22475Y-93900D01*
X22362Y-93956D01*
X22025Y-93956D01*
X21912Y-93900D01*
X21856Y-93843D01*
X23093Y-93843D02*
X23150Y-93900D01*
X23093Y-93956D01*
X23037Y-93900D01*
X23093Y-93843D01*
X23093Y-93956D01*
X23543Y-92775D02*
X24275Y-92775D01*
X23881Y-93225D01*
X24050Y-93225D01*
X24162Y-93281D01*
X24218Y-93337D01*
X24275Y-93450D01*
X24275Y-93731D01*
X24218Y-93843D01*
X24162Y-93900D01*
X24050Y-93956D01*
X23712Y-93956D01*
X23600Y-93900D01*
X23543Y-93843D01*
X25006Y-92775D02*
X25118Y-92775D01*
X25231Y-92831D01*
X25287Y-92887D01*
X25343Y-93000D01*
X25399Y-93225D01*
X25399Y-93506D01*
X25343Y-93731D01*
X25287Y-93843D01*
X25231Y-93900D01*
X25118Y-93956D01*
X25006Y-93956D01*
X24893Y-93900D01*
X24837Y-93843D01*
X24781Y-93731D01*
X24724Y-93506D01*
X24724Y-93225D01*
X24781Y-93000D01*
X24837Y-92887D01*
X24893Y-92831D01*
X25006Y-92775D01*
X25906Y-93956D02*
X25906Y-93169D01*
X25906Y-93281D02*
X25962Y-93225D01*
X26074Y-93169D01*
X26243Y-93169D01*
X26356Y-93225D01*
X26412Y-93337D01*
X26412Y-93956D01*
X26412Y-93337D02*
X26468Y-93225D01*
X26581Y-93169D01*
X26749Y-93169D01*
X26862Y-93225D01*
X26918Y-93337D01*
X26918Y-93956D01*
X27480Y-93956D02*
X27480Y-93169D01*
X27480Y-93281D02*
X27537Y-93225D01*
X27649Y-93169D01*
X27818Y-93169D01*
X27930Y-93225D01*
X27987Y-93337D01*
X27987Y-93956D01*
X27987Y-93337D02*
X28043Y-93225D01*
X28155Y-93169D01*
X28324Y-93169D01*
X28437Y-93225D01*
X28493Y-93337D01*
X28493Y-93956D01*
X30799Y-92719D02*
X29786Y-94237D01*
X32317Y-92775D02*
X32430Y-92775D01*
X32542Y-92831D01*
X32599Y-92887D01*
X32655Y-93000D01*
X32711Y-93225D01*
X32711Y-93506D01*
X32655Y-93731D01*
X32599Y-93843D01*
X32542Y-93900D01*
X32430Y-93956D01*
X32317Y-93956D01*
X32205Y-93900D01*
X32149Y-93843D01*
X32092Y-93731D01*
X32036Y-93506D01*
X32036Y-93225D01*
X32092Y-93000D01*
X32149Y-92887D01*
X32205Y-92831D01*
X32317Y-92775D01*
X33217Y-93843D02*
X33273Y-93900D01*
X33217Y-93956D01*
X33161Y-93900D01*
X33217Y-93843D01*
X33217Y-93956D01*
X34398Y-93956D02*
X33723Y-93956D01*
X34061Y-93956D02*
X34061Y-92775D01*
X33948Y-92944D01*
X33836Y-93056D01*
X33723Y-93112D01*
X34792Y-92775D02*
X35523Y-92775D01*
X35129Y-93225D01*
X35298Y-93225D01*
X35411Y-93281D01*
X35467Y-93337D01*
X35523Y-93450D01*
X35523Y-93731D01*
X35467Y-93843D01*
X35411Y-93900D01*
X35298Y-93956D01*
X34961Y-93956D01*
X34848Y-93900D01*
X34792Y-93843D01*
X36254Y-92775D02*
X36367Y-92775D01*
X36479Y-92831D01*
X36536Y-92887D01*
X36592Y-93000D01*
X36648Y-93225D01*
X36648Y-93506D01*
X36592Y-93731D01*
X36536Y-93843D01*
X36479Y-93900D01*
X36367Y-93956D01*
X36254Y-93956D01*
X36142Y-93900D01*
X36086Y-93843D01*
X36029Y-93731D01*
X35973Y-93506D01*
X35973Y-93225D01*
X36029Y-93000D01*
X36086Y-92887D01*
X36142Y-92831D01*
X36254Y-92775D01*
X37098Y-92775D02*
X37098Y-93000D01*
X37548Y-92775D02*
X37548Y-93000D01*
X39291Y-94406D02*
X39235Y-94350D01*
X39123Y-94181D01*
X39066Y-94068D01*
X39010Y-93900D01*
X38954Y-93618D01*
X38954Y-93393D01*
X39010Y-93112D01*
X39066Y-92944D01*
X39123Y-92831D01*
X39235Y-92662D01*
X39291Y-92606D01*
X40248Y-92775D02*
X40023Y-92775D01*
X39910Y-92831D01*
X39854Y-92887D01*
X39741Y-93056D01*
X39685Y-93281D01*
X39685Y-93731D01*
X39741Y-93843D01*
X39798Y-93900D01*
X39910Y-93956D01*
X40135Y-93956D01*
X40248Y-93900D01*
X40304Y-93843D01*
X40360Y-93731D01*
X40360Y-93450D01*
X40304Y-93337D01*
X40248Y-93281D01*
X40135Y-93225D01*
X39910Y-93225D01*
X39798Y-93281D01*
X39741Y-93337D01*
X39685Y-93450D01*
X41766Y-93956D02*
X41766Y-92775D01*
X42272Y-93956D02*
X42272Y-93337D01*
X42216Y-93225D01*
X42104Y-93169D01*
X41935Y-93169D01*
X41822Y-93225D01*
X41766Y-93281D01*
X43003Y-93956D02*
X42891Y-93900D01*
X42835Y-93843D01*
X42778Y-93731D01*
X42778Y-93393D01*
X42835Y-93281D01*
X42891Y-93225D01*
X43003Y-93169D01*
X43172Y-93169D01*
X43285Y-93225D01*
X43341Y-93281D01*
X43397Y-93393D01*
X43397Y-93731D01*
X43341Y-93843D01*
X43285Y-93900D01*
X43172Y-93956D01*
X43003Y-93956D01*
X44072Y-93956D02*
X43960Y-93900D01*
X43903Y-93787D01*
X43903Y-92775D01*
X44972Y-93900D02*
X44859Y-93956D01*
X44635Y-93956D01*
X44522Y-93900D01*
X44466Y-93787D01*
X44466Y-93337D01*
X44522Y-93225D01*
X44635Y-93169D01*
X44859Y-93169D01*
X44972Y-93225D01*
X45028Y-93337D01*
X45028Y-93450D01*
X44466Y-93562D01*
X45478Y-93900D02*
X45591Y-93956D01*
X45816Y-93956D01*
X45928Y-93900D01*
X45984Y-93787D01*
X45984Y-93731D01*
X45928Y-93618D01*
X45816Y-93562D01*
X45647Y-93562D01*
X45534Y-93506D01*
X45478Y-93393D01*
X45478Y-93337D01*
X45534Y-93225D01*
X45647Y-93169D01*
X45816Y-93169D01*
X45928Y-93225D01*
X46378Y-94406D02*
X46434Y-94350D01*
X46547Y-94181D01*
X46603Y-94068D01*
X46659Y-93900D01*
X46715Y-93618D01*
X46715Y-93393D01*
X46659Y-93112D01*
X46603Y-92944D01*
X46547Y-92831D01*
X46434Y-92662D01*
X46378Y-92606D01*
X19188Y-94434D02*
X20900Y-96146D01*
X20900Y-94434D02*
X19188Y-96146D01*
G54D12*
X20649Y-95895D02*
X20649Y-94684D01*
X19439Y-94684D01*
X19439Y-95895D01*
X20649Y-95895D01*
G54D13*
X22475Y-94980D02*
X22475Y-95768D01*
X22194Y-94530D02*
X21912Y-95374D01*
X22644Y-95374D01*
X23093Y-95655D02*
X23150Y-95711D01*
X23093Y-95768D01*
X23037Y-95711D01*
X23093Y-95655D01*
X23093Y-95768D01*
X23543Y-94587D02*
X24275Y-94587D01*
X23881Y-95037D01*
X24050Y-95037D01*
X24162Y-95093D01*
X24218Y-95149D01*
X24275Y-95262D01*
X24275Y-95543D01*
X24218Y-95655D01*
X24162Y-95711D01*
X24050Y-95768D01*
X23712Y-95768D01*
X23600Y-95711D01*
X23543Y-95655D01*
X25343Y-94587D02*
X24781Y-94587D01*
X24724Y-95149D01*
X24781Y-95093D01*
X24893Y-95037D01*
X25174Y-95037D01*
X25287Y-95093D01*
X25343Y-95149D01*
X25399Y-95262D01*
X25399Y-95543D01*
X25343Y-95655D01*
X25287Y-95711D01*
X25174Y-95768D01*
X24893Y-95768D01*
X24781Y-95711D01*
X24724Y-95655D01*
X25906Y-95768D02*
X25906Y-94980D01*
X25906Y-95093D02*
X25962Y-95037D01*
X26074Y-94980D01*
X26243Y-94980D01*
X26356Y-95037D01*
X26412Y-95149D01*
X26412Y-95768D01*
X26412Y-95149D02*
X26468Y-95037D01*
X26581Y-94980D01*
X26749Y-94980D01*
X26862Y-95037D01*
X26918Y-95149D01*
X26918Y-95768D01*
X27480Y-95768D02*
X27480Y-94980D01*
X27480Y-95093D02*
X27537Y-95037D01*
X27649Y-94980D01*
X27818Y-94980D01*
X27930Y-95037D01*
X27987Y-95149D01*
X27987Y-95768D01*
X27987Y-95149D02*
X28043Y-95037D01*
X28155Y-94980D01*
X28324Y-94980D01*
X28437Y-95037D01*
X28493Y-95149D01*
X28493Y-95768D01*
X30799Y-94530D02*
X29786Y-96049D01*
X32317Y-94587D02*
X32430Y-94587D01*
X32542Y-94643D01*
X32599Y-94699D01*
X32655Y-94812D01*
X32711Y-95037D01*
X32711Y-95318D01*
X32655Y-95543D01*
X32599Y-95655D01*
X32542Y-95711D01*
X32430Y-95768D01*
X32317Y-95768D01*
X32205Y-95711D01*
X32149Y-95655D01*
X32092Y-95543D01*
X32036Y-95318D01*
X32036Y-95037D01*
X32092Y-94812D01*
X32149Y-94699D01*
X32205Y-94643D01*
X32317Y-94587D01*
X33217Y-95655D02*
X33273Y-95711D01*
X33217Y-95768D01*
X33161Y-95711D01*
X33217Y-95655D01*
X33217Y-95768D01*
X34398Y-95768D02*
X33723Y-95768D01*
X34061Y-95768D02*
X34061Y-94587D01*
X33948Y-94755D01*
X33836Y-94868D01*
X33723Y-94924D01*
X34792Y-94587D02*
X35579Y-94587D01*
X35073Y-95768D01*
X36648Y-95768D02*
X35973Y-95768D01*
X36311Y-95768D02*
X36311Y-94587D01*
X36198Y-94755D01*
X36086Y-94868D01*
X35973Y-94924D01*
X37098Y-94587D02*
X37098Y-94812D01*
X37548Y-94587D02*
X37548Y-94812D01*
X39291Y-96218D02*
X39235Y-96161D01*
X39123Y-95993D01*
X39066Y-95880D01*
X39010Y-95711D01*
X38954Y-95430D01*
X38954Y-95205D01*
X39010Y-94924D01*
X39066Y-94755D01*
X39123Y-94643D01*
X39235Y-94474D01*
X39291Y-94418D01*
X40360Y-95768D02*
X39685Y-95768D01*
X40023Y-95768D02*
X40023Y-94587D01*
X39910Y-94755D01*
X39798Y-94868D01*
X39685Y-94924D01*
X41485Y-95768D02*
X40810Y-95768D01*
X41147Y-95768D02*
X41147Y-94587D01*
X41035Y-94755D01*
X40922Y-94868D01*
X40810Y-94924D01*
X42891Y-95768D02*
X42891Y-94587D01*
X43397Y-95768D02*
X43397Y-95149D01*
X43341Y-95037D01*
X43228Y-94980D01*
X43060Y-94980D01*
X42947Y-95037D01*
X42891Y-95093D01*
X44128Y-95768D02*
X44016Y-95711D01*
X43960Y-95655D01*
X43903Y-95543D01*
X43903Y-95205D01*
X43960Y-95093D01*
X44016Y-95037D01*
X44128Y-94980D01*
X44297Y-94980D01*
X44410Y-95037D01*
X44466Y-95093D01*
X44522Y-95205D01*
X44522Y-95543D01*
X44466Y-95655D01*
X44410Y-95711D01*
X44297Y-95768D01*
X44128Y-95768D01*
X45197Y-95768D02*
X45084Y-95711D01*
X45028Y-95599D01*
X45028Y-94587D01*
X46097Y-95711D02*
X45984Y-95768D01*
X45759Y-95768D01*
X45647Y-95711D01*
X45591Y-95599D01*
X45591Y-95149D01*
X45647Y-95037D01*
X45759Y-94980D01*
X45984Y-94980D01*
X46097Y-95037D01*
X46153Y-95149D01*
X46153Y-95262D01*
X45591Y-95374D01*
X46603Y-95711D02*
X46715Y-95768D01*
X46940Y-95768D01*
X47053Y-95711D01*
X47109Y-95599D01*
X47109Y-95543D01*
X47053Y-95430D01*
X46940Y-95374D01*
X46772Y-95374D01*
X46659Y-95318D01*
X46603Y-95205D01*
X46603Y-95149D01*
X46659Y-95037D01*
X46772Y-94980D01*
X46940Y-94980D01*
X47053Y-95037D01*
X47503Y-96218D02*
X47559Y-96161D01*
X47672Y-95993D01*
X47728Y-95880D01*
X47784Y-95711D01*
X47840Y-95430D01*
X47840Y-95205D01*
X47784Y-94924D01*
X47728Y-94755D01*
X47672Y-94643D01*
X47559Y-94474D01*
X47503Y-94418D01*
M02*
