# Supplementary material for: Cost-effective and multifunctional acquisition system for in vitro electrophysiological investigations with multi-electrode arrays
Source: PLoS One. 2019 Mar 25;14(3):e0214017. doi: 10.1371/journal.pone.0214017 (PMC6433224; doi:10.1371/journal.pone.0214017)
Supplement: S2 File — (ZIP) [file pone.0214017.s002.zip › Tissue El MEA PCB - revised/MeaPlasmonOtt-9-Dwgs_User.pho]

G04 (created by PCBNEW (2013-07-07 BZR 4022)-stable) date 27/11/2017 16:00:48*
%MOIN*%
G04 Gerber Fmt 3.4, Leading zero omitted, Abs format*
%FSLAX34Y34*%
G01*
G70*
G90*
G04 APERTURE LIST*
%ADD10C,0.00393701*%
%ADD11C,0.032*%
%ADD12C,0.006*%
%ADD13C,0.01*%
%ADD14C,0.00192*%
G04 APERTURE END LIST*
G54D10*
G54D11*
X27750Y-66175D02*
X27350Y-66175D01*
X27750Y-68335D02*
X27350Y-68335D01*
X27750Y-69415D02*
X27350Y-69415D01*
X26750Y-68875D02*
X26350Y-68875D01*
X26750Y-67795D02*
X26350Y-67795D01*
X26750Y-65635D02*
X26350Y-65635D01*
X27750Y-64015D02*
X27350Y-64015D01*
X26750Y-62395D02*
X26350Y-62395D01*
X27750Y-61855D02*
X27350Y-61855D01*
X26750Y-63475D02*
X26350Y-63475D01*
X27750Y-62935D02*
X27350Y-62935D01*
X26750Y-64555D02*
X26350Y-64555D01*
X27750Y-65095D02*
X27350Y-65095D01*
X26750Y-66715D02*
X26350Y-66715D01*
X27750Y-67255D02*
X27350Y-67255D01*
G54D12*
X74532Y-32225D02*
X75332Y-32225D01*
X75532Y-32225D02*
X76332Y-32225D01*
X76532Y-32225D02*
X77332Y-32225D01*
X77532Y-32225D02*
X78332Y-32225D01*
X75532Y-35225D02*
X76332Y-35225D01*
X76532Y-35225D02*
X77332Y-35225D01*
X77532Y-35225D02*
X78332Y-35225D01*
X79332Y-35225D02*
X78532Y-35225D01*
X78532Y-32225D02*
X79332Y-32225D01*
X79532Y-32225D02*
X80332Y-32225D01*
X80532Y-32225D02*
X81332Y-32225D01*
X81532Y-32225D02*
X82332Y-32225D01*
X79532Y-35225D02*
X80332Y-35225D01*
X80532Y-35225D02*
X81332Y-35225D01*
X81532Y-35225D02*
X82332Y-35225D01*
X48169Y-32225D02*
X48969Y-32225D01*
X49169Y-32225D02*
X49969Y-32225D01*
X50169Y-32225D02*
X50969Y-32225D01*
X51169Y-32225D02*
X51969Y-32225D01*
X49169Y-35225D02*
X49969Y-35225D01*
X50169Y-35225D02*
X50969Y-35225D01*
X51169Y-35225D02*
X51969Y-35225D01*
X52969Y-35225D02*
X52169Y-35225D01*
X52169Y-32225D02*
X52969Y-32225D01*
X53169Y-32225D02*
X53969Y-32225D01*
X54169Y-32225D02*
X54969Y-32225D01*
X55169Y-32225D02*
X55969Y-32225D01*
X53169Y-35225D02*
X53969Y-35225D01*
X54169Y-35225D02*
X54969Y-35225D01*
X55169Y-35225D02*
X55969Y-35225D01*
X55860Y-72725D02*
X55060Y-72725D01*
X54860Y-72725D02*
X54060Y-72725D01*
X53860Y-72725D02*
X53060Y-72725D01*
X52860Y-72725D02*
X52060Y-72725D01*
X54860Y-69725D02*
X54060Y-69725D01*
X53860Y-69725D02*
X53060Y-69725D01*
X52860Y-69725D02*
X52060Y-69725D01*
X51060Y-69725D02*
X51860Y-69725D01*
X51860Y-72725D02*
X51060Y-72725D01*
X50860Y-72725D02*
X50060Y-72725D01*
X49860Y-72725D02*
X49060Y-72725D01*
X48860Y-72725D02*
X48060Y-72725D01*
X50860Y-69725D02*
X50060Y-69725D01*
X49860Y-69725D02*
X49060Y-69725D01*
X48860Y-69725D02*
X48060Y-69725D01*
X82420Y-72725D02*
X81620Y-72725D01*
X81420Y-72725D02*
X80620Y-72725D01*
X80420Y-72725D02*
X79620Y-72725D01*
X79420Y-72725D02*
X78620Y-72725D01*
X81420Y-69725D02*
X80620Y-69725D01*
X80420Y-69725D02*
X79620Y-69725D01*
X79420Y-69725D02*
X78620Y-69725D01*
X77620Y-69725D02*
X78420Y-69725D01*
X78420Y-72725D02*
X77620Y-72725D01*
X77420Y-72725D02*
X76620Y-72725D01*
X76420Y-72725D02*
X75620Y-72725D01*
X75420Y-72725D02*
X74620Y-72725D01*
X77420Y-69725D02*
X76620Y-69725D01*
X76420Y-69725D02*
X75620Y-69725D01*
X75420Y-69725D02*
X74620Y-69725D01*
G54D13*
X38135Y-29123D02*
X38923Y-28335D01*
X38135Y-30776D02*
X38923Y-31564D01*
X40576Y-31564D02*
X41364Y-30776D01*
X40576Y-28335D02*
X41364Y-29123D01*
G54D14*
X39380Y-30808D02*
X39412Y-30819D01*
X39423Y-30830D01*
X39434Y-30852D01*
X39434Y-30884D01*
X39423Y-30906D01*
X39412Y-30917D01*
X39391Y-30928D01*
X39304Y-30928D01*
X39304Y-30700D01*
X39380Y-30700D01*
X39402Y-30711D01*
X39412Y-30722D01*
X39423Y-30743D01*
X39423Y-30765D01*
X39412Y-30787D01*
X39402Y-30798D01*
X39380Y-30808D01*
X39304Y-30808D01*
X39510Y-30700D02*
X39651Y-30700D01*
X39575Y-30787D01*
X39608Y-30787D01*
X39630Y-30798D01*
X39640Y-30808D01*
X39651Y-30830D01*
X39651Y-30884D01*
X39640Y-30906D01*
X39630Y-30917D01*
X39608Y-30928D01*
X39543Y-30928D01*
X39521Y-30917D01*
X39510Y-30906D01*
X39858Y-30700D02*
X39749Y-30700D01*
X39738Y-30808D01*
X39749Y-30798D01*
X39771Y-30787D01*
X39825Y-30787D01*
X39847Y-30798D01*
X39858Y-30808D01*
X39868Y-30830D01*
X39868Y-30884D01*
X39858Y-30906D01*
X39847Y-30917D01*
X39825Y-30928D01*
X39771Y-30928D01*
X39749Y-30917D01*
X39738Y-30906D01*
X40140Y-30928D02*
X40140Y-30700D01*
X40270Y-30928D01*
X40270Y-30700D01*
X40476Y-30700D02*
X40433Y-30700D01*
X40411Y-30711D01*
X40400Y-30722D01*
X40379Y-30754D01*
X40368Y-30798D01*
X40368Y-30884D01*
X40379Y-30906D01*
X40390Y-30917D01*
X40411Y-30928D01*
X40455Y-30928D01*
X40476Y-30917D01*
X40487Y-30906D01*
X40498Y-30884D01*
X40498Y-30830D01*
X40487Y-30808D01*
X40476Y-30798D01*
X40455Y-30787D01*
X40411Y-30787D01*
X40390Y-30798D01*
X40379Y-30808D01*
X40368Y-30830D01*
X40715Y-30928D02*
X40585Y-30928D01*
X40650Y-30928D02*
X40650Y-30700D01*
X40628Y-30732D01*
X40607Y-30754D01*
X40585Y-30765D01*
M02*
