# Supplementary material for: Cost-effective and multifunctional acquisition system for in vitro electrophysiological investigations with multi-electrode arrays
Source: PLoS One. 2019 Mar 25;14(3):e0214017. doi: 10.1371/journal.pone.0214017 (PMC6433224; doi:10.1371/journal.pone.0214017)
Supplement: S2 File — (ZIP) [file pone.0214017.s002.zip › Tissue El MEA PCB - revised/MeaPlasmonOtt-9-Edge_Cuts.pho]

G04 (created by PCBNEW (2013-07-07 BZR 4022)-stable) date 27/11/2017 16:00:48*
%MOIN*%
G04 Gerber Fmt 3.4, Leading zero omitted, Abs format*
%FSLAX34Y34*%
G01*
G70*
G90*
G04 APERTURE LIST*
%ADD10C,0.00393701*%
%ADD11C,0.00590551*%
G04 APERTURE END LIST*
G54D10*
G54D11*
X23622Y-37460D02*
X34070Y-37460D01*
X34070Y-37460D02*
X34070Y-43425D01*
X34070Y-43425D02*
X23622Y-43425D01*
X23900Y-53883D02*
X23950Y-53899D01*
X23622Y-54200D02*
X23622Y-48031D01*
X34045Y-53937D02*
X23622Y-53937D01*
X34045Y-47992D02*
X34045Y-53937D01*
X23622Y-47992D02*
X34045Y-47992D01*
X64250Y-53000D02*
G75*
G03X64250Y-53000I0J0D01*
G74*
G01*
X64249Y-53000D02*
X64250Y-53000D01*
X64250Y-52999D02*
X64250Y-53000D01*
X-31999Y-38000D02*
G75*
G03X-31999Y-38000I0J0D01*
G74*
G01*
X-32000Y-38000D02*
X-31999Y-38000D01*
X-32000Y-37999D02*
X-32000Y-38000D01*
X82250Y-51500D02*
G75*
G03X82250Y-51500I0J0D01*
G74*
G01*
X82249Y-51500D02*
X82250Y-51500D01*
X82250Y-51499D02*
X82250Y-51500D01*
X30000Y-74500D02*
G75*
G03X30000Y-74500I0J0D01*
G74*
G01*
X29999Y-74500D02*
X30000Y-74500D01*
X30000Y-74499D02*
X30000Y-74500D01*
X30500Y-27500D02*
G75*
G03X30500Y-27500I0J0D01*
G74*
G01*
X30499Y-27500D02*
X30500Y-27500D01*
X30500Y-27499D02*
X30500Y-27500D01*
X30500Y-27500D02*
G75*
G03X30500Y-27500I0J0D01*
G74*
G01*
X30499Y-27500D02*
X30500Y-27500D01*
X30500Y-27499D02*
X30500Y-27500D01*
X30500Y-27500D02*
G75*
G03X30500Y-27500I0J0D01*
G74*
G01*
X30499Y-27500D02*
X30500Y-27500D01*
X30500Y-27499D02*
X30500Y-27500D01*
X27500Y-76500D02*
G75*
G03X27500Y-76500I0J0D01*
G74*
G01*
X27499Y-76500D02*
X27500Y-76500D01*
X27500Y-76499D02*
X27500Y-76500D01*
X27500Y-76500D02*
G75*
G03X27500Y-76500I0J0D01*
G74*
G01*
X27499Y-76500D02*
X27500Y-76500D01*
X27500Y-76499D02*
X27500Y-76500D01*
X27500Y-76500D02*
G75*
G03X27500Y-76500I0J0D01*
G74*
G01*
X27499Y-76500D02*
X27500Y-76500D01*
X27500Y-76499D02*
X27500Y-76500D01*
X27500Y-76500D02*
G75*
G03X27500Y-76500I0J0D01*
G74*
G01*
X27499Y-76500D02*
X27500Y-76500D01*
X27500Y-76499D02*
X27500Y-76500D01*
X27500Y-76500D02*
G75*
G03X27500Y-76500I0J0D01*
G74*
G01*
X27499Y-76500D02*
X27500Y-76500D01*
X27500Y-76499D02*
X27500Y-76500D01*
X102500Y-48000D02*
G75*
G03X102500Y-48000I0J0D01*
G74*
G01*
X102499Y-48000D02*
X102500Y-48000D01*
X102500Y-47999D02*
X102500Y-48000D01*
X20930Y-25990D02*
X20930Y-25930D01*
X23622Y-80314D02*
X23622Y-23622D01*
X87007Y-80314D02*
X23622Y-80314D01*
X87007Y-23622D02*
X87007Y-80314D01*
X23622Y-23622D02*
X87007Y-23622D01*
X55335Y-42583D02*
X55370Y-42583D01*
X54584Y-63070D02*
X54584Y-41850D01*
X75883Y-63070D02*
X54584Y-63070D01*
X75883Y-41850D02*
X75883Y-63070D01*
X54584Y-41850D02*
X75883Y-41850D01*
M02*
