# Supplementary material for: Cost-effective and multifunctional acquisition system for in vitro electrophysiological investigations with multi-electrode arrays
Source: PLoS One. 2019 Mar 25;14(3):e0214017. doi: 10.1371/journal.pone.0214017 (PMC6433224; doi:10.1371/journal.pone.0214017)
Supplement: S2 File — (ZIP) [file pone.0214017.s002.zip › Tissue El MEA PCB - revised/MeaPlasmonOtt-9-F_Mask.pho]

G04 (created by PCBNEW (2013-07-07 BZR 4022)-stable) date 27/11/2017 16:00:48*
%MOIN*%
G04 Gerber Fmt 3.4, Leading zero omitted, Abs format*
%FSLAX34Y34*%
G01*
G70*
G90*
G04 APERTURE LIST*
%ADD10C,0.00393701*%
%ADD11R,0.0456693X0.0307087*%
%ADD12O,0.134488X0.075748*%
%ADD13C,0.215748*%
%ADD14C,0.0554331*%
%ADD15C,0.075748*%
%ADD16C,0.067748*%
%ADD17C,0.246614*%
%ADD18C,0.0866142*%
%ADD19C,0.0984252*%
%ADD20R,0.075748X0.075748*%
G04 APERTURE END LIST*
G54D10*
G54D11*
X35786Y-38308D03*
X35786Y-38560D03*
X35786Y-38812D03*
X35786Y-39064D03*
X35786Y-39316D03*
X35786Y-39568D03*
X35786Y-39820D03*
X35786Y-41072D03*
X35786Y-40324D03*
X35786Y-40575D03*
X35786Y-40827D03*
X35786Y-41331D03*
X35786Y-41583D03*
X35786Y-41835D03*
X35786Y-42087D03*
X35786Y-42339D03*
X35786Y-42591D03*
X35786Y-40072D03*
X36156Y-40072D03*
X36156Y-42591D03*
X36156Y-42339D03*
X36156Y-42087D03*
X36156Y-41835D03*
X36156Y-41583D03*
X36156Y-41331D03*
X36156Y-40827D03*
X36156Y-40575D03*
X36156Y-40324D03*
X36156Y-41072D03*
X36156Y-39820D03*
X36156Y-39568D03*
X36156Y-39316D03*
X36156Y-39064D03*
X36156Y-38812D03*
X36156Y-38560D03*
X36156Y-38308D03*
X35761Y-48833D03*
X35761Y-49085D03*
X35761Y-49337D03*
X35761Y-49589D03*
X35761Y-49841D03*
X35761Y-50093D03*
X35761Y-50345D03*
X35761Y-51597D03*
X35761Y-50849D03*
X35761Y-51100D03*
X35761Y-51352D03*
X35761Y-51856D03*
X35761Y-52108D03*
X35761Y-52360D03*
X35761Y-52612D03*
X35761Y-52864D03*
X35761Y-53116D03*
X35761Y-50597D03*
X36131Y-50597D03*
X36131Y-53116D03*
X36131Y-52864D03*
X36131Y-52612D03*
X36131Y-52360D03*
X36131Y-52108D03*
X36131Y-51856D03*
X36131Y-51352D03*
X36131Y-51100D03*
X36131Y-50849D03*
X36131Y-51597D03*
X36131Y-50345D03*
X36131Y-50093D03*
X36131Y-49841D03*
X36131Y-49589D03*
X36131Y-49337D03*
X36131Y-49085D03*
X36131Y-48833D03*
G54D12*
X30050Y-69200D03*
X30050Y-68200D03*
X30050Y-67200D03*
X30050Y-66200D03*
X30050Y-65200D03*
X30050Y-64200D03*
X30050Y-63200D03*
X30050Y-62200D03*
X32050Y-68700D03*
X32050Y-67700D03*
X32050Y-66700D03*
X32050Y-65750D03*
X32050Y-64700D03*
X32050Y-63700D03*
X32050Y-62700D03*
G54D13*
X48750Y-59425D03*
X82250Y-59425D03*
X82250Y-46755D03*
X48750Y-46755D03*
G54D14*
X78749Y-39025D03*
X78249Y-39025D03*
X78749Y-40025D03*
X78249Y-40025D03*
X78749Y-41025D03*
X78249Y-41025D03*
X78749Y-42025D03*
X78249Y-42025D03*
X78749Y-38525D03*
X78749Y-39525D03*
X78749Y-40525D03*
X78749Y-41525D03*
X78249Y-41525D03*
X78249Y-40525D03*
X78249Y-39525D03*
X78249Y-38525D03*
X78249Y-66044D03*
X78749Y-66044D03*
X78249Y-65044D03*
X78749Y-65044D03*
X78249Y-64044D03*
X78749Y-64044D03*
X78249Y-63044D03*
X78749Y-63044D03*
X78249Y-66544D03*
X78249Y-65544D03*
X78249Y-64544D03*
X78249Y-63544D03*
X78749Y-63544D03*
X78749Y-64544D03*
X78749Y-65544D03*
X78749Y-66544D03*
X52264Y-39025D03*
X51764Y-39025D03*
X52264Y-40025D03*
X51764Y-40025D03*
X52264Y-41025D03*
X51764Y-41025D03*
X52264Y-42025D03*
X51764Y-42025D03*
X52264Y-38525D03*
X52264Y-39525D03*
X52264Y-40525D03*
X52264Y-41525D03*
X51764Y-41525D03*
X51764Y-40525D03*
X51764Y-39525D03*
X51764Y-38525D03*
X51764Y-66044D03*
X52264Y-66044D03*
X51764Y-65044D03*
X52264Y-65044D03*
X51764Y-64044D03*
X52264Y-64044D03*
X51764Y-63044D03*
X52264Y-63044D03*
X51764Y-66544D03*
X51764Y-65544D03*
X51764Y-64544D03*
X51764Y-63544D03*
X52264Y-63544D03*
X52264Y-64544D03*
X52264Y-65544D03*
X52264Y-66544D03*
G54D15*
X27800Y-69415D03*
X27800Y-68335D03*
X27800Y-67255D03*
X27800Y-66175D03*
X27800Y-65095D03*
X27800Y-64015D03*
X27800Y-62935D03*
X27800Y-61855D03*
X26800Y-68875D03*
X26800Y-67795D03*
X26800Y-66715D03*
X26800Y-65635D03*
X26800Y-64555D03*
X26800Y-63475D03*
X26800Y-62395D03*
G54D13*
X27300Y-59075D03*
X27300Y-72195D03*
G54D16*
X74932Y-35225D03*
X75932Y-35225D03*
X76932Y-35225D03*
X77932Y-35225D03*
X77932Y-32225D03*
X76932Y-32225D03*
X75932Y-32225D03*
X74932Y-32225D03*
X78932Y-35225D03*
X79932Y-35225D03*
X80932Y-35225D03*
X81932Y-35225D03*
X81932Y-32225D03*
X80932Y-32225D03*
X79932Y-32225D03*
X78932Y-32225D03*
X74932Y-34225D03*
X75932Y-34225D03*
X76932Y-34225D03*
X77932Y-34225D03*
X78932Y-34225D03*
X79932Y-34225D03*
X80932Y-34225D03*
X81932Y-34225D03*
X48569Y-35225D03*
X49569Y-35225D03*
X50569Y-35225D03*
X51569Y-35225D03*
X51569Y-32225D03*
X50569Y-32225D03*
X49569Y-32225D03*
X48569Y-32225D03*
X52569Y-35225D03*
X53569Y-35225D03*
X54569Y-35225D03*
X55569Y-35225D03*
X55569Y-32225D03*
X54569Y-32225D03*
X53569Y-32225D03*
X52569Y-32225D03*
X48569Y-34225D03*
X49569Y-34225D03*
X50569Y-34225D03*
X51569Y-34225D03*
X52569Y-34225D03*
X53569Y-34225D03*
X54569Y-34225D03*
X55569Y-34225D03*
X55460Y-69725D03*
X54460Y-69725D03*
X53460Y-69725D03*
X52460Y-69725D03*
X52460Y-72725D03*
X53460Y-72725D03*
X54460Y-72725D03*
X55460Y-72725D03*
X51460Y-69725D03*
X50460Y-69725D03*
X49460Y-69725D03*
X48460Y-69725D03*
X48460Y-72725D03*
X49460Y-72725D03*
X50460Y-72725D03*
X51460Y-72725D03*
X55460Y-70725D03*
X54460Y-70725D03*
X53460Y-70725D03*
X52460Y-70725D03*
X51460Y-70725D03*
X50460Y-70725D03*
X49460Y-70725D03*
X48460Y-70725D03*
X82020Y-69725D03*
X81020Y-69725D03*
X80020Y-69725D03*
X79020Y-69725D03*
X79020Y-72725D03*
X80020Y-72725D03*
X81020Y-72725D03*
X82020Y-72725D03*
X78020Y-69725D03*
X77020Y-69725D03*
X76020Y-69725D03*
X75020Y-69725D03*
X75020Y-72725D03*
X76020Y-72725D03*
X77020Y-72725D03*
X78020Y-72725D03*
X82020Y-70725D03*
X81020Y-70725D03*
X80020Y-70725D03*
X79020Y-70725D03*
X78020Y-70725D03*
X77020Y-70725D03*
X76020Y-70725D03*
X75020Y-70725D03*
G54D17*
X27500Y-77000D03*
X27500Y-27500D03*
X81750Y-27500D03*
X81750Y-77000D03*
X47244Y-52362D03*
X83070Y-52362D03*
X65354Y-34645D03*
X65354Y-70078D03*
G54D18*
X39750Y-29950D03*
G54D19*
X40970Y-28730D03*
X38530Y-28730D03*
X38530Y-31170D03*
X40970Y-31170D03*
G54D20*
X33575Y-31950D03*
G54D15*
X33575Y-30950D03*
X33575Y-29950D03*
X33575Y-28950D03*
G54D17*
X28050Y-35150D03*
X28050Y-56200D03*
X28050Y-45675D03*
M02*
