# Supplementary material for: Cost-effective and multifunctional acquisition system for in vitro electrophysiological investigations with multi-electrode arrays
Source: PLoS One. 2019 Mar 25;14(3):e0214017. doi: 10.1371/journal.pone.0214017 (PMC6433224; doi:10.1371/journal.pone.0214017)
Supplement: S2 File — (ZIP) [file pone.0214017.s002.zip › Tissue El MEA PCB - revised/MeaPlasmonOtt-9-F_SilkS.pho]

G04 (created by PCBNEW (2013-07-07 BZR 4022)-stable) date 27/11/2017 16:00:47*
%MOIN*%
G04 Gerber Fmt 3.4, Leading zero omitted, Abs format*
%FSLAX34Y34*%
G01*
G70*
G90*
G04 APERTURE LIST*
%ADD10C,0.00393701*%
%ADD11C,0.00492126*%
%ADD12C,0.00413386*%
%ADD13C,0.011811*%
%ADD14C,0.0051*%
%ADD15C,0.01*%
%ADD16C,0.015*%
%ADD17C,0.006*%
%ADD18C,0.005*%
%ADD19C,4.72441e-006*%
%ADD20C,0.019685*%
%ADD21C,0.012*%
%ADD22C,0.0055*%
%ADD23C,0.004*%
%ADD24C,0.007*%
%ADD25C,0.00468*%
%ADD26C,0.008*%
G04 APERTURE END LIST*
G54D10*
X76517Y-38463D02*
X76517Y-38358D01*
X76517Y-38306D02*
X76510Y-38313D01*
X76517Y-38321D01*
X76525Y-38313D01*
X76517Y-38306D01*
X76517Y-38321D01*
X76592Y-38358D02*
X76592Y-38463D01*
X76592Y-38373D02*
X76600Y-38366D01*
X76615Y-38358D01*
X76637Y-38358D01*
X76652Y-38366D01*
X76660Y-38381D01*
X76660Y-38463D01*
X76720Y-38306D02*
X76817Y-38306D01*
X76765Y-38366D01*
X76787Y-38366D01*
X76802Y-38373D01*
X76810Y-38381D01*
X76817Y-38396D01*
X76817Y-38433D01*
X76810Y-38448D01*
X76802Y-38456D01*
X76787Y-38463D01*
X76742Y-38463D01*
X76727Y-38456D01*
X76720Y-38448D01*
X77027Y-38463D02*
X77012Y-38456D01*
X77004Y-38448D01*
X76997Y-38433D01*
X76997Y-38388D01*
X77004Y-38373D01*
X77012Y-38366D01*
X77027Y-38358D01*
X77049Y-38358D01*
X77064Y-38366D01*
X77072Y-38373D01*
X77079Y-38388D01*
X77079Y-38433D01*
X77072Y-38448D01*
X77064Y-38456D01*
X77049Y-38463D01*
X77027Y-38463D01*
X77147Y-38463D02*
X77147Y-38358D01*
X77147Y-38373D02*
X77154Y-38366D01*
X77169Y-38358D01*
X77192Y-38358D01*
X77207Y-38366D01*
X77214Y-38381D01*
X77214Y-38463D01*
X77214Y-38381D02*
X77222Y-38366D01*
X77237Y-38358D01*
X77259Y-38358D01*
X77274Y-38366D01*
X77282Y-38381D01*
X77282Y-38463D01*
X77439Y-38463D02*
X77349Y-38463D01*
X77394Y-38463D02*
X77394Y-38306D01*
X77379Y-38328D01*
X77364Y-38343D01*
X77349Y-38351D01*
X76517Y-38983D02*
X76517Y-38878D01*
X76517Y-38825D02*
X76510Y-38833D01*
X76517Y-38840D01*
X76525Y-38833D01*
X76517Y-38825D01*
X76517Y-38840D01*
X76592Y-38878D02*
X76592Y-38983D01*
X76592Y-38893D02*
X76600Y-38885D01*
X76615Y-38878D01*
X76637Y-38878D01*
X76652Y-38885D01*
X76660Y-38900D01*
X76660Y-38983D01*
X76727Y-38840D02*
X76735Y-38833D01*
X76750Y-38825D01*
X76787Y-38825D01*
X76802Y-38833D01*
X76810Y-38840D01*
X76817Y-38855D01*
X76817Y-38870D01*
X76810Y-38893D01*
X76720Y-38983D01*
X76817Y-38983D01*
X77027Y-38983D02*
X77012Y-38975D01*
X77004Y-38968D01*
X76997Y-38953D01*
X76997Y-38908D01*
X77004Y-38893D01*
X77012Y-38885D01*
X77027Y-38878D01*
X77049Y-38878D01*
X77064Y-38885D01*
X77072Y-38893D01*
X77079Y-38908D01*
X77079Y-38953D01*
X77072Y-38968D01*
X77064Y-38975D01*
X77049Y-38983D01*
X77027Y-38983D01*
X77147Y-38983D02*
X77147Y-38878D01*
X77147Y-38893D02*
X77154Y-38885D01*
X77169Y-38878D01*
X77192Y-38878D01*
X77207Y-38885D01*
X77214Y-38900D01*
X77214Y-38983D01*
X77214Y-38900D02*
X77222Y-38885D01*
X77237Y-38878D01*
X77259Y-38878D01*
X77274Y-38885D01*
X77282Y-38900D01*
X77282Y-38983D01*
X77439Y-38983D02*
X77349Y-38983D01*
X77394Y-38983D02*
X77394Y-38825D01*
X77379Y-38848D01*
X77364Y-38863D01*
X77349Y-38870D01*
X76517Y-39503D02*
X76517Y-39398D01*
X76517Y-39345D02*
X76510Y-39353D01*
X76517Y-39360D01*
X76525Y-39353D01*
X76517Y-39345D01*
X76517Y-39360D01*
X76592Y-39398D02*
X76592Y-39503D01*
X76592Y-39413D02*
X76600Y-39405D01*
X76615Y-39398D01*
X76637Y-39398D01*
X76652Y-39405D01*
X76660Y-39420D01*
X76660Y-39503D01*
X76817Y-39503D02*
X76727Y-39503D01*
X76772Y-39503D02*
X76772Y-39345D01*
X76757Y-39368D01*
X76742Y-39383D01*
X76727Y-39390D01*
X77027Y-39503D02*
X77012Y-39495D01*
X77004Y-39488D01*
X76997Y-39473D01*
X76997Y-39428D01*
X77004Y-39413D01*
X77012Y-39405D01*
X77027Y-39398D01*
X77049Y-39398D01*
X77064Y-39405D01*
X77072Y-39413D01*
X77079Y-39428D01*
X77079Y-39473D01*
X77072Y-39488D01*
X77064Y-39495D01*
X77049Y-39503D01*
X77027Y-39503D01*
X77147Y-39503D02*
X77147Y-39398D01*
X77147Y-39413D02*
X77154Y-39405D01*
X77169Y-39398D01*
X77192Y-39398D01*
X77207Y-39405D01*
X77214Y-39420D01*
X77214Y-39503D01*
X77214Y-39420D02*
X77222Y-39405D01*
X77237Y-39398D01*
X77259Y-39398D01*
X77274Y-39405D01*
X77282Y-39420D01*
X77282Y-39503D01*
X77439Y-39503D02*
X77349Y-39503D01*
X77394Y-39503D02*
X77394Y-39345D01*
X77379Y-39368D01*
X77364Y-39383D01*
X77349Y-39390D01*
X76517Y-40022D02*
X76517Y-39917D01*
X76517Y-39865D02*
X76510Y-39872D01*
X76517Y-39880D01*
X76525Y-39872D01*
X76517Y-39865D01*
X76517Y-39880D01*
X76592Y-39917D02*
X76592Y-40022D01*
X76592Y-39932D02*
X76600Y-39925D01*
X76615Y-39917D01*
X76637Y-39917D01*
X76652Y-39925D01*
X76660Y-39940D01*
X76660Y-40022D01*
X76765Y-39865D02*
X76780Y-39865D01*
X76795Y-39872D01*
X76802Y-39880D01*
X76810Y-39895D01*
X76817Y-39925D01*
X76817Y-39962D01*
X76810Y-39992D01*
X76802Y-40007D01*
X76795Y-40015D01*
X76780Y-40022D01*
X76765Y-40022D01*
X76750Y-40015D01*
X76742Y-40007D01*
X76735Y-39992D01*
X76727Y-39962D01*
X76727Y-39925D01*
X76735Y-39895D01*
X76742Y-39880D01*
X76750Y-39872D01*
X76765Y-39865D01*
X77027Y-40022D02*
X77012Y-40015D01*
X77004Y-40007D01*
X76997Y-39992D01*
X76997Y-39947D01*
X77004Y-39932D01*
X77012Y-39925D01*
X77027Y-39917D01*
X77049Y-39917D01*
X77064Y-39925D01*
X77072Y-39932D01*
X77079Y-39947D01*
X77079Y-39992D01*
X77072Y-40007D01*
X77064Y-40015D01*
X77049Y-40022D01*
X77027Y-40022D01*
X77147Y-40022D02*
X77147Y-39917D01*
X77147Y-39932D02*
X77154Y-39925D01*
X77169Y-39917D01*
X77192Y-39917D01*
X77207Y-39925D01*
X77214Y-39940D01*
X77214Y-40022D01*
X77214Y-39940D02*
X77222Y-39925D01*
X77237Y-39917D01*
X77259Y-39917D01*
X77274Y-39925D01*
X77282Y-39940D01*
X77282Y-40022D01*
X77439Y-40022D02*
X77349Y-40022D01*
X77394Y-40022D02*
X77394Y-39865D01*
X77379Y-39887D01*
X77364Y-39902D01*
X77349Y-39910D01*
X76517Y-40542D02*
X76517Y-40437D01*
X76517Y-40385D02*
X76510Y-40392D01*
X76517Y-40400D01*
X76525Y-40392D01*
X76517Y-40385D01*
X76517Y-40400D01*
X76592Y-40437D02*
X76592Y-40542D01*
X76592Y-40452D02*
X76600Y-40444D01*
X76615Y-40437D01*
X76637Y-40437D01*
X76652Y-40444D01*
X76660Y-40459D01*
X76660Y-40542D01*
X76765Y-40385D02*
X76780Y-40385D01*
X76795Y-40392D01*
X76802Y-40400D01*
X76810Y-40414D01*
X76817Y-40444D01*
X76817Y-40482D01*
X76810Y-40512D01*
X76802Y-40527D01*
X76795Y-40534D01*
X76780Y-40542D01*
X76765Y-40542D01*
X76750Y-40534D01*
X76742Y-40527D01*
X76735Y-40512D01*
X76727Y-40482D01*
X76727Y-40444D01*
X76735Y-40414D01*
X76742Y-40400D01*
X76750Y-40392D01*
X76765Y-40385D01*
X77027Y-40542D02*
X77012Y-40534D01*
X77004Y-40527D01*
X76997Y-40512D01*
X76997Y-40467D01*
X77004Y-40452D01*
X77012Y-40444D01*
X77027Y-40437D01*
X77049Y-40437D01*
X77064Y-40444D01*
X77072Y-40452D01*
X77079Y-40467D01*
X77079Y-40512D01*
X77072Y-40527D01*
X77064Y-40534D01*
X77049Y-40542D01*
X77027Y-40542D01*
X77147Y-40542D02*
X77147Y-40437D01*
X77147Y-40452D02*
X77154Y-40444D01*
X77169Y-40437D01*
X77192Y-40437D01*
X77207Y-40444D01*
X77214Y-40459D01*
X77214Y-40542D01*
X77214Y-40459D02*
X77222Y-40444D01*
X77237Y-40437D01*
X77259Y-40437D01*
X77274Y-40444D01*
X77282Y-40459D01*
X77282Y-40542D01*
X77349Y-40400D02*
X77357Y-40392D01*
X77372Y-40385D01*
X77409Y-40385D01*
X77424Y-40392D01*
X77432Y-40400D01*
X77439Y-40414D01*
X77439Y-40429D01*
X77432Y-40452D01*
X77342Y-40542D01*
X77439Y-40542D01*
X76517Y-41062D02*
X76517Y-40957D01*
X76517Y-40904D02*
X76510Y-40912D01*
X76517Y-40919D01*
X76525Y-40912D01*
X76517Y-40904D01*
X76517Y-40919D01*
X76592Y-40957D02*
X76592Y-41062D01*
X76592Y-40972D02*
X76600Y-40964D01*
X76615Y-40957D01*
X76637Y-40957D01*
X76652Y-40964D01*
X76660Y-40979D01*
X76660Y-41062D01*
X76817Y-41062D02*
X76727Y-41062D01*
X76772Y-41062D02*
X76772Y-40904D01*
X76757Y-40927D01*
X76742Y-40942D01*
X76727Y-40949D01*
X77027Y-41062D02*
X77012Y-41054D01*
X77004Y-41047D01*
X76997Y-41032D01*
X76997Y-40987D01*
X77004Y-40972D01*
X77012Y-40964D01*
X77027Y-40957D01*
X77049Y-40957D01*
X77064Y-40964D01*
X77072Y-40972D01*
X77079Y-40987D01*
X77079Y-41032D01*
X77072Y-41047D01*
X77064Y-41054D01*
X77049Y-41062D01*
X77027Y-41062D01*
X77147Y-41062D02*
X77147Y-40957D01*
X77147Y-40972D02*
X77154Y-40964D01*
X77169Y-40957D01*
X77192Y-40957D01*
X77207Y-40964D01*
X77214Y-40979D01*
X77214Y-41062D01*
X77214Y-40979D02*
X77222Y-40964D01*
X77237Y-40957D01*
X77259Y-40957D01*
X77274Y-40964D01*
X77282Y-40979D01*
X77282Y-41062D01*
X77349Y-40919D02*
X77357Y-40912D01*
X77372Y-40904D01*
X77409Y-40904D01*
X77424Y-40912D01*
X77432Y-40919D01*
X77439Y-40934D01*
X77439Y-40949D01*
X77432Y-40972D01*
X77342Y-41062D01*
X77439Y-41062D01*
X76517Y-41581D02*
X76517Y-41476D01*
X76517Y-41424D02*
X76510Y-41431D01*
X76517Y-41439D01*
X76525Y-41431D01*
X76517Y-41424D01*
X76517Y-41439D01*
X76592Y-41476D02*
X76592Y-41581D01*
X76592Y-41491D02*
X76600Y-41484D01*
X76615Y-41476D01*
X76637Y-41476D01*
X76652Y-41484D01*
X76660Y-41499D01*
X76660Y-41581D01*
X76727Y-41439D02*
X76735Y-41431D01*
X76750Y-41424D01*
X76787Y-41424D01*
X76802Y-41431D01*
X76810Y-41439D01*
X76817Y-41454D01*
X76817Y-41469D01*
X76810Y-41491D01*
X76720Y-41581D01*
X76817Y-41581D01*
X77027Y-41581D02*
X77012Y-41574D01*
X77004Y-41566D01*
X76997Y-41551D01*
X76997Y-41506D01*
X77004Y-41491D01*
X77012Y-41484D01*
X77027Y-41476D01*
X77049Y-41476D01*
X77064Y-41484D01*
X77072Y-41491D01*
X77079Y-41506D01*
X77079Y-41551D01*
X77072Y-41566D01*
X77064Y-41574D01*
X77049Y-41581D01*
X77027Y-41581D01*
X77147Y-41581D02*
X77147Y-41476D01*
X77147Y-41491D02*
X77154Y-41484D01*
X77169Y-41476D01*
X77192Y-41476D01*
X77207Y-41484D01*
X77214Y-41499D01*
X77214Y-41581D01*
X77214Y-41499D02*
X77222Y-41484D01*
X77237Y-41476D01*
X77259Y-41476D01*
X77274Y-41484D01*
X77282Y-41499D01*
X77282Y-41581D01*
X77349Y-41439D02*
X77357Y-41431D01*
X77372Y-41424D01*
X77409Y-41424D01*
X77424Y-41431D01*
X77432Y-41439D01*
X77439Y-41454D01*
X77439Y-41469D01*
X77432Y-41491D01*
X77342Y-41581D01*
X77439Y-41581D01*
X76517Y-42101D02*
X76517Y-41996D01*
X76517Y-41944D02*
X76510Y-41951D01*
X76517Y-41959D01*
X76525Y-41951D01*
X76517Y-41944D01*
X76517Y-41959D01*
X76592Y-41996D02*
X76592Y-42101D01*
X76592Y-42011D02*
X76600Y-42004D01*
X76615Y-41996D01*
X76637Y-41996D01*
X76652Y-42004D01*
X76660Y-42019D01*
X76660Y-42101D01*
X76720Y-41944D02*
X76817Y-41944D01*
X76765Y-42004D01*
X76787Y-42004D01*
X76802Y-42011D01*
X76810Y-42019D01*
X76817Y-42034D01*
X76817Y-42071D01*
X76810Y-42086D01*
X76802Y-42094D01*
X76787Y-42101D01*
X76742Y-42101D01*
X76727Y-42094D01*
X76720Y-42086D01*
X77027Y-42101D02*
X77012Y-42094D01*
X77004Y-42086D01*
X76997Y-42071D01*
X76997Y-42026D01*
X77004Y-42011D01*
X77012Y-42004D01*
X77027Y-41996D01*
X77049Y-41996D01*
X77064Y-42004D01*
X77072Y-42011D01*
X77079Y-42026D01*
X77079Y-42071D01*
X77072Y-42086D01*
X77064Y-42094D01*
X77049Y-42101D01*
X77027Y-42101D01*
X77147Y-42101D02*
X77147Y-41996D01*
X77147Y-42011D02*
X77154Y-42004D01*
X77169Y-41996D01*
X77192Y-41996D01*
X77207Y-42004D01*
X77214Y-42019D01*
X77214Y-42101D01*
X77214Y-42019D02*
X77222Y-42004D01*
X77237Y-41996D01*
X77259Y-41996D01*
X77274Y-42004D01*
X77282Y-42019D01*
X77282Y-42101D01*
X77349Y-41959D02*
X77357Y-41951D01*
X77372Y-41944D01*
X77409Y-41944D01*
X77424Y-41951D01*
X77432Y-41959D01*
X77439Y-41974D01*
X77439Y-41989D01*
X77432Y-42011D01*
X77342Y-42101D01*
X77439Y-42101D01*
X80567Y-38513D02*
X80567Y-38408D01*
X80567Y-38356D02*
X80560Y-38363D01*
X80567Y-38371D01*
X80575Y-38363D01*
X80567Y-38356D01*
X80567Y-38371D01*
X80642Y-38408D02*
X80642Y-38513D01*
X80642Y-38423D02*
X80650Y-38416D01*
X80665Y-38408D01*
X80687Y-38408D01*
X80702Y-38416D01*
X80710Y-38431D01*
X80710Y-38513D01*
X80852Y-38408D02*
X80852Y-38513D01*
X80815Y-38348D02*
X80777Y-38461D01*
X80875Y-38461D01*
X81077Y-38513D02*
X81062Y-38506D01*
X81054Y-38498D01*
X81047Y-38483D01*
X81047Y-38438D01*
X81054Y-38423D01*
X81062Y-38416D01*
X81077Y-38408D01*
X81099Y-38408D01*
X81114Y-38416D01*
X81122Y-38423D01*
X81129Y-38438D01*
X81129Y-38483D01*
X81122Y-38498D01*
X81114Y-38506D01*
X81099Y-38513D01*
X81077Y-38513D01*
X81197Y-38513D02*
X81197Y-38408D01*
X81197Y-38423D02*
X81204Y-38416D01*
X81219Y-38408D01*
X81242Y-38408D01*
X81257Y-38416D01*
X81264Y-38431D01*
X81264Y-38513D01*
X81264Y-38431D02*
X81272Y-38416D01*
X81287Y-38408D01*
X81309Y-38408D01*
X81324Y-38416D01*
X81332Y-38431D01*
X81332Y-38513D01*
X81489Y-38513D02*
X81399Y-38513D01*
X81444Y-38513D02*
X81444Y-38356D01*
X81429Y-38378D01*
X81414Y-38393D01*
X81399Y-38401D01*
X80567Y-39033D02*
X80567Y-38928D01*
X80567Y-38875D02*
X80560Y-38883D01*
X80567Y-38890D01*
X80575Y-38883D01*
X80567Y-38875D01*
X80567Y-38890D01*
X80642Y-38928D02*
X80642Y-39033D01*
X80642Y-38943D02*
X80650Y-38935D01*
X80665Y-38928D01*
X80687Y-38928D01*
X80702Y-38935D01*
X80710Y-38950D01*
X80710Y-39033D01*
X80860Y-38875D02*
X80785Y-38875D01*
X80777Y-38950D01*
X80785Y-38943D01*
X80800Y-38935D01*
X80837Y-38935D01*
X80852Y-38943D01*
X80860Y-38950D01*
X80867Y-38965D01*
X80867Y-39003D01*
X80860Y-39018D01*
X80852Y-39025D01*
X80837Y-39033D01*
X80800Y-39033D01*
X80785Y-39025D01*
X80777Y-39018D01*
X81077Y-39033D02*
X81062Y-39025D01*
X81054Y-39018D01*
X81047Y-39003D01*
X81047Y-38958D01*
X81054Y-38943D01*
X81062Y-38935D01*
X81077Y-38928D01*
X81099Y-38928D01*
X81114Y-38935D01*
X81122Y-38943D01*
X81129Y-38958D01*
X81129Y-39003D01*
X81122Y-39018D01*
X81114Y-39025D01*
X81099Y-39033D01*
X81077Y-39033D01*
X81197Y-39033D02*
X81197Y-38928D01*
X81197Y-38943D02*
X81204Y-38935D01*
X81219Y-38928D01*
X81242Y-38928D01*
X81257Y-38935D01*
X81264Y-38950D01*
X81264Y-39033D01*
X81264Y-38950D02*
X81272Y-38935D01*
X81287Y-38928D01*
X81309Y-38928D01*
X81324Y-38935D01*
X81332Y-38950D01*
X81332Y-39033D01*
X81489Y-39033D02*
X81399Y-39033D01*
X81444Y-39033D02*
X81444Y-38875D01*
X81429Y-38898D01*
X81414Y-38913D01*
X81399Y-38920D01*
X80567Y-39553D02*
X80567Y-39448D01*
X80567Y-39395D02*
X80560Y-39403D01*
X80567Y-39410D01*
X80575Y-39403D01*
X80567Y-39395D01*
X80567Y-39410D01*
X80642Y-39448D02*
X80642Y-39553D01*
X80642Y-39463D02*
X80650Y-39455D01*
X80665Y-39448D01*
X80687Y-39448D01*
X80702Y-39455D01*
X80710Y-39470D01*
X80710Y-39553D01*
X80852Y-39395D02*
X80822Y-39395D01*
X80807Y-39403D01*
X80800Y-39410D01*
X80785Y-39433D01*
X80777Y-39463D01*
X80777Y-39523D01*
X80785Y-39538D01*
X80792Y-39545D01*
X80807Y-39553D01*
X80837Y-39553D01*
X80852Y-39545D01*
X80860Y-39538D01*
X80867Y-39523D01*
X80867Y-39485D01*
X80860Y-39470D01*
X80852Y-39463D01*
X80837Y-39455D01*
X80807Y-39455D01*
X80792Y-39463D01*
X80785Y-39470D01*
X80777Y-39485D01*
X81077Y-39553D02*
X81062Y-39545D01*
X81054Y-39538D01*
X81047Y-39523D01*
X81047Y-39478D01*
X81054Y-39463D01*
X81062Y-39455D01*
X81077Y-39448D01*
X81099Y-39448D01*
X81114Y-39455D01*
X81122Y-39463D01*
X81129Y-39478D01*
X81129Y-39523D01*
X81122Y-39538D01*
X81114Y-39545D01*
X81099Y-39553D01*
X81077Y-39553D01*
X81197Y-39553D02*
X81197Y-39448D01*
X81197Y-39463D02*
X81204Y-39455D01*
X81219Y-39448D01*
X81242Y-39448D01*
X81257Y-39455D01*
X81264Y-39470D01*
X81264Y-39553D01*
X81264Y-39470D02*
X81272Y-39455D01*
X81287Y-39448D01*
X81309Y-39448D01*
X81324Y-39455D01*
X81332Y-39470D01*
X81332Y-39553D01*
X81489Y-39553D02*
X81399Y-39553D01*
X81444Y-39553D02*
X81444Y-39395D01*
X81429Y-39418D01*
X81414Y-39433D01*
X81399Y-39440D01*
X80567Y-40072D02*
X80567Y-39967D01*
X80567Y-39915D02*
X80560Y-39922D01*
X80567Y-39930D01*
X80575Y-39922D01*
X80567Y-39915D01*
X80567Y-39930D01*
X80642Y-39967D02*
X80642Y-40072D01*
X80642Y-39982D02*
X80650Y-39975D01*
X80665Y-39967D01*
X80687Y-39967D01*
X80702Y-39975D01*
X80710Y-39990D01*
X80710Y-40072D01*
X80770Y-39915D02*
X80875Y-39915D01*
X80807Y-40072D01*
X81077Y-40072D02*
X81062Y-40065D01*
X81054Y-40057D01*
X81047Y-40042D01*
X81047Y-39997D01*
X81054Y-39982D01*
X81062Y-39975D01*
X81077Y-39967D01*
X81099Y-39967D01*
X81114Y-39975D01*
X81122Y-39982D01*
X81129Y-39997D01*
X81129Y-40042D01*
X81122Y-40057D01*
X81114Y-40065D01*
X81099Y-40072D01*
X81077Y-40072D01*
X81197Y-40072D02*
X81197Y-39967D01*
X81197Y-39982D02*
X81204Y-39975D01*
X81219Y-39967D01*
X81242Y-39967D01*
X81257Y-39975D01*
X81264Y-39990D01*
X81264Y-40072D01*
X81264Y-39990D02*
X81272Y-39975D01*
X81287Y-39967D01*
X81309Y-39967D01*
X81324Y-39975D01*
X81332Y-39990D01*
X81332Y-40072D01*
X81489Y-40072D02*
X81399Y-40072D01*
X81444Y-40072D02*
X81444Y-39915D01*
X81429Y-39937D01*
X81414Y-39952D01*
X81399Y-39960D01*
X80567Y-40592D02*
X80567Y-40487D01*
X80567Y-40435D02*
X80560Y-40442D01*
X80567Y-40450D01*
X80575Y-40442D01*
X80567Y-40435D01*
X80567Y-40450D01*
X80642Y-40487D02*
X80642Y-40592D01*
X80642Y-40502D02*
X80650Y-40494D01*
X80665Y-40487D01*
X80687Y-40487D01*
X80702Y-40494D01*
X80710Y-40509D01*
X80710Y-40592D01*
X80852Y-40487D02*
X80852Y-40592D01*
X80815Y-40427D02*
X80777Y-40539D01*
X80875Y-40539D01*
X81077Y-40592D02*
X81062Y-40584D01*
X81054Y-40577D01*
X81047Y-40562D01*
X81047Y-40517D01*
X81054Y-40502D01*
X81062Y-40494D01*
X81077Y-40487D01*
X81099Y-40487D01*
X81114Y-40494D01*
X81122Y-40502D01*
X81129Y-40517D01*
X81129Y-40562D01*
X81122Y-40577D01*
X81114Y-40584D01*
X81099Y-40592D01*
X81077Y-40592D01*
X81197Y-40592D02*
X81197Y-40487D01*
X81197Y-40502D02*
X81204Y-40494D01*
X81219Y-40487D01*
X81242Y-40487D01*
X81257Y-40494D01*
X81264Y-40509D01*
X81264Y-40592D01*
X81264Y-40509D02*
X81272Y-40494D01*
X81287Y-40487D01*
X81309Y-40487D01*
X81324Y-40494D01*
X81332Y-40509D01*
X81332Y-40592D01*
X81399Y-40450D02*
X81407Y-40442D01*
X81422Y-40435D01*
X81459Y-40435D01*
X81474Y-40442D01*
X81482Y-40450D01*
X81489Y-40464D01*
X81489Y-40479D01*
X81482Y-40502D01*
X81392Y-40592D01*
X81489Y-40592D01*
X80567Y-41112D02*
X80567Y-41007D01*
X80567Y-40954D02*
X80560Y-40962D01*
X80567Y-40969D01*
X80575Y-40962D01*
X80567Y-40954D01*
X80567Y-40969D01*
X80642Y-41007D02*
X80642Y-41112D01*
X80642Y-41022D02*
X80650Y-41014D01*
X80665Y-41007D01*
X80687Y-41007D01*
X80702Y-41014D01*
X80710Y-41029D01*
X80710Y-41112D01*
X80860Y-40954D02*
X80785Y-40954D01*
X80777Y-41029D01*
X80785Y-41022D01*
X80800Y-41014D01*
X80837Y-41014D01*
X80852Y-41022D01*
X80860Y-41029D01*
X80867Y-41044D01*
X80867Y-41082D01*
X80860Y-41097D01*
X80852Y-41104D01*
X80837Y-41112D01*
X80800Y-41112D01*
X80785Y-41104D01*
X80777Y-41097D01*
X81077Y-41112D02*
X81062Y-41104D01*
X81054Y-41097D01*
X81047Y-41082D01*
X81047Y-41037D01*
X81054Y-41022D01*
X81062Y-41014D01*
X81077Y-41007D01*
X81099Y-41007D01*
X81114Y-41014D01*
X81122Y-41022D01*
X81129Y-41037D01*
X81129Y-41082D01*
X81122Y-41097D01*
X81114Y-41104D01*
X81099Y-41112D01*
X81077Y-41112D01*
X81197Y-41112D02*
X81197Y-41007D01*
X81197Y-41022D02*
X81204Y-41014D01*
X81219Y-41007D01*
X81242Y-41007D01*
X81257Y-41014D01*
X81264Y-41029D01*
X81264Y-41112D01*
X81264Y-41029D02*
X81272Y-41014D01*
X81287Y-41007D01*
X81309Y-41007D01*
X81324Y-41014D01*
X81332Y-41029D01*
X81332Y-41112D01*
X81399Y-40969D02*
X81407Y-40962D01*
X81422Y-40954D01*
X81459Y-40954D01*
X81474Y-40962D01*
X81482Y-40969D01*
X81489Y-40984D01*
X81489Y-40999D01*
X81482Y-41022D01*
X81392Y-41112D01*
X81489Y-41112D01*
X80567Y-41631D02*
X80567Y-41526D01*
X80567Y-41474D02*
X80560Y-41481D01*
X80567Y-41489D01*
X80575Y-41481D01*
X80567Y-41474D01*
X80567Y-41489D01*
X80642Y-41526D02*
X80642Y-41631D01*
X80642Y-41541D02*
X80650Y-41534D01*
X80665Y-41526D01*
X80687Y-41526D01*
X80702Y-41534D01*
X80710Y-41549D01*
X80710Y-41631D01*
X80852Y-41474D02*
X80822Y-41474D01*
X80807Y-41481D01*
X80800Y-41489D01*
X80785Y-41511D01*
X80777Y-41541D01*
X80777Y-41601D01*
X80785Y-41616D01*
X80792Y-41624D01*
X80807Y-41631D01*
X80837Y-41631D01*
X80852Y-41624D01*
X80860Y-41616D01*
X80867Y-41601D01*
X80867Y-41564D01*
X80860Y-41549D01*
X80852Y-41541D01*
X80837Y-41534D01*
X80807Y-41534D01*
X80792Y-41541D01*
X80785Y-41549D01*
X80777Y-41564D01*
X81077Y-41631D02*
X81062Y-41624D01*
X81054Y-41616D01*
X81047Y-41601D01*
X81047Y-41556D01*
X81054Y-41541D01*
X81062Y-41534D01*
X81077Y-41526D01*
X81099Y-41526D01*
X81114Y-41534D01*
X81122Y-41541D01*
X81129Y-41556D01*
X81129Y-41601D01*
X81122Y-41616D01*
X81114Y-41624D01*
X81099Y-41631D01*
X81077Y-41631D01*
X81197Y-41631D02*
X81197Y-41526D01*
X81197Y-41541D02*
X81204Y-41534D01*
X81219Y-41526D01*
X81242Y-41526D01*
X81257Y-41534D01*
X81264Y-41549D01*
X81264Y-41631D01*
X81264Y-41549D02*
X81272Y-41534D01*
X81287Y-41526D01*
X81309Y-41526D01*
X81324Y-41534D01*
X81332Y-41549D01*
X81332Y-41631D01*
X81399Y-41489D02*
X81407Y-41481D01*
X81422Y-41474D01*
X81459Y-41474D01*
X81474Y-41481D01*
X81482Y-41489D01*
X81489Y-41504D01*
X81489Y-41519D01*
X81482Y-41541D01*
X81392Y-41631D01*
X81489Y-41631D01*
X80567Y-42151D02*
X80567Y-42046D01*
X80567Y-41994D02*
X80560Y-42001D01*
X80567Y-42009D01*
X80575Y-42001D01*
X80567Y-41994D01*
X80567Y-42009D01*
X80642Y-42046D02*
X80642Y-42151D01*
X80642Y-42061D02*
X80650Y-42054D01*
X80665Y-42046D01*
X80687Y-42046D01*
X80702Y-42054D01*
X80710Y-42069D01*
X80710Y-42151D01*
X80770Y-41994D02*
X80875Y-41994D01*
X80807Y-42151D01*
X81077Y-42151D02*
X81062Y-42144D01*
X81054Y-42136D01*
X81047Y-42121D01*
X81047Y-42076D01*
X81054Y-42061D01*
X81062Y-42054D01*
X81077Y-42046D01*
X81099Y-42046D01*
X81114Y-42054D01*
X81122Y-42061D01*
X81129Y-42076D01*
X81129Y-42121D01*
X81122Y-42136D01*
X81114Y-42144D01*
X81099Y-42151D01*
X81077Y-42151D01*
X81197Y-42151D02*
X81197Y-42046D01*
X81197Y-42061D02*
X81204Y-42054D01*
X81219Y-42046D01*
X81242Y-42046D01*
X81257Y-42054D01*
X81264Y-42069D01*
X81264Y-42151D01*
X81264Y-42069D02*
X81272Y-42054D01*
X81287Y-42046D01*
X81309Y-42046D01*
X81324Y-42054D01*
X81332Y-42069D01*
X81332Y-42151D01*
X81399Y-42009D02*
X81407Y-42001D01*
X81422Y-41994D01*
X81459Y-41994D01*
X81474Y-42001D01*
X81482Y-42009D01*
X81489Y-42024D01*
X81489Y-42039D01*
X81482Y-42061D01*
X81392Y-42151D01*
X81489Y-42151D01*
X80642Y-63088D02*
X80642Y-62983D01*
X80642Y-62931D02*
X80635Y-62938D01*
X80642Y-62946D01*
X80650Y-62938D01*
X80642Y-62931D01*
X80642Y-62946D01*
X80717Y-62983D02*
X80717Y-63088D01*
X80717Y-62998D02*
X80725Y-62991D01*
X80740Y-62983D01*
X80762Y-62983D01*
X80777Y-62991D01*
X80785Y-63006D01*
X80785Y-63088D01*
X80852Y-62946D02*
X80860Y-62938D01*
X80875Y-62931D01*
X80912Y-62931D01*
X80927Y-62938D01*
X80935Y-62946D01*
X80942Y-62961D01*
X80942Y-62976D01*
X80935Y-62998D01*
X80845Y-63088D01*
X80942Y-63088D01*
X81077Y-62983D02*
X81077Y-63088D01*
X81040Y-62923D02*
X81002Y-63036D01*
X81100Y-63036D01*
X81302Y-63088D02*
X81287Y-63081D01*
X81279Y-63073D01*
X81272Y-63058D01*
X81272Y-63013D01*
X81279Y-62998D01*
X81287Y-62991D01*
X81302Y-62983D01*
X81324Y-62983D01*
X81339Y-62991D01*
X81347Y-62998D01*
X81354Y-63013D01*
X81354Y-63058D01*
X81347Y-63073D01*
X81339Y-63081D01*
X81324Y-63088D01*
X81302Y-63088D01*
X81422Y-63088D02*
X81422Y-62983D01*
X81422Y-62998D02*
X81429Y-62991D01*
X81444Y-62983D01*
X81467Y-62983D01*
X81482Y-62991D01*
X81489Y-63006D01*
X81489Y-63088D01*
X81489Y-63006D02*
X81497Y-62991D01*
X81512Y-62983D01*
X81534Y-62983D01*
X81549Y-62991D01*
X81557Y-63006D01*
X81557Y-63088D01*
X81624Y-62946D02*
X81632Y-62938D01*
X81647Y-62931D01*
X81684Y-62931D01*
X81699Y-62938D01*
X81707Y-62946D01*
X81714Y-62961D01*
X81714Y-62976D01*
X81707Y-62998D01*
X81617Y-63088D01*
X81714Y-63088D01*
X80642Y-63608D02*
X80642Y-63503D01*
X80642Y-63450D02*
X80635Y-63458D01*
X80642Y-63465D01*
X80650Y-63458D01*
X80642Y-63450D01*
X80642Y-63465D01*
X80717Y-63503D02*
X80717Y-63608D01*
X80717Y-63518D02*
X80725Y-63510D01*
X80740Y-63503D01*
X80762Y-63503D01*
X80777Y-63510D01*
X80785Y-63525D01*
X80785Y-63608D01*
X80852Y-63465D02*
X80860Y-63458D01*
X80875Y-63450D01*
X80912Y-63450D01*
X80927Y-63458D01*
X80935Y-63465D01*
X80942Y-63480D01*
X80942Y-63495D01*
X80935Y-63518D01*
X80845Y-63608D01*
X80942Y-63608D01*
X81085Y-63450D02*
X81010Y-63450D01*
X81002Y-63525D01*
X81010Y-63518D01*
X81025Y-63510D01*
X81062Y-63510D01*
X81077Y-63518D01*
X81085Y-63525D01*
X81092Y-63540D01*
X81092Y-63578D01*
X81085Y-63593D01*
X81077Y-63600D01*
X81062Y-63608D01*
X81025Y-63608D01*
X81010Y-63600D01*
X81002Y-63593D01*
X81302Y-63608D02*
X81287Y-63600D01*
X81279Y-63593D01*
X81272Y-63578D01*
X81272Y-63533D01*
X81279Y-63518D01*
X81287Y-63510D01*
X81302Y-63503D01*
X81324Y-63503D01*
X81339Y-63510D01*
X81347Y-63518D01*
X81354Y-63533D01*
X81354Y-63578D01*
X81347Y-63593D01*
X81339Y-63600D01*
X81324Y-63608D01*
X81302Y-63608D01*
X81422Y-63608D02*
X81422Y-63503D01*
X81422Y-63518D02*
X81429Y-63510D01*
X81444Y-63503D01*
X81467Y-63503D01*
X81482Y-63510D01*
X81489Y-63525D01*
X81489Y-63608D01*
X81489Y-63525D02*
X81497Y-63510D01*
X81512Y-63503D01*
X81534Y-63503D01*
X81549Y-63510D01*
X81557Y-63525D01*
X81557Y-63608D01*
X81624Y-63465D02*
X81632Y-63458D01*
X81647Y-63450D01*
X81684Y-63450D01*
X81699Y-63458D01*
X81707Y-63465D01*
X81714Y-63480D01*
X81714Y-63495D01*
X81707Y-63518D01*
X81617Y-63608D01*
X81714Y-63608D01*
X80642Y-64128D02*
X80642Y-64023D01*
X80642Y-63970D02*
X80635Y-63978D01*
X80642Y-63985D01*
X80650Y-63978D01*
X80642Y-63970D01*
X80642Y-63985D01*
X80717Y-64023D02*
X80717Y-64128D01*
X80717Y-64038D02*
X80725Y-64030D01*
X80740Y-64023D01*
X80762Y-64023D01*
X80777Y-64030D01*
X80785Y-64045D01*
X80785Y-64128D01*
X80852Y-63985D02*
X80860Y-63978D01*
X80875Y-63970D01*
X80912Y-63970D01*
X80927Y-63978D01*
X80935Y-63985D01*
X80942Y-64000D01*
X80942Y-64015D01*
X80935Y-64038D01*
X80845Y-64128D01*
X80942Y-64128D01*
X81077Y-63970D02*
X81047Y-63970D01*
X81032Y-63978D01*
X81025Y-63985D01*
X81010Y-64008D01*
X81002Y-64038D01*
X81002Y-64098D01*
X81010Y-64113D01*
X81017Y-64120D01*
X81032Y-64128D01*
X81062Y-64128D01*
X81077Y-64120D01*
X81085Y-64113D01*
X81092Y-64098D01*
X81092Y-64060D01*
X81085Y-64045D01*
X81077Y-64038D01*
X81062Y-64030D01*
X81032Y-64030D01*
X81017Y-64038D01*
X81010Y-64045D01*
X81002Y-64060D01*
X81302Y-64128D02*
X81287Y-64120D01*
X81279Y-64113D01*
X81272Y-64098D01*
X81272Y-64053D01*
X81279Y-64038D01*
X81287Y-64030D01*
X81302Y-64023D01*
X81324Y-64023D01*
X81339Y-64030D01*
X81347Y-64038D01*
X81354Y-64053D01*
X81354Y-64098D01*
X81347Y-64113D01*
X81339Y-64120D01*
X81324Y-64128D01*
X81302Y-64128D01*
X81422Y-64128D02*
X81422Y-64023D01*
X81422Y-64038D02*
X81429Y-64030D01*
X81444Y-64023D01*
X81467Y-64023D01*
X81482Y-64030D01*
X81489Y-64045D01*
X81489Y-64128D01*
X81489Y-64045D02*
X81497Y-64030D01*
X81512Y-64023D01*
X81534Y-64023D01*
X81549Y-64030D01*
X81557Y-64045D01*
X81557Y-64128D01*
X81624Y-63985D02*
X81632Y-63978D01*
X81647Y-63970D01*
X81684Y-63970D01*
X81699Y-63978D01*
X81707Y-63985D01*
X81714Y-64000D01*
X81714Y-64015D01*
X81707Y-64038D01*
X81617Y-64128D01*
X81714Y-64128D01*
X80642Y-64647D02*
X80642Y-64542D01*
X80642Y-64490D02*
X80635Y-64497D01*
X80642Y-64505D01*
X80650Y-64497D01*
X80642Y-64490D01*
X80642Y-64505D01*
X80717Y-64542D02*
X80717Y-64647D01*
X80717Y-64557D02*
X80725Y-64550D01*
X80740Y-64542D01*
X80762Y-64542D01*
X80777Y-64550D01*
X80785Y-64565D01*
X80785Y-64647D01*
X80852Y-64505D02*
X80860Y-64497D01*
X80875Y-64490D01*
X80912Y-64490D01*
X80927Y-64497D01*
X80935Y-64505D01*
X80942Y-64520D01*
X80942Y-64535D01*
X80935Y-64557D01*
X80845Y-64647D01*
X80942Y-64647D01*
X80995Y-64490D02*
X81100Y-64490D01*
X81032Y-64647D01*
X81302Y-64647D02*
X81287Y-64640D01*
X81279Y-64632D01*
X81272Y-64617D01*
X81272Y-64572D01*
X81279Y-64557D01*
X81287Y-64550D01*
X81302Y-64542D01*
X81324Y-64542D01*
X81339Y-64550D01*
X81347Y-64557D01*
X81354Y-64572D01*
X81354Y-64617D01*
X81347Y-64632D01*
X81339Y-64640D01*
X81324Y-64647D01*
X81302Y-64647D01*
X81422Y-64647D02*
X81422Y-64542D01*
X81422Y-64557D02*
X81429Y-64550D01*
X81444Y-64542D01*
X81467Y-64542D01*
X81482Y-64550D01*
X81489Y-64565D01*
X81489Y-64647D01*
X81489Y-64565D02*
X81497Y-64550D01*
X81512Y-64542D01*
X81534Y-64542D01*
X81549Y-64550D01*
X81557Y-64565D01*
X81557Y-64647D01*
X81624Y-64505D02*
X81632Y-64497D01*
X81647Y-64490D01*
X81684Y-64490D01*
X81699Y-64497D01*
X81707Y-64505D01*
X81714Y-64520D01*
X81714Y-64535D01*
X81707Y-64557D01*
X81617Y-64647D01*
X81714Y-64647D01*
X80642Y-65167D02*
X80642Y-65062D01*
X80642Y-65010D02*
X80635Y-65017D01*
X80642Y-65025D01*
X80650Y-65017D01*
X80642Y-65010D01*
X80642Y-65025D01*
X80717Y-65062D02*
X80717Y-65167D01*
X80717Y-65077D02*
X80725Y-65069D01*
X80740Y-65062D01*
X80762Y-65062D01*
X80777Y-65069D01*
X80785Y-65084D01*
X80785Y-65167D01*
X80852Y-65025D02*
X80860Y-65017D01*
X80875Y-65010D01*
X80912Y-65010D01*
X80927Y-65017D01*
X80935Y-65025D01*
X80942Y-65039D01*
X80942Y-65054D01*
X80935Y-65077D01*
X80845Y-65167D01*
X80942Y-65167D01*
X81077Y-65062D02*
X81077Y-65167D01*
X81040Y-65002D02*
X81002Y-65114D01*
X81100Y-65114D01*
X81302Y-65167D02*
X81287Y-65159D01*
X81279Y-65152D01*
X81272Y-65137D01*
X81272Y-65092D01*
X81279Y-65077D01*
X81287Y-65069D01*
X81302Y-65062D01*
X81324Y-65062D01*
X81339Y-65069D01*
X81347Y-65077D01*
X81354Y-65092D01*
X81354Y-65137D01*
X81347Y-65152D01*
X81339Y-65159D01*
X81324Y-65167D01*
X81302Y-65167D01*
X81422Y-65167D02*
X81422Y-65062D01*
X81422Y-65077D02*
X81429Y-65069D01*
X81444Y-65062D01*
X81467Y-65062D01*
X81482Y-65069D01*
X81489Y-65084D01*
X81489Y-65167D01*
X81489Y-65084D02*
X81497Y-65069D01*
X81512Y-65062D01*
X81534Y-65062D01*
X81549Y-65069D01*
X81557Y-65084D01*
X81557Y-65167D01*
X81714Y-65167D02*
X81624Y-65167D01*
X81669Y-65167D02*
X81669Y-65010D01*
X81654Y-65032D01*
X81639Y-65047D01*
X81624Y-65054D01*
X80642Y-65687D02*
X80642Y-65582D01*
X80642Y-65529D02*
X80635Y-65537D01*
X80642Y-65544D01*
X80650Y-65537D01*
X80642Y-65529D01*
X80642Y-65544D01*
X80717Y-65582D02*
X80717Y-65687D01*
X80717Y-65597D02*
X80725Y-65589D01*
X80740Y-65582D01*
X80762Y-65582D01*
X80777Y-65589D01*
X80785Y-65604D01*
X80785Y-65687D01*
X80852Y-65544D02*
X80860Y-65537D01*
X80875Y-65529D01*
X80912Y-65529D01*
X80927Y-65537D01*
X80935Y-65544D01*
X80942Y-65559D01*
X80942Y-65574D01*
X80935Y-65597D01*
X80845Y-65687D01*
X80942Y-65687D01*
X81085Y-65529D02*
X81010Y-65529D01*
X81002Y-65604D01*
X81010Y-65597D01*
X81025Y-65589D01*
X81062Y-65589D01*
X81077Y-65597D01*
X81085Y-65604D01*
X81092Y-65619D01*
X81092Y-65657D01*
X81085Y-65672D01*
X81077Y-65679D01*
X81062Y-65687D01*
X81025Y-65687D01*
X81010Y-65679D01*
X81002Y-65672D01*
X81302Y-65687D02*
X81287Y-65679D01*
X81279Y-65672D01*
X81272Y-65657D01*
X81272Y-65612D01*
X81279Y-65597D01*
X81287Y-65589D01*
X81302Y-65582D01*
X81324Y-65582D01*
X81339Y-65589D01*
X81347Y-65597D01*
X81354Y-65612D01*
X81354Y-65657D01*
X81347Y-65672D01*
X81339Y-65679D01*
X81324Y-65687D01*
X81302Y-65687D01*
X81422Y-65687D02*
X81422Y-65582D01*
X81422Y-65597D02*
X81429Y-65589D01*
X81444Y-65582D01*
X81467Y-65582D01*
X81482Y-65589D01*
X81489Y-65604D01*
X81489Y-65687D01*
X81489Y-65604D02*
X81497Y-65589D01*
X81512Y-65582D01*
X81534Y-65582D01*
X81549Y-65589D01*
X81557Y-65604D01*
X81557Y-65687D01*
X81714Y-65687D02*
X81624Y-65687D01*
X81669Y-65687D02*
X81669Y-65529D01*
X81654Y-65552D01*
X81639Y-65567D01*
X81624Y-65574D01*
X80642Y-66206D02*
X80642Y-66101D01*
X80642Y-66049D02*
X80635Y-66056D01*
X80642Y-66064D01*
X80650Y-66056D01*
X80642Y-66049D01*
X80642Y-66064D01*
X80717Y-66101D02*
X80717Y-66206D01*
X80717Y-66116D02*
X80725Y-66109D01*
X80740Y-66101D01*
X80762Y-66101D01*
X80777Y-66109D01*
X80785Y-66124D01*
X80785Y-66206D01*
X80852Y-66064D02*
X80860Y-66056D01*
X80875Y-66049D01*
X80912Y-66049D01*
X80927Y-66056D01*
X80935Y-66064D01*
X80942Y-66079D01*
X80942Y-66094D01*
X80935Y-66116D01*
X80845Y-66206D01*
X80942Y-66206D01*
X81077Y-66049D02*
X81047Y-66049D01*
X81032Y-66056D01*
X81025Y-66064D01*
X81010Y-66086D01*
X81002Y-66116D01*
X81002Y-66176D01*
X81010Y-66191D01*
X81017Y-66199D01*
X81032Y-66206D01*
X81062Y-66206D01*
X81077Y-66199D01*
X81085Y-66191D01*
X81092Y-66176D01*
X81092Y-66139D01*
X81085Y-66124D01*
X81077Y-66116D01*
X81062Y-66109D01*
X81032Y-66109D01*
X81017Y-66116D01*
X81010Y-66124D01*
X81002Y-66139D01*
X81302Y-66206D02*
X81287Y-66199D01*
X81279Y-66191D01*
X81272Y-66176D01*
X81272Y-66131D01*
X81279Y-66116D01*
X81287Y-66109D01*
X81302Y-66101D01*
X81324Y-66101D01*
X81339Y-66109D01*
X81347Y-66116D01*
X81354Y-66131D01*
X81354Y-66176D01*
X81347Y-66191D01*
X81339Y-66199D01*
X81324Y-66206D01*
X81302Y-66206D01*
X81422Y-66206D02*
X81422Y-66101D01*
X81422Y-66116D02*
X81429Y-66109D01*
X81444Y-66101D01*
X81467Y-66101D01*
X81482Y-66109D01*
X81489Y-66124D01*
X81489Y-66206D01*
X81489Y-66124D02*
X81497Y-66109D01*
X81512Y-66101D01*
X81534Y-66101D01*
X81549Y-66109D01*
X81557Y-66124D01*
X81557Y-66206D01*
X81714Y-66206D02*
X81624Y-66206D01*
X81669Y-66206D02*
X81669Y-66049D01*
X81654Y-66071D01*
X81639Y-66086D01*
X81624Y-66094D01*
X80642Y-66726D02*
X80642Y-66621D01*
X80642Y-66569D02*
X80635Y-66576D01*
X80642Y-66584D01*
X80650Y-66576D01*
X80642Y-66569D01*
X80642Y-66584D01*
X80717Y-66621D02*
X80717Y-66726D01*
X80717Y-66636D02*
X80725Y-66629D01*
X80740Y-66621D01*
X80762Y-66621D01*
X80777Y-66629D01*
X80785Y-66644D01*
X80785Y-66726D01*
X80852Y-66584D02*
X80860Y-66576D01*
X80875Y-66569D01*
X80912Y-66569D01*
X80927Y-66576D01*
X80935Y-66584D01*
X80942Y-66599D01*
X80942Y-66614D01*
X80935Y-66636D01*
X80845Y-66726D01*
X80942Y-66726D01*
X80995Y-66569D02*
X81100Y-66569D01*
X81032Y-66726D01*
X81302Y-66726D02*
X81287Y-66719D01*
X81279Y-66711D01*
X81272Y-66696D01*
X81272Y-66651D01*
X81279Y-66636D01*
X81287Y-66629D01*
X81302Y-66621D01*
X81324Y-66621D01*
X81339Y-66629D01*
X81347Y-66636D01*
X81354Y-66651D01*
X81354Y-66696D01*
X81347Y-66711D01*
X81339Y-66719D01*
X81324Y-66726D01*
X81302Y-66726D01*
X81422Y-66726D02*
X81422Y-66621D01*
X81422Y-66636D02*
X81429Y-66629D01*
X81444Y-66621D01*
X81467Y-66621D01*
X81482Y-66629D01*
X81489Y-66644D01*
X81489Y-66726D01*
X81489Y-66644D02*
X81497Y-66629D01*
X81512Y-66621D01*
X81534Y-66621D01*
X81549Y-66629D01*
X81557Y-66644D01*
X81557Y-66726D01*
X81714Y-66726D02*
X81624Y-66726D01*
X81669Y-66726D02*
X81669Y-66569D01*
X81654Y-66591D01*
X81639Y-66606D01*
X81624Y-66614D01*
X76392Y-63113D02*
X76392Y-63008D01*
X76392Y-62956D02*
X76385Y-62963D01*
X76392Y-62971D01*
X76400Y-62963D01*
X76392Y-62956D01*
X76392Y-62971D01*
X76467Y-63008D02*
X76467Y-63113D01*
X76467Y-63023D02*
X76475Y-63016D01*
X76490Y-63008D01*
X76512Y-63008D01*
X76527Y-63016D01*
X76535Y-63031D01*
X76535Y-63113D01*
X76595Y-62956D02*
X76692Y-62956D01*
X76640Y-63016D01*
X76662Y-63016D01*
X76677Y-63023D01*
X76685Y-63031D01*
X76692Y-63046D01*
X76692Y-63083D01*
X76685Y-63098D01*
X76677Y-63106D01*
X76662Y-63113D01*
X76617Y-63113D01*
X76602Y-63106D01*
X76595Y-63098D01*
X76842Y-63113D02*
X76752Y-63113D01*
X76797Y-63113D02*
X76797Y-62956D01*
X76782Y-62978D01*
X76767Y-62993D01*
X76752Y-63001D01*
X77052Y-63113D02*
X77037Y-63106D01*
X77029Y-63098D01*
X77022Y-63083D01*
X77022Y-63038D01*
X77029Y-63023D01*
X77037Y-63016D01*
X77052Y-63008D01*
X77074Y-63008D01*
X77089Y-63016D01*
X77097Y-63023D01*
X77104Y-63038D01*
X77104Y-63083D01*
X77097Y-63098D01*
X77089Y-63106D01*
X77074Y-63113D01*
X77052Y-63113D01*
X77172Y-63113D02*
X77172Y-63008D01*
X77172Y-63023D02*
X77179Y-63016D01*
X77194Y-63008D01*
X77217Y-63008D01*
X77232Y-63016D01*
X77239Y-63031D01*
X77239Y-63113D01*
X77239Y-63031D02*
X77247Y-63016D01*
X77262Y-63008D01*
X77284Y-63008D01*
X77299Y-63016D01*
X77307Y-63031D01*
X77307Y-63113D01*
X77374Y-62971D02*
X77382Y-62963D01*
X77397Y-62956D01*
X77434Y-62956D01*
X77449Y-62963D01*
X77457Y-62971D01*
X77464Y-62986D01*
X77464Y-63001D01*
X77457Y-63023D01*
X77367Y-63113D01*
X77464Y-63113D01*
X76392Y-63633D02*
X76392Y-63528D01*
X76392Y-63475D02*
X76385Y-63483D01*
X76392Y-63490D01*
X76400Y-63483D01*
X76392Y-63475D01*
X76392Y-63490D01*
X76467Y-63528D02*
X76467Y-63633D01*
X76467Y-63543D02*
X76475Y-63535D01*
X76490Y-63528D01*
X76512Y-63528D01*
X76527Y-63535D01*
X76535Y-63550D01*
X76535Y-63633D01*
X76595Y-63475D02*
X76692Y-63475D01*
X76640Y-63535D01*
X76662Y-63535D01*
X76677Y-63543D01*
X76685Y-63550D01*
X76692Y-63565D01*
X76692Y-63603D01*
X76685Y-63618D01*
X76677Y-63625D01*
X76662Y-63633D01*
X76617Y-63633D01*
X76602Y-63625D01*
X76595Y-63618D01*
X76790Y-63475D02*
X76805Y-63475D01*
X76820Y-63483D01*
X76827Y-63490D01*
X76835Y-63505D01*
X76842Y-63535D01*
X76842Y-63573D01*
X76835Y-63603D01*
X76827Y-63618D01*
X76820Y-63625D01*
X76805Y-63633D01*
X76790Y-63633D01*
X76775Y-63625D01*
X76767Y-63618D01*
X76760Y-63603D01*
X76752Y-63573D01*
X76752Y-63535D01*
X76760Y-63505D01*
X76767Y-63490D01*
X76775Y-63483D01*
X76790Y-63475D01*
X77052Y-63633D02*
X77037Y-63625D01*
X77029Y-63618D01*
X77022Y-63603D01*
X77022Y-63558D01*
X77029Y-63543D01*
X77037Y-63535D01*
X77052Y-63528D01*
X77074Y-63528D01*
X77089Y-63535D01*
X77097Y-63543D01*
X77104Y-63558D01*
X77104Y-63603D01*
X77097Y-63618D01*
X77089Y-63625D01*
X77074Y-63633D01*
X77052Y-63633D01*
X77172Y-63633D02*
X77172Y-63528D01*
X77172Y-63543D02*
X77179Y-63535D01*
X77194Y-63528D01*
X77217Y-63528D01*
X77232Y-63535D01*
X77239Y-63550D01*
X77239Y-63633D01*
X77239Y-63550D02*
X77247Y-63535D01*
X77262Y-63528D01*
X77284Y-63528D01*
X77299Y-63535D01*
X77307Y-63550D01*
X77307Y-63633D01*
X77374Y-63490D02*
X77382Y-63483D01*
X77397Y-63475D01*
X77434Y-63475D01*
X77449Y-63483D01*
X77457Y-63490D01*
X77464Y-63505D01*
X77464Y-63520D01*
X77457Y-63543D01*
X77367Y-63633D01*
X77464Y-63633D01*
X76392Y-64153D02*
X76392Y-64048D01*
X76392Y-63995D02*
X76385Y-64003D01*
X76392Y-64010D01*
X76400Y-64003D01*
X76392Y-63995D01*
X76392Y-64010D01*
X76467Y-64048D02*
X76467Y-64153D01*
X76467Y-64063D02*
X76475Y-64055D01*
X76490Y-64048D01*
X76512Y-64048D01*
X76527Y-64055D01*
X76535Y-64070D01*
X76535Y-64153D01*
X76602Y-64010D02*
X76610Y-64003D01*
X76625Y-63995D01*
X76662Y-63995D01*
X76677Y-64003D01*
X76685Y-64010D01*
X76692Y-64025D01*
X76692Y-64040D01*
X76685Y-64063D01*
X76595Y-64153D01*
X76692Y-64153D01*
X76767Y-64153D02*
X76797Y-64153D01*
X76812Y-64145D01*
X76820Y-64138D01*
X76835Y-64115D01*
X76842Y-64085D01*
X76842Y-64025D01*
X76835Y-64010D01*
X76827Y-64003D01*
X76812Y-63995D01*
X76782Y-63995D01*
X76767Y-64003D01*
X76760Y-64010D01*
X76752Y-64025D01*
X76752Y-64063D01*
X76760Y-64078D01*
X76767Y-64085D01*
X76782Y-64093D01*
X76812Y-64093D01*
X76827Y-64085D01*
X76835Y-64078D01*
X76842Y-64063D01*
X77052Y-64153D02*
X77037Y-64145D01*
X77029Y-64138D01*
X77022Y-64123D01*
X77022Y-64078D01*
X77029Y-64063D01*
X77037Y-64055D01*
X77052Y-64048D01*
X77074Y-64048D01*
X77089Y-64055D01*
X77097Y-64063D01*
X77104Y-64078D01*
X77104Y-64123D01*
X77097Y-64138D01*
X77089Y-64145D01*
X77074Y-64153D01*
X77052Y-64153D01*
X77172Y-64153D02*
X77172Y-64048D01*
X77172Y-64063D02*
X77179Y-64055D01*
X77194Y-64048D01*
X77217Y-64048D01*
X77232Y-64055D01*
X77239Y-64070D01*
X77239Y-64153D01*
X77239Y-64070D02*
X77247Y-64055D01*
X77262Y-64048D01*
X77284Y-64048D01*
X77299Y-64055D01*
X77307Y-64070D01*
X77307Y-64153D01*
X77374Y-64010D02*
X77382Y-64003D01*
X77397Y-63995D01*
X77434Y-63995D01*
X77449Y-64003D01*
X77457Y-64010D01*
X77464Y-64025D01*
X77464Y-64040D01*
X77457Y-64063D01*
X77367Y-64153D01*
X77464Y-64153D01*
X76392Y-64672D02*
X76392Y-64567D01*
X76392Y-64515D02*
X76385Y-64522D01*
X76392Y-64530D01*
X76400Y-64522D01*
X76392Y-64515D01*
X76392Y-64530D01*
X76467Y-64567D02*
X76467Y-64672D01*
X76467Y-64582D02*
X76475Y-64575D01*
X76490Y-64567D01*
X76512Y-64567D01*
X76527Y-64575D01*
X76535Y-64590D01*
X76535Y-64672D01*
X76602Y-64530D02*
X76610Y-64522D01*
X76625Y-64515D01*
X76662Y-64515D01*
X76677Y-64522D01*
X76685Y-64530D01*
X76692Y-64545D01*
X76692Y-64560D01*
X76685Y-64582D01*
X76595Y-64672D01*
X76692Y-64672D01*
X76782Y-64582D02*
X76767Y-64575D01*
X76760Y-64567D01*
X76752Y-64552D01*
X76752Y-64545D01*
X76760Y-64530D01*
X76767Y-64522D01*
X76782Y-64515D01*
X76812Y-64515D01*
X76827Y-64522D01*
X76835Y-64530D01*
X76842Y-64545D01*
X76842Y-64552D01*
X76835Y-64567D01*
X76827Y-64575D01*
X76812Y-64582D01*
X76782Y-64582D01*
X76767Y-64590D01*
X76760Y-64597D01*
X76752Y-64612D01*
X76752Y-64642D01*
X76760Y-64657D01*
X76767Y-64665D01*
X76782Y-64672D01*
X76812Y-64672D01*
X76827Y-64665D01*
X76835Y-64657D01*
X76842Y-64642D01*
X76842Y-64612D01*
X76835Y-64597D01*
X76827Y-64590D01*
X76812Y-64582D01*
X77052Y-64672D02*
X77037Y-64665D01*
X77029Y-64657D01*
X77022Y-64642D01*
X77022Y-64597D01*
X77029Y-64582D01*
X77037Y-64575D01*
X77052Y-64567D01*
X77074Y-64567D01*
X77089Y-64575D01*
X77097Y-64582D01*
X77104Y-64597D01*
X77104Y-64642D01*
X77097Y-64657D01*
X77089Y-64665D01*
X77074Y-64672D01*
X77052Y-64672D01*
X77172Y-64672D02*
X77172Y-64567D01*
X77172Y-64582D02*
X77179Y-64575D01*
X77194Y-64567D01*
X77217Y-64567D01*
X77232Y-64575D01*
X77239Y-64590D01*
X77239Y-64672D01*
X77239Y-64590D02*
X77247Y-64575D01*
X77262Y-64567D01*
X77284Y-64567D01*
X77299Y-64575D01*
X77307Y-64590D01*
X77307Y-64672D01*
X77374Y-64530D02*
X77382Y-64522D01*
X77397Y-64515D01*
X77434Y-64515D01*
X77449Y-64522D01*
X77457Y-64530D01*
X77464Y-64545D01*
X77464Y-64560D01*
X77457Y-64582D01*
X77367Y-64672D01*
X77464Y-64672D01*
X76392Y-65192D02*
X76392Y-65087D01*
X76392Y-65035D02*
X76385Y-65042D01*
X76392Y-65050D01*
X76400Y-65042D01*
X76392Y-65035D01*
X76392Y-65050D01*
X76467Y-65087D02*
X76467Y-65192D01*
X76467Y-65102D02*
X76475Y-65094D01*
X76490Y-65087D01*
X76512Y-65087D01*
X76527Y-65094D01*
X76535Y-65109D01*
X76535Y-65192D01*
X76595Y-65035D02*
X76692Y-65035D01*
X76640Y-65094D01*
X76662Y-65094D01*
X76677Y-65102D01*
X76685Y-65109D01*
X76692Y-65124D01*
X76692Y-65162D01*
X76685Y-65177D01*
X76677Y-65184D01*
X76662Y-65192D01*
X76617Y-65192D01*
X76602Y-65184D01*
X76595Y-65177D01*
X76842Y-65192D02*
X76752Y-65192D01*
X76797Y-65192D02*
X76797Y-65035D01*
X76782Y-65057D01*
X76767Y-65072D01*
X76752Y-65079D01*
X77052Y-65192D02*
X77037Y-65184D01*
X77029Y-65177D01*
X77022Y-65162D01*
X77022Y-65117D01*
X77029Y-65102D01*
X77037Y-65094D01*
X77052Y-65087D01*
X77074Y-65087D01*
X77089Y-65094D01*
X77097Y-65102D01*
X77104Y-65117D01*
X77104Y-65162D01*
X77097Y-65177D01*
X77089Y-65184D01*
X77074Y-65192D01*
X77052Y-65192D01*
X77172Y-65192D02*
X77172Y-65087D01*
X77172Y-65102D02*
X77179Y-65094D01*
X77194Y-65087D01*
X77217Y-65087D01*
X77232Y-65094D01*
X77239Y-65109D01*
X77239Y-65192D01*
X77239Y-65109D02*
X77247Y-65094D01*
X77262Y-65087D01*
X77284Y-65087D01*
X77299Y-65094D01*
X77307Y-65109D01*
X77307Y-65192D01*
X77464Y-65192D02*
X77374Y-65192D01*
X77419Y-65192D02*
X77419Y-65035D01*
X77404Y-65057D01*
X77389Y-65072D01*
X77374Y-65079D01*
X76392Y-65712D02*
X76392Y-65607D01*
X76392Y-65554D02*
X76385Y-65562D01*
X76392Y-65569D01*
X76400Y-65562D01*
X76392Y-65554D01*
X76392Y-65569D01*
X76467Y-65607D02*
X76467Y-65712D01*
X76467Y-65622D02*
X76475Y-65614D01*
X76490Y-65607D01*
X76512Y-65607D01*
X76527Y-65614D01*
X76535Y-65629D01*
X76535Y-65712D01*
X76595Y-65554D02*
X76692Y-65554D01*
X76640Y-65614D01*
X76662Y-65614D01*
X76677Y-65622D01*
X76685Y-65629D01*
X76692Y-65644D01*
X76692Y-65682D01*
X76685Y-65697D01*
X76677Y-65704D01*
X76662Y-65712D01*
X76617Y-65712D01*
X76602Y-65704D01*
X76595Y-65697D01*
X76790Y-65554D02*
X76805Y-65554D01*
X76820Y-65562D01*
X76827Y-65569D01*
X76835Y-65584D01*
X76842Y-65614D01*
X76842Y-65652D01*
X76835Y-65682D01*
X76827Y-65697D01*
X76820Y-65704D01*
X76805Y-65712D01*
X76790Y-65712D01*
X76775Y-65704D01*
X76767Y-65697D01*
X76760Y-65682D01*
X76752Y-65652D01*
X76752Y-65614D01*
X76760Y-65584D01*
X76767Y-65569D01*
X76775Y-65562D01*
X76790Y-65554D01*
X77052Y-65712D02*
X77037Y-65704D01*
X77029Y-65697D01*
X77022Y-65682D01*
X77022Y-65637D01*
X77029Y-65622D01*
X77037Y-65614D01*
X77052Y-65607D01*
X77074Y-65607D01*
X77089Y-65614D01*
X77097Y-65622D01*
X77104Y-65637D01*
X77104Y-65682D01*
X77097Y-65697D01*
X77089Y-65704D01*
X77074Y-65712D01*
X77052Y-65712D01*
X77172Y-65712D02*
X77172Y-65607D01*
X77172Y-65622D02*
X77179Y-65614D01*
X77194Y-65607D01*
X77217Y-65607D01*
X77232Y-65614D01*
X77239Y-65629D01*
X77239Y-65712D01*
X77239Y-65629D02*
X77247Y-65614D01*
X77262Y-65607D01*
X77284Y-65607D01*
X77299Y-65614D01*
X77307Y-65629D01*
X77307Y-65712D01*
X77464Y-65712D02*
X77374Y-65712D01*
X77419Y-65712D02*
X77419Y-65554D01*
X77404Y-65577D01*
X77389Y-65592D01*
X77374Y-65599D01*
X76392Y-66231D02*
X76392Y-66126D01*
X76392Y-66074D02*
X76385Y-66081D01*
X76392Y-66089D01*
X76400Y-66081D01*
X76392Y-66074D01*
X76392Y-66089D01*
X76467Y-66126D02*
X76467Y-66231D01*
X76467Y-66141D02*
X76475Y-66134D01*
X76490Y-66126D01*
X76512Y-66126D01*
X76527Y-66134D01*
X76535Y-66149D01*
X76535Y-66231D01*
X76602Y-66089D02*
X76610Y-66081D01*
X76625Y-66074D01*
X76662Y-66074D01*
X76677Y-66081D01*
X76685Y-66089D01*
X76692Y-66104D01*
X76692Y-66119D01*
X76685Y-66141D01*
X76595Y-66231D01*
X76692Y-66231D01*
X76767Y-66231D02*
X76797Y-66231D01*
X76812Y-66224D01*
X76820Y-66216D01*
X76835Y-66194D01*
X76842Y-66164D01*
X76842Y-66104D01*
X76835Y-66089D01*
X76827Y-66081D01*
X76812Y-66074D01*
X76782Y-66074D01*
X76767Y-66081D01*
X76760Y-66089D01*
X76752Y-66104D01*
X76752Y-66141D01*
X76760Y-66156D01*
X76767Y-66164D01*
X76782Y-66171D01*
X76812Y-66171D01*
X76827Y-66164D01*
X76835Y-66156D01*
X76842Y-66141D01*
X77052Y-66231D02*
X77037Y-66224D01*
X77029Y-66216D01*
X77022Y-66201D01*
X77022Y-66156D01*
X77029Y-66141D01*
X77037Y-66134D01*
X77052Y-66126D01*
X77074Y-66126D01*
X77089Y-66134D01*
X77097Y-66141D01*
X77104Y-66156D01*
X77104Y-66201D01*
X77097Y-66216D01*
X77089Y-66224D01*
X77074Y-66231D01*
X77052Y-66231D01*
X77172Y-66231D02*
X77172Y-66126D01*
X77172Y-66141D02*
X77179Y-66134D01*
X77194Y-66126D01*
X77217Y-66126D01*
X77232Y-66134D01*
X77239Y-66149D01*
X77239Y-66231D01*
X77239Y-66149D02*
X77247Y-66134D01*
X77262Y-66126D01*
X77284Y-66126D01*
X77299Y-66134D01*
X77307Y-66149D01*
X77307Y-66231D01*
X77464Y-66231D02*
X77374Y-66231D01*
X77419Y-66231D02*
X77419Y-66074D01*
X77404Y-66096D01*
X77389Y-66111D01*
X77374Y-66119D01*
X76392Y-66751D02*
X76392Y-66646D01*
X76392Y-66594D02*
X76385Y-66601D01*
X76392Y-66609D01*
X76400Y-66601D01*
X76392Y-66594D01*
X76392Y-66609D01*
X76467Y-66646D02*
X76467Y-66751D01*
X76467Y-66661D02*
X76475Y-66654D01*
X76490Y-66646D01*
X76512Y-66646D01*
X76527Y-66654D01*
X76535Y-66669D01*
X76535Y-66751D01*
X76602Y-66609D02*
X76610Y-66601D01*
X76625Y-66594D01*
X76662Y-66594D01*
X76677Y-66601D01*
X76685Y-66609D01*
X76692Y-66624D01*
X76692Y-66639D01*
X76685Y-66661D01*
X76595Y-66751D01*
X76692Y-66751D01*
X76782Y-66661D02*
X76767Y-66654D01*
X76760Y-66646D01*
X76752Y-66631D01*
X76752Y-66624D01*
X76760Y-66609D01*
X76767Y-66601D01*
X76782Y-66594D01*
X76812Y-66594D01*
X76827Y-66601D01*
X76835Y-66609D01*
X76842Y-66624D01*
X76842Y-66631D01*
X76835Y-66646D01*
X76827Y-66654D01*
X76812Y-66661D01*
X76782Y-66661D01*
X76767Y-66669D01*
X76760Y-66676D01*
X76752Y-66691D01*
X76752Y-66721D01*
X76760Y-66736D01*
X76767Y-66744D01*
X76782Y-66751D01*
X76812Y-66751D01*
X76827Y-66744D01*
X76835Y-66736D01*
X76842Y-66721D01*
X76842Y-66691D01*
X76835Y-66676D01*
X76827Y-66669D01*
X76812Y-66661D01*
X77052Y-66751D02*
X77037Y-66744D01*
X77029Y-66736D01*
X77022Y-66721D01*
X77022Y-66676D01*
X77029Y-66661D01*
X77037Y-66654D01*
X77052Y-66646D01*
X77074Y-66646D01*
X77089Y-66654D01*
X77097Y-66661D01*
X77104Y-66676D01*
X77104Y-66721D01*
X77097Y-66736D01*
X77089Y-66744D01*
X77074Y-66751D01*
X77052Y-66751D01*
X77172Y-66751D02*
X77172Y-66646D01*
X77172Y-66661D02*
X77179Y-66654D01*
X77194Y-66646D01*
X77217Y-66646D01*
X77232Y-66654D01*
X77239Y-66669D01*
X77239Y-66751D01*
X77239Y-66669D02*
X77247Y-66654D01*
X77262Y-66646D01*
X77284Y-66646D01*
X77299Y-66654D01*
X77307Y-66669D01*
X77307Y-66751D01*
X77464Y-66751D02*
X77374Y-66751D01*
X77419Y-66751D02*
X77419Y-66594D01*
X77404Y-66616D01*
X77389Y-66631D01*
X77374Y-66639D01*
X53067Y-63088D02*
X53067Y-62983D01*
X53067Y-62931D02*
X53060Y-62938D01*
X53067Y-62946D01*
X53075Y-62938D01*
X53067Y-62931D01*
X53067Y-62946D01*
X53142Y-62983D02*
X53142Y-63088D01*
X53142Y-62998D02*
X53150Y-62991D01*
X53165Y-62983D01*
X53187Y-62983D01*
X53202Y-62991D01*
X53210Y-63006D01*
X53210Y-63088D01*
X53367Y-63088D02*
X53277Y-63088D01*
X53322Y-63088D02*
X53322Y-62931D01*
X53307Y-62953D01*
X53292Y-62968D01*
X53277Y-62976D01*
X53442Y-63088D02*
X53472Y-63088D01*
X53487Y-63081D01*
X53495Y-63073D01*
X53510Y-63051D01*
X53517Y-63021D01*
X53517Y-62961D01*
X53510Y-62946D01*
X53502Y-62938D01*
X53487Y-62931D01*
X53457Y-62931D01*
X53442Y-62938D01*
X53435Y-62946D01*
X53427Y-62961D01*
X53427Y-62998D01*
X53435Y-63013D01*
X53442Y-63021D01*
X53457Y-63028D01*
X53487Y-63028D01*
X53502Y-63021D01*
X53510Y-63013D01*
X53517Y-62998D01*
X53727Y-63088D02*
X53712Y-63081D01*
X53704Y-63073D01*
X53697Y-63058D01*
X53697Y-63013D01*
X53704Y-62998D01*
X53712Y-62991D01*
X53727Y-62983D01*
X53749Y-62983D01*
X53764Y-62991D01*
X53772Y-62998D01*
X53779Y-63013D01*
X53779Y-63058D01*
X53772Y-63073D01*
X53764Y-63081D01*
X53749Y-63088D01*
X53727Y-63088D01*
X53847Y-63088D02*
X53847Y-62983D01*
X53847Y-62998D02*
X53854Y-62991D01*
X53869Y-62983D01*
X53892Y-62983D01*
X53907Y-62991D01*
X53914Y-63006D01*
X53914Y-63088D01*
X53914Y-63006D02*
X53922Y-62991D01*
X53937Y-62983D01*
X53959Y-62983D01*
X53974Y-62991D01*
X53982Y-63006D01*
X53982Y-63088D01*
X54049Y-62946D02*
X54057Y-62938D01*
X54072Y-62931D01*
X54109Y-62931D01*
X54124Y-62938D01*
X54132Y-62946D01*
X54139Y-62961D01*
X54139Y-62976D01*
X54132Y-62998D01*
X54042Y-63088D01*
X54139Y-63088D01*
X53067Y-63608D02*
X53067Y-63503D01*
X53067Y-63450D02*
X53060Y-63458D01*
X53067Y-63465D01*
X53075Y-63458D01*
X53067Y-63450D01*
X53067Y-63465D01*
X53142Y-63503D02*
X53142Y-63608D01*
X53142Y-63518D02*
X53150Y-63510D01*
X53165Y-63503D01*
X53187Y-63503D01*
X53202Y-63510D01*
X53210Y-63525D01*
X53210Y-63608D01*
X53367Y-63608D02*
X53277Y-63608D01*
X53322Y-63608D02*
X53322Y-63450D01*
X53307Y-63473D01*
X53292Y-63488D01*
X53277Y-63495D01*
X53457Y-63518D02*
X53442Y-63510D01*
X53435Y-63503D01*
X53427Y-63488D01*
X53427Y-63480D01*
X53435Y-63465D01*
X53442Y-63458D01*
X53457Y-63450D01*
X53487Y-63450D01*
X53502Y-63458D01*
X53510Y-63465D01*
X53517Y-63480D01*
X53517Y-63488D01*
X53510Y-63503D01*
X53502Y-63510D01*
X53487Y-63518D01*
X53457Y-63518D01*
X53442Y-63525D01*
X53435Y-63533D01*
X53427Y-63548D01*
X53427Y-63578D01*
X53435Y-63593D01*
X53442Y-63600D01*
X53457Y-63608D01*
X53487Y-63608D01*
X53502Y-63600D01*
X53510Y-63593D01*
X53517Y-63578D01*
X53517Y-63548D01*
X53510Y-63533D01*
X53502Y-63525D01*
X53487Y-63518D01*
X53727Y-63608D02*
X53712Y-63600D01*
X53704Y-63593D01*
X53697Y-63578D01*
X53697Y-63533D01*
X53704Y-63518D01*
X53712Y-63510D01*
X53727Y-63503D01*
X53749Y-63503D01*
X53764Y-63510D01*
X53772Y-63518D01*
X53779Y-63533D01*
X53779Y-63578D01*
X53772Y-63593D01*
X53764Y-63600D01*
X53749Y-63608D01*
X53727Y-63608D01*
X53847Y-63608D02*
X53847Y-63503D01*
X53847Y-63518D02*
X53854Y-63510D01*
X53869Y-63503D01*
X53892Y-63503D01*
X53907Y-63510D01*
X53914Y-63525D01*
X53914Y-63608D01*
X53914Y-63525D02*
X53922Y-63510D01*
X53937Y-63503D01*
X53959Y-63503D01*
X53974Y-63510D01*
X53982Y-63525D01*
X53982Y-63608D01*
X54049Y-63465D02*
X54057Y-63458D01*
X54072Y-63450D01*
X54109Y-63450D01*
X54124Y-63458D01*
X54132Y-63465D01*
X54139Y-63480D01*
X54139Y-63495D01*
X54132Y-63518D01*
X54042Y-63608D01*
X54139Y-63608D01*
X53067Y-64128D02*
X53067Y-64023D01*
X53067Y-63970D02*
X53060Y-63978D01*
X53067Y-63985D01*
X53075Y-63978D01*
X53067Y-63970D01*
X53067Y-63985D01*
X53142Y-64023D02*
X53142Y-64128D01*
X53142Y-64038D02*
X53150Y-64030D01*
X53165Y-64023D01*
X53187Y-64023D01*
X53202Y-64030D01*
X53210Y-64045D01*
X53210Y-64128D01*
X53367Y-64128D02*
X53277Y-64128D01*
X53322Y-64128D02*
X53322Y-63970D01*
X53307Y-63993D01*
X53292Y-64008D01*
X53277Y-64015D01*
X53420Y-63970D02*
X53525Y-63970D01*
X53457Y-64128D01*
X53727Y-64128D02*
X53712Y-64120D01*
X53704Y-64113D01*
X53697Y-64098D01*
X53697Y-64053D01*
X53704Y-64038D01*
X53712Y-64030D01*
X53727Y-64023D01*
X53749Y-64023D01*
X53764Y-64030D01*
X53772Y-64038D01*
X53779Y-64053D01*
X53779Y-64098D01*
X53772Y-64113D01*
X53764Y-64120D01*
X53749Y-64128D01*
X53727Y-64128D01*
X53847Y-64128D02*
X53847Y-64023D01*
X53847Y-64038D02*
X53854Y-64030D01*
X53869Y-64023D01*
X53892Y-64023D01*
X53907Y-64030D01*
X53914Y-64045D01*
X53914Y-64128D01*
X53914Y-64045D02*
X53922Y-64030D01*
X53937Y-64023D01*
X53959Y-64023D01*
X53974Y-64030D01*
X53982Y-64045D01*
X53982Y-64128D01*
X54049Y-63985D02*
X54057Y-63978D01*
X54072Y-63970D01*
X54109Y-63970D01*
X54124Y-63978D01*
X54132Y-63985D01*
X54139Y-64000D01*
X54139Y-64015D01*
X54132Y-64038D01*
X54042Y-64128D01*
X54139Y-64128D01*
X53067Y-64647D02*
X53067Y-64542D01*
X53067Y-64490D02*
X53060Y-64497D01*
X53067Y-64505D01*
X53075Y-64497D01*
X53067Y-64490D01*
X53067Y-64505D01*
X53142Y-64542D02*
X53142Y-64647D01*
X53142Y-64557D02*
X53150Y-64550D01*
X53165Y-64542D01*
X53187Y-64542D01*
X53202Y-64550D01*
X53210Y-64565D01*
X53210Y-64647D01*
X53367Y-64647D02*
X53277Y-64647D01*
X53322Y-64647D02*
X53322Y-64490D01*
X53307Y-64512D01*
X53292Y-64527D01*
X53277Y-64535D01*
X53502Y-64490D02*
X53472Y-64490D01*
X53457Y-64497D01*
X53450Y-64505D01*
X53435Y-64527D01*
X53427Y-64557D01*
X53427Y-64617D01*
X53435Y-64632D01*
X53442Y-64640D01*
X53457Y-64647D01*
X53487Y-64647D01*
X53502Y-64640D01*
X53510Y-64632D01*
X53517Y-64617D01*
X53517Y-64580D01*
X53510Y-64565D01*
X53502Y-64557D01*
X53487Y-64550D01*
X53457Y-64550D01*
X53442Y-64557D01*
X53435Y-64565D01*
X53427Y-64580D01*
X53727Y-64647D02*
X53712Y-64640D01*
X53704Y-64632D01*
X53697Y-64617D01*
X53697Y-64572D01*
X53704Y-64557D01*
X53712Y-64550D01*
X53727Y-64542D01*
X53749Y-64542D01*
X53764Y-64550D01*
X53772Y-64557D01*
X53779Y-64572D01*
X53779Y-64617D01*
X53772Y-64632D01*
X53764Y-64640D01*
X53749Y-64647D01*
X53727Y-64647D01*
X53847Y-64647D02*
X53847Y-64542D01*
X53847Y-64557D02*
X53854Y-64550D01*
X53869Y-64542D01*
X53892Y-64542D01*
X53907Y-64550D01*
X53914Y-64565D01*
X53914Y-64647D01*
X53914Y-64565D02*
X53922Y-64550D01*
X53937Y-64542D01*
X53959Y-64542D01*
X53974Y-64550D01*
X53982Y-64565D01*
X53982Y-64647D01*
X54049Y-64505D02*
X54057Y-64497D01*
X54072Y-64490D01*
X54109Y-64490D01*
X54124Y-64497D01*
X54132Y-64505D01*
X54139Y-64520D01*
X54139Y-64535D01*
X54132Y-64557D01*
X54042Y-64647D01*
X54139Y-64647D01*
X53067Y-65167D02*
X53067Y-65062D01*
X53067Y-65010D02*
X53060Y-65017D01*
X53067Y-65025D01*
X53075Y-65017D01*
X53067Y-65010D01*
X53067Y-65025D01*
X53142Y-65062D02*
X53142Y-65167D01*
X53142Y-65077D02*
X53150Y-65069D01*
X53165Y-65062D01*
X53187Y-65062D01*
X53202Y-65069D01*
X53210Y-65084D01*
X53210Y-65167D01*
X53277Y-65025D02*
X53285Y-65017D01*
X53300Y-65010D01*
X53337Y-65010D01*
X53352Y-65017D01*
X53360Y-65025D01*
X53367Y-65039D01*
X53367Y-65054D01*
X53360Y-65077D01*
X53270Y-65167D01*
X53367Y-65167D01*
X53420Y-65010D02*
X53517Y-65010D01*
X53465Y-65069D01*
X53487Y-65069D01*
X53502Y-65077D01*
X53510Y-65084D01*
X53517Y-65099D01*
X53517Y-65137D01*
X53510Y-65152D01*
X53502Y-65159D01*
X53487Y-65167D01*
X53442Y-65167D01*
X53427Y-65159D01*
X53420Y-65152D01*
X53727Y-65167D02*
X53712Y-65159D01*
X53704Y-65152D01*
X53697Y-65137D01*
X53697Y-65092D01*
X53704Y-65077D01*
X53712Y-65069D01*
X53727Y-65062D01*
X53749Y-65062D01*
X53764Y-65069D01*
X53772Y-65077D01*
X53779Y-65092D01*
X53779Y-65137D01*
X53772Y-65152D01*
X53764Y-65159D01*
X53749Y-65167D01*
X53727Y-65167D01*
X53847Y-65167D02*
X53847Y-65062D01*
X53847Y-65077D02*
X53854Y-65069D01*
X53869Y-65062D01*
X53892Y-65062D01*
X53907Y-65069D01*
X53914Y-65084D01*
X53914Y-65167D01*
X53914Y-65084D02*
X53922Y-65069D01*
X53937Y-65062D01*
X53959Y-65062D01*
X53974Y-65069D01*
X53982Y-65084D01*
X53982Y-65167D01*
X54139Y-65167D02*
X54049Y-65167D01*
X54094Y-65167D02*
X54094Y-65010D01*
X54079Y-65032D01*
X54064Y-65047D01*
X54049Y-65054D01*
X53067Y-65687D02*
X53067Y-65582D01*
X53067Y-65529D02*
X53060Y-65537D01*
X53067Y-65544D01*
X53075Y-65537D01*
X53067Y-65529D01*
X53067Y-65544D01*
X53142Y-65582D02*
X53142Y-65687D01*
X53142Y-65597D02*
X53150Y-65589D01*
X53165Y-65582D01*
X53187Y-65582D01*
X53202Y-65589D01*
X53210Y-65604D01*
X53210Y-65687D01*
X53277Y-65544D02*
X53285Y-65537D01*
X53300Y-65529D01*
X53337Y-65529D01*
X53352Y-65537D01*
X53360Y-65544D01*
X53367Y-65559D01*
X53367Y-65574D01*
X53360Y-65597D01*
X53270Y-65687D01*
X53367Y-65687D01*
X53427Y-65544D02*
X53435Y-65537D01*
X53450Y-65529D01*
X53487Y-65529D01*
X53502Y-65537D01*
X53510Y-65544D01*
X53517Y-65559D01*
X53517Y-65574D01*
X53510Y-65597D01*
X53420Y-65687D01*
X53517Y-65687D01*
X53727Y-65687D02*
X53712Y-65679D01*
X53704Y-65672D01*
X53697Y-65657D01*
X53697Y-65612D01*
X53704Y-65597D01*
X53712Y-65589D01*
X53727Y-65582D01*
X53749Y-65582D01*
X53764Y-65589D01*
X53772Y-65597D01*
X53779Y-65612D01*
X53779Y-65657D01*
X53772Y-65672D01*
X53764Y-65679D01*
X53749Y-65687D01*
X53727Y-65687D01*
X53847Y-65687D02*
X53847Y-65582D01*
X53847Y-65597D02*
X53854Y-65589D01*
X53869Y-65582D01*
X53892Y-65582D01*
X53907Y-65589D01*
X53914Y-65604D01*
X53914Y-65687D01*
X53914Y-65604D02*
X53922Y-65589D01*
X53937Y-65582D01*
X53959Y-65582D01*
X53974Y-65589D01*
X53982Y-65604D01*
X53982Y-65687D01*
X54139Y-65687D02*
X54049Y-65687D01*
X54094Y-65687D02*
X54094Y-65529D01*
X54079Y-65552D01*
X54064Y-65567D01*
X54049Y-65574D01*
X53067Y-66206D02*
X53067Y-66101D01*
X53067Y-66049D02*
X53060Y-66056D01*
X53067Y-66064D01*
X53075Y-66056D01*
X53067Y-66049D01*
X53067Y-66064D01*
X53142Y-66101D02*
X53142Y-66206D01*
X53142Y-66116D02*
X53150Y-66109D01*
X53165Y-66101D01*
X53187Y-66101D01*
X53202Y-66109D01*
X53210Y-66124D01*
X53210Y-66206D01*
X53277Y-66064D02*
X53285Y-66056D01*
X53300Y-66049D01*
X53337Y-66049D01*
X53352Y-66056D01*
X53360Y-66064D01*
X53367Y-66079D01*
X53367Y-66094D01*
X53360Y-66116D01*
X53270Y-66206D01*
X53367Y-66206D01*
X53517Y-66206D02*
X53427Y-66206D01*
X53472Y-66206D02*
X53472Y-66049D01*
X53457Y-66071D01*
X53442Y-66086D01*
X53427Y-66094D01*
X53727Y-66206D02*
X53712Y-66199D01*
X53704Y-66191D01*
X53697Y-66176D01*
X53697Y-66131D01*
X53704Y-66116D01*
X53712Y-66109D01*
X53727Y-66101D01*
X53749Y-66101D01*
X53764Y-66109D01*
X53772Y-66116D01*
X53779Y-66131D01*
X53779Y-66176D01*
X53772Y-66191D01*
X53764Y-66199D01*
X53749Y-66206D01*
X53727Y-66206D01*
X53847Y-66206D02*
X53847Y-66101D01*
X53847Y-66116D02*
X53854Y-66109D01*
X53869Y-66101D01*
X53892Y-66101D01*
X53907Y-66109D01*
X53914Y-66124D01*
X53914Y-66206D01*
X53914Y-66124D02*
X53922Y-66109D01*
X53937Y-66101D01*
X53959Y-66101D01*
X53974Y-66109D01*
X53982Y-66124D01*
X53982Y-66206D01*
X54139Y-66206D02*
X54049Y-66206D01*
X54094Y-66206D02*
X54094Y-66049D01*
X54079Y-66071D01*
X54064Y-66086D01*
X54049Y-66094D01*
X53067Y-66726D02*
X53067Y-66621D01*
X53067Y-66569D02*
X53060Y-66576D01*
X53067Y-66584D01*
X53075Y-66576D01*
X53067Y-66569D01*
X53067Y-66584D01*
X53142Y-66621D02*
X53142Y-66726D01*
X53142Y-66636D02*
X53150Y-66629D01*
X53165Y-66621D01*
X53187Y-66621D01*
X53202Y-66629D01*
X53210Y-66644D01*
X53210Y-66726D01*
X53277Y-66584D02*
X53285Y-66576D01*
X53300Y-66569D01*
X53337Y-66569D01*
X53352Y-66576D01*
X53360Y-66584D01*
X53367Y-66599D01*
X53367Y-66614D01*
X53360Y-66636D01*
X53270Y-66726D01*
X53367Y-66726D01*
X53465Y-66569D02*
X53480Y-66569D01*
X53495Y-66576D01*
X53502Y-66584D01*
X53510Y-66599D01*
X53517Y-66629D01*
X53517Y-66666D01*
X53510Y-66696D01*
X53502Y-66711D01*
X53495Y-66719D01*
X53480Y-66726D01*
X53465Y-66726D01*
X53450Y-66719D01*
X53442Y-66711D01*
X53435Y-66696D01*
X53427Y-66666D01*
X53427Y-66629D01*
X53435Y-66599D01*
X53442Y-66584D01*
X53450Y-66576D01*
X53465Y-66569D01*
X53727Y-66726D02*
X53712Y-66719D01*
X53704Y-66711D01*
X53697Y-66696D01*
X53697Y-66651D01*
X53704Y-66636D01*
X53712Y-66629D01*
X53727Y-66621D01*
X53749Y-66621D01*
X53764Y-66629D01*
X53772Y-66636D01*
X53779Y-66651D01*
X53779Y-66696D01*
X53772Y-66711D01*
X53764Y-66719D01*
X53749Y-66726D01*
X53727Y-66726D01*
X53847Y-66726D02*
X53847Y-66621D01*
X53847Y-66636D02*
X53854Y-66629D01*
X53869Y-66621D01*
X53892Y-66621D01*
X53907Y-66629D01*
X53914Y-66644D01*
X53914Y-66726D01*
X53914Y-66644D02*
X53922Y-66629D01*
X53937Y-66621D01*
X53959Y-66621D01*
X53974Y-66629D01*
X53982Y-66644D01*
X53982Y-66726D01*
X54139Y-66726D02*
X54049Y-66726D01*
X54094Y-66726D02*
X54094Y-66569D01*
X54079Y-66591D01*
X54064Y-66606D01*
X54049Y-66614D01*
X49017Y-63138D02*
X49017Y-63033D01*
X49017Y-62981D02*
X49010Y-62988D01*
X49017Y-62996D01*
X49025Y-62988D01*
X49017Y-62981D01*
X49017Y-62996D01*
X49092Y-63033D02*
X49092Y-63138D01*
X49092Y-63048D02*
X49100Y-63041D01*
X49115Y-63033D01*
X49137Y-63033D01*
X49152Y-63041D01*
X49160Y-63056D01*
X49160Y-63138D01*
X49227Y-62996D02*
X49235Y-62988D01*
X49250Y-62981D01*
X49287Y-62981D01*
X49302Y-62988D01*
X49310Y-62996D01*
X49317Y-63011D01*
X49317Y-63026D01*
X49310Y-63048D01*
X49220Y-63138D01*
X49317Y-63138D01*
X49415Y-62981D02*
X49430Y-62981D01*
X49445Y-62988D01*
X49452Y-62996D01*
X49460Y-63011D01*
X49467Y-63041D01*
X49467Y-63078D01*
X49460Y-63108D01*
X49452Y-63123D01*
X49445Y-63131D01*
X49430Y-63138D01*
X49415Y-63138D01*
X49400Y-63131D01*
X49392Y-63123D01*
X49385Y-63108D01*
X49377Y-63078D01*
X49377Y-63041D01*
X49385Y-63011D01*
X49392Y-62996D01*
X49400Y-62988D01*
X49415Y-62981D01*
X49677Y-63138D02*
X49662Y-63131D01*
X49654Y-63123D01*
X49647Y-63108D01*
X49647Y-63063D01*
X49654Y-63048D01*
X49662Y-63041D01*
X49677Y-63033D01*
X49699Y-63033D01*
X49714Y-63041D01*
X49722Y-63048D01*
X49729Y-63063D01*
X49729Y-63108D01*
X49722Y-63123D01*
X49714Y-63131D01*
X49699Y-63138D01*
X49677Y-63138D01*
X49797Y-63138D02*
X49797Y-63033D01*
X49797Y-63048D02*
X49804Y-63041D01*
X49819Y-63033D01*
X49842Y-63033D01*
X49857Y-63041D01*
X49864Y-63056D01*
X49864Y-63138D01*
X49864Y-63056D02*
X49872Y-63041D01*
X49887Y-63033D01*
X49909Y-63033D01*
X49924Y-63041D01*
X49932Y-63056D01*
X49932Y-63138D01*
X49999Y-62996D02*
X50007Y-62988D01*
X50022Y-62981D01*
X50059Y-62981D01*
X50074Y-62988D01*
X50082Y-62996D01*
X50089Y-63011D01*
X50089Y-63026D01*
X50082Y-63048D01*
X49992Y-63138D01*
X50089Y-63138D01*
X49017Y-63658D02*
X49017Y-63553D01*
X49017Y-63500D02*
X49010Y-63508D01*
X49017Y-63515D01*
X49025Y-63508D01*
X49017Y-63500D01*
X49017Y-63515D01*
X49092Y-63553D02*
X49092Y-63658D01*
X49092Y-63568D02*
X49100Y-63560D01*
X49115Y-63553D01*
X49137Y-63553D01*
X49152Y-63560D01*
X49160Y-63575D01*
X49160Y-63658D01*
X49227Y-63515D02*
X49235Y-63508D01*
X49250Y-63500D01*
X49287Y-63500D01*
X49302Y-63508D01*
X49310Y-63515D01*
X49317Y-63530D01*
X49317Y-63545D01*
X49310Y-63568D01*
X49220Y-63658D01*
X49317Y-63658D01*
X49467Y-63658D02*
X49377Y-63658D01*
X49422Y-63658D02*
X49422Y-63500D01*
X49407Y-63523D01*
X49392Y-63538D01*
X49377Y-63545D01*
X49677Y-63658D02*
X49662Y-63650D01*
X49654Y-63643D01*
X49647Y-63628D01*
X49647Y-63583D01*
X49654Y-63568D01*
X49662Y-63560D01*
X49677Y-63553D01*
X49699Y-63553D01*
X49714Y-63560D01*
X49722Y-63568D01*
X49729Y-63583D01*
X49729Y-63628D01*
X49722Y-63643D01*
X49714Y-63650D01*
X49699Y-63658D01*
X49677Y-63658D01*
X49797Y-63658D02*
X49797Y-63553D01*
X49797Y-63568D02*
X49804Y-63560D01*
X49819Y-63553D01*
X49842Y-63553D01*
X49857Y-63560D01*
X49864Y-63575D01*
X49864Y-63658D01*
X49864Y-63575D02*
X49872Y-63560D01*
X49887Y-63553D01*
X49909Y-63553D01*
X49924Y-63560D01*
X49932Y-63575D01*
X49932Y-63658D01*
X49999Y-63515D02*
X50007Y-63508D01*
X50022Y-63500D01*
X50059Y-63500D01*
X50074Y-63508D01*
X50082Y-63515D01*
X50089Y-63530D01*
X50089Y-63545D01*
X50082Y-63568D01*
X49992Y-63658D01*
X50089Y-63658D01*
X49017Y-64178D02*
X49017Y-64073D01*
X49017Y-64020D02*
X49010Y-64028D01*
X49017Y-64035D01*
X49025Y-64028D01*
X49017Y-64020D01*
X49017Y-64035D01*
X49092Y-64073D02*
X49092Y-64178D01*
X49092Y-64088D02*
X49100Y-64080D01*
X49115Y-64073D01*
X49137Y-64073D01*
X49152Y-64080D01*
X49160Y-64095D01*
X49160Y-64178D01*
X49227Y-64035D02*
X49235Y-64028D01*
X49250Y-64020D01*
X49287Y-64020D01*
X49302Y-64028D01*
X49310Y-64035D01*
X49317Y-64050D01*
X49317Y-64065D01*
X49310Y-64088D01*
X49220Y-64178D01*
X49317Y-64178D01*
X49377Y-64035D02*
X49385Y-64028D01*
X49400Y-64020D01*
X49437Y-64020D01*
X49452Y-64028D01*
X49460Y-64035D01*
X49467Y-64050D01*
X49467Y-64065D01*
X49460Y-64088D01*
X49370Y-64178D01*
X49467Y-64178D01*
X49677Y-64178D02*
X49662Y-64170D01*
X49654Y-64163D01*
X49647Y-64148D01*
X49647Y-64103D01*
X49654Y-64088D01*
X49662Y-64080D01*
X49677Y-64073D01*
X49699Y-64073D01*
X49714Y-64080D01*
X49722Y-64088D01*
X49729Y-64103D01*
X49729Y-64148D01*
X49722Y-64163D01*
X49714Y-64170D01*
X49699Y-64178D01*
X49677Y-64178D01*
X49797Y-64178D02*
X49797Y-64073D01*
X49797Y-64088D02*
X49804Y-64080D01*
X49819Y-64073D01*
X49842Y-64073D01*
X49857Y-64080D01*
X49864Y-64095D01*
X49864Y-64178D01*
X49864Y-64095D02*
X49872Y-64080D01*
X49887Y-64073D01*
X49909Y-64073D01*
X49924Y-64080D01*
X49932Y-64095D01*
X49932Y-64178D01*
X49999Y-64035D02*
X50007Y-64028D01*
X50022Y-64020D01*
X50059Y-64020D01*
X50074Y-64028D01*
X50082Y-64035D01*
X50089Y-64050D01*
X50089Y-64065D01*
X50082Y-64088D01*
X49992Y-64178D01*
X50089Y-64178D01*
X49017Y-64697D02*
X49017Y-64592D01*
X49017Y-64540D02*
X49010Y-64547D01*
X49017Y-64555D01*
X49025Y-64547D01*
X49017Y-64540D01*
X49017Y-64555D01*
X49092Y-64592D02*
X49092Y-64697D01*
X49092Y-64607D02*
X49100Y-64600D01*
X49115Y-64592D01*
X49137Y-64592D01*
X49152Y-64600D01*
X49160Y-64615D01*
X49160Y-64697D01*
X49227Y-64555D02*
X49235Y-64547D01*
X49250Y-64540D01*
X49287Y-64540D01*
X49302Y-64547D01*
X49310Y-64555D01*
X49317Y-64570D01*
X49317Y-64585D01*
X49310Y-64607D01*
X49220Y-64697D01*
X49317Y-64697D01*
X49370Y-64540D02*
X49467Y-64540D01*
X49415Y-64600D01*
X49437Y-64600D01*
X49452Y-64607D01*
X49460Y-64615D01*
X49467Y-64630D01*
X49467Y-64667D01*
X49460Y-64682D01*
X49452Y-64690D01*
X49437Y-64697D01*
X49392Y-64697D01*
X49377Y-64690D01*
X49370Y-64682D01*
X49677Y-64697D02*
X49662Y-64690D01*
X49654Y-64682D01*
X49647Y-64667D01*
X49647Y-64622D01*
X49654Y-64607D01*
X49662Y-64600D01*
X49677Y-64592D01*
X49699Y-64592D01*
X49714Y-64600D01*
X49722Y-64607D01*
X49729Y-64622D01*
X49729Y-64667D01*
X49722Y-64682D01*
X49714Y-64690D01*
X49699Y-64697D01*
X49677Y-64697D01*
X49797Y-64697D02*
X49797Y-64592D01*
X49797Y-64607D02*
X49804Y-64600D01*
X49819Y-64592D01*
X49842Y-64592D01*
X49857Y-64600D01*
X49864Y-64615D01*
X49864Y-64697D01*
X49864Y-64615D02*
X49872Y-64600D01*
X49887Y-64592D01*
X49909Y-64592D01*
X49924Y-64600D01*
X49932Y-64615D01*
X49932Y-64697D01*
X49999Y-64555D02*
X50007Y-64547D01*
X50022Y-64540D01*
X50059Y-64540D01*
X50074Y-64547D01*
X50082Y-64555D01*
X50089Y-64570D01*
X50089Y-64585D01*
X50082Y-64607D01*
X49992Y-64697D01*
X50089Y-64697D01*
X49017Y-65217D02*
X49017Y-65112D01*
X49017Y-65060D02*
X49010Y-65067D01*
X49017Y-65075D01*
X49025Y-65067D01*
X49017Y-65060D01*
X49017Y-65075D01*
X49092Y-65112D02*
X49092Y-65217D01*
X49092Y-65127D02*
X49100Y-65119D01*
X49115Y-65112D01*
X49137Y-65112D01*
X49152Y-65119D01*
X49160Y-65134D01*
X49160Y-65217D01*
X49317Y-65217D02*
X49227Y-65217D01*
X49272Y-65217D02*
X49272Y-65060D01*
X49257Y-65082D01*
X49242Y-65097D01*
X49227Y-65104D01*
X49452Y-65060D02*
X49422Y-65060D01*
X49407Y-65067D01*
X49400Y-65075D01*
X49385Y-65097D01*
X49377Y-65127D01*
X49377Y-65187D01*
X49385Y-65202D01*
X49392Y-65209D01*
X49407Y-65217D01*
X49437Y-65217D01*
X49452Y-65209D01*
X49460Y-65202D01*
X49467Y-65187D01*
X49467Y-65149D01*
X49460Y-65134D01*
X49452Y-65127D01*
X49437Y-65119D01*
X49407Y-65119D01*
X49392Y-65127D01*
X49385Y-65134D01*
X49377Y-65149D01*
X49677Y-65217D02*
X49662Y-65209D01*
X49654Y-65202D01*
X49647Y-65187D01*
X49647Y-65142D01*
X49654Y-65127D01*
X49662Y-65119D01*
X49677Y-65112D01*
X49699Y-65112D01*
X49714Y-65119D01*
X49722Y-65127D01*
X49729Y-65142D01*
X49729Y-65187D01*
X49722Y-65202D01*
X49714Y-65209D01*
X49699Y-65217D01*
X49677Y-65217D01*
X49797Y-65217D02*
X49797Y-65112D01*
X49797Y-65127D02*
X49804Y-65119D01*
X49819Y-65112D01*
X49842Y-65112D01*
X49857Y-65119D01*
X49864Y-65134D01*
X49864Y-65217D01*
X49864Y-65134D02*
X49872Y-65119D01*
X49887Y-65112D01*
X49909Y-65112D01*
X49924Y-65119D01*
X49932Y-65134D01*
X49932Y-65217D01*
X50089Y-65217D02*
X49999Y-65217D01*
X50044Y-65217D02*
X50044Y-65060D01*
X50029Y-65082D01*
X50014Y-65097D01*
X49999Y-65104D01*
X49017Y-65737D02*
X49017Y-65632D01*
X49017Y-65579D02*
X49010Y-65587D01*
X49017Y-65594D01*
X49025Y-65587D01*
X49017Y-65579D01*
X49017Y-65594D01*
X49092Y-65632D02*
X49092Y-65737D01*
X49092Y-65647D02*
X49100Y-65639D01*
X49115Y-65632D01*
X49137Y-65632D01*
X49152Y-65639D01*
X49160Y-65654D01*
X49160Y-65737D01*
X49317Y-65737D02*
X49227Y-65737D01*
X49272Y-65737D02*
X49272Y-65579D01*
X49257Y-65602D01*
X49242Y-65617D01*
X49227Y-65624D01*
X49370Y-65579D02*
X49475Y-65579D01*
X49407Y-65737D01*
X49677Y-65737D02*
X49662Y-65729D01*
X49654Y-65722D01*
X49647Y-65707D01*
X49647Y-65662D01*
X49654Y-65647D01*
X49662Y-65639D01*
X49677Y-65632D01*
X49699Y-65632D01*
X49714Y-65639D01*
X49722Y-65647D01*
X49729Y-65662D01*
X49729Y-65707D01*
X49722Y-65722D01*
X49714Y-65729D01*
X49699Y-65737D01*
X49677Y-65737D01*
X49797Y-65737D02*
X49797Y-65632D01*
X49797Y-65647D02*
X49804Y-65639D01*
X49819Y-65632D01*
X49842Y-65632D01*
X49857Y-65639D01*
X49864Y-65654D01*
X49864Y-65737D01*
X49864Y-65654D02*
X49872Y-65639D01*
X49887Y-65632D01*
X49909Y-65632D01*
X49924Y-65639D01*
X49932Y-65654D01*
X49932Y-65737D01*
X50089Y-65737D02*
X49999Y-65737D01*
X50044Y-65737D02*
X50044Y-65579D01*
X50029Y-65602D01*
X50014Y-65617D01*
X49999Y-65624D01*
X49017Y-66256D02*
X49017Y-66151D01*
X49017Y-66099D02*
X49010Y-66106D01*
X49017Y-66114D01*
X49025Y-66106D01*
X49017Y-66099D01*
X49017Y-66114D01*
X49092Y-66151D02*
X49092Y-66256D01*
X49092Y-66166D02*
X49100Y-66159D01*
X49115Y-66151D01*
X49137Y-66151D01*
X49152Y-66159D01*
X49160Y-66174D01*
X49160Y-66256D01*
X49317Y-66256D02*
X49227Y-66256D01*
X49272Y-66256D02*
X49272Y-66099D01*
X49257Y-66121D01*
X49242Y-66136D01*
X49227Y-66144D01*
X49407Y-66166D02*
X49392Y-66159D01*
X49385Y-66151D01*
X49377Y-66136D01*
X49377Y-66129D01*
X49385Y-66114D01*
X49392Y-66106D01*
X49407Y-66099D01*
X49437Y-66099D01*
X49452Y-66106D01*
X49460Y-66114D01*
X49467Y-66129D01*
X49467Y-66136D01*
X49460Y-66151D01*
X49452Y-66159D01*
X49437Y-66166D01*
X49407Y-66166D01*
X49392Y-66174D01*
X49385Y-66181D01*
X49377Y-66196D01*
X49377Y-66226D01*
X49385Y-66241D01*
X49392Y-66249D01*
X49407Y-66256D01*
X49437Y-66256D01*
X49452Y-66249D01*
X49460Y-66241D01*
X49467Y-66226D01*
X49467Y-66196D01*
X49460Y-66181D01*
X49452Y-66174D01*
X49437Y-66166D01*
X49677Y-66256D02*
X49662Y-66249D01*
X49654Y-66241D01*
X49647Y-66226D01*
X49647Y-66181D01*
X49654Y-66166D01*
X49662Y-66159D01*
X49677Y-66151D01*
X49699Y-66151D01*
X49714Y-66159D01*
X49722Y-66166D01*
X49729Y-66181D01*
X49729Y-66226D01*
X49722Y-66241D01*
X49714Y-66249D01*
X49699Y-66256D01*
X49677Y-66256D01*
X49797Y-66256D02*
X49797Y-66151D01*
X49797Y-66166D02*
X49804Y-66159D01*
X49819Y-66151D01*
X49842Y-66151D01*
X49857Y-66159D01*
X49864Y-66174D01*
X49864Y-66256D01*
X49864Y-66174D02*
X49872Y-66159D01*
X49887Y-66151D01*
X49909Y-66151D01*
X49924Y-66159D01*
X49932Y-66174D01*
X49932Y-66256D01*
X50089Y-66256D02*
X49999Y-66256D01*
X50044Y-66256D02*
X50044Y-66099D01*
X50029Y-66121D01*
X50014Y-66136D01*
X49999Y-66144D01*
X49017Y-66776D02*
X49017Y-66671D01*
X49017Y-66619D02*
X49010Y-66626D01*
X49017Y-66634D01*
X49025Y-66626D01*
X49017Y-66619D01*
X49017Y-66634D01*
X49092Y-66671D02*
X49092Y-66776D01*
X49092Y-66686D02*
X49100Y-66679D01*
X49115Y-66671D01*
X49137Y-66671D01*
X49152Y-66679D01*
X49160Y-66694D01*
X49160Y-66776D01*
X49317Y-66776D02*
X49227Y-66776D01*
X49272Y-66776D02*
X49272Y-66619D01*
X49257Y-66641D01*
X49242Y-66656D01*
X49227Y-66664D01*
X49392Y-66776D02*
X49422Y-66776D01*
X49437Y-66769D01*
X49445Y-66761D01*
X49460Y-66739D01*
X49467Y-66709D01*
X49467Y-66649D01*
X49460Y-66634D01*
X49452Y-66626D01*
X49437Y-66619D01*
X49407Y-66619D01*
X49392Y-66626D01*
X49385Y-66634D01*
X49377Y-66649D01*
X49377Y-66686D01*
X49385Y-66701D01*
X49392Y-66709D01*
X49407Y-66716D01*
X49437Y-66716D01*
X49452Y-66709D01*
X49460Y-66701D01*
X49467Y-66686D01*
X49677Y-66776D02*
X49662Y-66769D01*
X49654Y-66761D01*
X49647Y-66746D01*
X49647Y-66701D01*
X49654Y-66686D01*
X49662Y-66679D01*
X49677Y-66671D01*
X49699Y-66671D01*
X49714Y-66679D01*
X49722Y-66686D01*
X49729Y-66701D01*
X49729Y-66746D01*
X49722Y-66761D01*
X49714Y-66769D01*
X49699Y-66776D01*
X49677Y-66776D01*
X49797Y-66776D02*
X49797Y-66671D01*
X49797Y-66686D02*
X49804Y-66679D01*
X49819Y-66671D01*
X49842Y-66671D01*
X49857Y-66679D01*
X49864Y-66694D01*
X49864Y-66776D01*
X49864Y-66694D02*
X49872Y-66679D01*
X49887Y-66671D01*
X49909Y-66671D01*
X49924Y-66679D01*
X49932Y-66694D01*
X49932Y-66776D01*
X50089Y-66776D02*
X49999Y-66776D01*
X50044Y-66776D02*
X50044Y-66619D01*
X50029Y-66641D01*
X50014Y-66656D01*
X49999Y-66664D01*
X53017Y-38588D02*
X53017Y-38483D01*
X53017Y-38431D02*
X53010Y-38438D01*
X53017Y-38446D01*
X53025Y-38438D01*
X53017Y-38431D01*
X53017Y-38446D01*
X53092Y-38483D02*
X53092Y-38588D01*
X53092Y-38498D02*
X53100Y-38491D01*
X53115Y-38483D01*
X53137Y-38483D01*
X53152Y-38491D01*
X53160Y-38506D01*
X53160Y-38588D01*
X53317Y-38588D02*
X53227Y-38588D01*
X53272Y-38588D02*
X53272Y-38431D01*
X53257Y-38453D01*
X53242Y-38468D01*
X53227Y-38476D01*
X53467Y-38588D02*
X53377Y-38588D01*
X53422Y-38588D02*
X53422Y-38431D01*
X53407Y-38453D01*
X53392Y-38468D01*
X53377Y-38476D01*
X53677Y-38588D02*
X53662Y-38581D01*
X53654Y-38573D01*
X53647Y-38558D01*
X53647Y-38513D01*
X53654Y-38498D01*
X53662Y-38491D01*
X53677Y-38483D01*
X53699Y-38483D01*
X53714Y-38491D01*
X53722Y-38498D01*
X53729Y-38513D01*
X53729Y-38558D01*
X53722Y-38573D01*
X53714Y-38581D01*
X53699Y-38588D01*
X53677Y-38588D01*
X53797Y-38588D02*
X53797Y-38483D01*
X53797Y-38498D02*
X53804Y-38491D01*
X53819Y-38483D01*
X53842Y-38483D01*
X53857Y-38491D01*
X53864Y-38506D01*
X53864Y-38588D01*
X53864Y-38506D02*
X53872Y-38491D01*
X53887Y-38483D01*
X53909Y-38483D01*
X53924Y-38491D01*
X53932Y-38506D01*
X53932Y-38588D01*
X54089Y-38588D02*
X53999Y-38588D01*
X54044Y-38588D02*
X54044Y-38431D01*
X54029Y-38453D01*
X54014Y-38468D01*
X53999Y-38476D01*
X53017Y-39108D02*
X53017Y-39003D01*
X53017Y-38950D02*
X53010Y-38958D01*
X53017Y-38965D01*
X53025Y-38958D01*
X53017Y-38950D01*
X53017Y-38965D01*
X53092Y-39003D02*
X53092Y-39108D01*
X53092Y-39018D02*
X53100Y-39010D01*
X53115Y-39003D01*
X53137Y-39003D01*
X53152Y-39010D01*
X53160Y-39025D01*
X53160Y-39108D01*
X53317Y-39108D02*
X53227Y-39108D01*
X53272Y-39108D02*
X53272Y-38950D01*
X53257Y-38973D01*
X53242Y-38988D01*
X53227Y-38995D01*
X53415Y-38950D02*
X53430Y-38950D01*
X53445Y-38958D01*
X53452Y-38965D01*
X53460Y-38980D01*
X53467Y-39010D01*
X53467Y-39048D01*
X53460Y-39078D01*
X53452Y-39093D01*
X53445Y-39100D01*
X53430Y-39108D01*
X53415Y-39108D01*
X53400Y-39100D01*
X53392Y-39093D01*
X53385Y-39078D01*
X53377Y-39048D01*
X53377Y-39010D01*
X53385Y-38980D01*
X53392Y-38965D01*
X53400Y-38958D01*
X53415Y-38950D01*
X53677Y-39108D02*
X53662Y-39100D01*
X53654Y-39093D01*
X53647Y-39078D01*
X53647Y-39033D01*
X53654Y-39018D01*
X53662Y-39010D01*
X53677Y-39003D01*
X53699Y-39003D01*
X53714Y-39010D01*
X53722Y-39018D01*
X53729Y-39033D01*
X53729Y-39078D01*
X53722Y-39093D01*
X53714Y-39100D01*
X53699Y-39108D01*
X53677Y-39108D01*
X53797Y-39108D02*
X53797Y-39003D01*
X53797Y-39018D02*
X53804Y-39010D01*
X53819Y-39003D01*
X53842Y-39003D01*
X53857Y-39010D01*
X53864Y-39025D01*
X53864Y-39108D01*
X53864Y-39025D02*
X53872Y-39010D01*
X53887Y-39003D01*
X53909Y-39003D01*
X53924Y-39010D01*
X53932Y-39025D01*
X53932Y-39108D01*
X54089Y-39108D02*
X53999Y-39108D01*
X54044Y-39108D02*
X54044Y-38950D01*
X54029Y-38973D01*
X54014Y-38988D01*
X53999Y-38995D01*
X53092Y-39628D02*
X53092Y-39523D01*
X53092Y-39470D02*
X53085Y-39478D01*
X53092Y-39485D01*
X53100Y-39478D01*
X53092Y-39470D01*
X53092Y-39485D01*
X53167Y-39523D02*
X53167Y-39628D01*
X53167Y-39538D02*
X53175Y-39530D01*
X53190Y-39523D01*
X53212Y-39523D01*
X53227Y-39530D01*
X53235Y-39545D01*
X53235Y-39628D01*
X53317Y-39628D02*
X53347Y-39628D01*
X53362Y-39620D01*
X53370Y-39613D01*
X53385Y-39590D01*
X53392Y-39560D01*
X53392Y-39500D01*
X53385Y-39485D01*
X53377Y-39478D01*
X53362Y-39470D01*
X53332Y-39470D01*
X53317Y-39478D01*
X53310Y-39485D01*
X53302Y-39500D01*
X53302Y-39538D01*
X53310Y-39553D01*
X53317Y-39560D01*
X53332Y-39568D01*
X53362Y-39568D01*
X53377Y-39560D01*
X53385Y-39553D01*
X53392Y-39538D01*
X53602Y-39628D02*
X53587Y-39620D01*
X53579Y-39613D01*
X53572Y-39598D01*
X53572Y-39553D01*
X53579Y-39538D01*
X53587Y-39530D01*
X53602Y-39523D01*
X53624Y-39523D01*
X53639Y-39530D01*
X53647Y-39538D01*
X53654Y-39553D01*
X53654Y-39598D01*
X53647Y-39613D01*
X53639Y-39620D01*
X53624Y-39628D01*
X53602Y-39628D01*
X53722Y-39628D02*
X53722Y-39523D01*
X53722Y-39538D02*
X53729Y-39530D01*
X53744Y-39523D01*
X53767Y-39523D01*
X53782Y-39530D01*
X53789Y-39545D01*
X53789Y-39628D01*
X53789Y-39545D02*
X53797Y-39530D01*
X53812Y-39523D01*
X53834Y-39523D01*
X53849Y-39530D01*
X53857Y-39545D01*
X53857Y-39628D01*
X54014Y-39628D02*
X53924Y-39628D01*
X53969Y-39628D02*
X53969Y-39470D01*
X53954Y-39493D01*
X53939Y-39508D01*
X53924Y-39515D01*
X53092Y-40147D02*
X53092Y-40042D01*
X53092Y-39990D02*
X53085Y-39997D01*
X53092Y-40005D01*
X53100Y-39997D01*
X53092Y-39990D01*
X53092Y-40005D01*
X53167Y-40042D02*
X53167Y-40147D01*
X53167Y-40057D02*
X53175Y-40050D01*
X53190Y-40042D01*
X53212Y-40042D01*
X53227Y-40050D01*
X53235Y-40065D01*
X53235Y-40147D01*
X53332Y-40057D02*
X53317Y-40050D01*
X53310Y-40042D01*
X53302Y-40027D01*
X53302Y-40020D01*
X53310Y-40005D01*
X53317Y-39997D01*
X53332Y-39990D01*
X53362Y-39990D01*
X53377Y-39997D01*
X53385Y-40005D01*
X53392Y-40020D01*
X53392Y-40027D01*
X53385Y-40042D01*
X53377Y-40050D01*
X53362Y-40057D01*
X53332Y-40057D01*
X53317Y-40065D01*
X53310Y-40072D01*
X53302Y-40087D01*
X53302Y-40117D01*
X53310Y-40132D01*
X53317Y-40140D01*
X53332Y-40147D01*
X53362Y-40147D01*
X53377Y-40140D01*
X53385Y-40132D01*
X53392Y-40117D01*
X53392Y-40087D01*
X53385Y-40072D01*
X53377Y-40065D01*
X53362Y-40057D01*
X53602Y-40147D02*
X53587Y-40140D01*
X53579Y-40132D01*
X53572Y-40117D01*
X53572Y-40072D01*
X53579Y-40057D01*
X53587Y-40050D01*
X53602Y-40042D01*
X53624Y-40042D01*
X53639Y-40050D01*
X53647Y-40057D01*
X53654Y-40072D01*
X53654Y-40117D01*
X53647Y-40132D01*
X53639Y-40140D01*
X53624Y-40147D01*
X53602Y-40147D01*
X53722Y-40147D02*
X53722Y-40042D01*
X53722Y-40057D02*
X53729Y-40050D01*
X53744Y-40042D01*
X53767Y-40042D01*
X53782Y-40050D01*
X53789Y-40065D01*
X53789Y-40147D01*
X53789Y-40065D02*
X53797Y-40050D01*
X53812Y-40042D01*
X53834Y-40042D01*
X53849Y-40050D01*
X53857Y-40065D01*
X53857Y-40147D01*
X54014Y-40147D02*
X53924Y-40147D01*
X53969Y-40147D02*
X53969Y-39990D01*
X53954Y-40012D01*
X53939Y-40027D01*
X53924Y-40035D01*
X53017Y-40667D02*
X53017Y-40562D01*
X53017Y-40510D02*
X53010Y-40517D01*
X53017Y-40525D01*
X53025Y-40517D01*
X53017Y-40510D01*
X53017Y-40525D01*
X53092Y-40562D02*
X53092Y-40667D01*
X53092Y-40577D02*
X53100Y-40569D01*
X53115Y-40562D01*
X53137Y-40562D01*
X53152Y-40569D01*
X53160Y-40584D01*
X53160Y-40667D01*
X53317Y-40667D02*
X53227Y-40667D01*
X53272Y-40667D02*
X53272Y-40510D01*
X53257Y-40532D01*
X53242Y-40547D01*
X53227Y-40554D01*
X53460Y-40510D02*
X53385Y-40510D01*
X53377Y-40584D01*
X53385Y-40577D01*
X53400Y-40569D01*
X53437Y-40569D01*
X53452Y-40577D01*
X53460Y-40584D01*
X53467Y-40599D01*
X53467Y-40637D01*
X53460Y-40652D01*
X53452Y-40659D01*
X53437Y-40667D01*
X53400Y-40667D01*
X53385Y-40659D01*
X53377Y-40652D01*
X53677Y-40667D02*
X53662Y-40659D01*
X53654Y-40652D01*
X53647Y-40637D01*
X53647Y-40592D01*
X53654Y-40577D01*
X53662Y-40569D01*
X53677Y-40562D01*
X53699Y-40562D01*
X53714Y-40569D01*
X53722Y-40577D01*
X53729Y-40592D01*
X53729Y-40637D01*
X53722Y-40652D01*
X53714Y-40659D01*
X53699Y-40667D01*
X53677Y-40667D01*
X53797Y-40667D02*
X53797Y-40562D01*
X53797Y-40577D02*
X53804Y-40569D01*
X53819Y-40562D01*
X53842Y-40562D01*
X53857Y-40569D01*
X53864Y-40584D01*
X53864Y-40667D01*
X53864Y-40584D02*
X53872Y-40569D01*
X53887Y-40562D01*
X53909Y-40562D01*
X53924Y-40569D01*
X53932Y-40584D01*
X53932Y-40667D01*
X53999Y-40525D02*
X54007Y-40517D01*
X54022Y-40510D01*
X54059Y-40510D01*
X54074Y-40517D01*
X54082Y-40525D01*
X54089Y-40539D01*
X54089Y-40554D01*
X54082Y-40577D01*
X53992Y-40667D01*
X54089Y-40667D01*
X53017Y-41187D02*
X53017Y-41082D01*
X53017Y-41029D02*
X53010Y-41037D01*
X53017Y-41044D01*
X53025Y-41037D01*
X53017Y-41029D01*
X53017Y-41044D01*
X53092Y-41082D02*
X53092Y-41187D01*
X53092Y-41097D02*
X53100Y-41089D01*
X53115Y-41082D01*
X53137Y-41082D01*
X53152Y-41089D01*
X53160Y-41104D01*
X53160Y-41187D01*
X53317Y-41187D02*
X53227Y-41187D01*
X53272Y-41187D02*
X53272Y-41029D01*
X53257Y-41052D01*
X53242Y-41067D01*
X53227Y-41074D01*
X53452Y-41082D02*
X53452Y-41187D01*
X53415Y-41022D02*
X53377Y-41134D01*
X53475Y-41134D01*
X53677Y-41187D02*
X53662Y-41179D01*
X53654Y-41172D01*
X53647Y-41157D01*
X53647Y-41112D01*
X53654Y-41097D01*
X53662Y-41089D01*
X53677Y-41082D01*
X53699Y-41082D01*
X53714Y-41089D01*
X53722Y-41097D01*
X53729Y-41112D01*
X53729Y-41157D01*
X53722Y-41172D01*
X53714Y-41179D01*
X53699Y-41187D01*
X53677Y-41187D01*
X53797Y-41187D02*
X53797Y-41082D01*
X53797Y-41097D02*
X53804Y-41089D01*
X53819Y-41082D01*
X53842Y-41082D01*
X53857Y-41089D01*
X53864Y-41104D01*
X53864Y-41187D01*
X53864Y-41104D02*
X53872Y-41089D01*
X53887Y-41082D01*
X53909Y-41082D01*
X53924Y-41089D01*
X53932Y-41104D01*
X53932Y-41187D01*
X53999Y-41044D02*
X54007Y-41037D01*
X54022Y-41029D01*
X54059Y-41029D01*
X54074Y-41037D01*
X54082Y-41044D01*
X54089Y-41059D01*
X54089Y-41074D01*
X54082Y-41097D01*
X53992Y-41187D01*
X54089Y-41187D01*
X53017Y-41706D02*
X53017Y-41601D01*
X53017Y-41549D02*
X53010Y-41556D01*
X53017Y-41564D01*
X53025Y-41556D01*
X53017Y-41549D01*
X53017Y-41564D01*
X53092Y-41601D02*
X53092Y-41706D01*
X53092Y-41616D02*
X53100Y-41609D01*
X53115Y-41601D01*
X53137Y-41601D01*
X53152Y-41609D01*
X53160Y-41624D01*
X53160Y-41706D01*
X53317Y-41706D02*
X53227Y-41706D01*
X53272Y-41706D02*
X53272Y-41549D01*
X53257Y-41571D01*
X53242Y-41586D01*
X53227Y-41594D01*
X53370Y-41549D02*
X53467Y-41549D01*
X53415Y-41609D01*
X53437Y-41609D01*
X53452Y-41616D01*
X53460Y-41624D01*
X53467Y-41639D01*
X53467Y-41676D01*
X53460Y-41691D01*
X53452Y-41699D01*
X53437Y-41706D01*
X53392Y-41706D01*
X53377Y-41699D01*
X53370Y-41691D01*
X53677Y-41706D02*
X53662Y-41699D01*
X53654Y-41691D01*
X53647Y-41676D01*
X53647Y-41631D01*
X53654Y-41616D01*
X53662Y-41609D01*
X53677Y-41601D01*
X53699Y-41601D01*
X53714Y-41609D01*
X53722Y-41616D01*
X53729Y-41631D01*
X53729Y-41676D01*
X53722Y-41691D01*
X53714Y-41699D01*
X53699Y-41706D01*
X53677Y-41706D01*
X53797Y-41706D02*
X53797Y-41601D01*
X53797Y-41616D02*
X53804Y-41609D01*
X53819Y-41601D01*
X53842Y-41601D01*
X53857Y-41609D01*
X53864Y-41624D01*
X53864Y-41706D01*
X53864Y-41624D02*
X53872Y-41609D01*
X53887Y-41601D01*
X53909Y-41601D01*
X53924Y-41609D01*
X53932Y-41624D01*
X53932Y-41706D01*
X53999Y-41564D02*
X54007Y-41556D01*
X54022Y-41549D01*
X54059Y-41549D01*
X54074Y-41556D01*
X54082Y-41564D01*
X54089Y-41579D01*
X54089Y-41594D01*
X54082Y-41616D01*
X53992Y-41706D01*
X54089Y-41706D01*
X53017Y-42226D02*
X53017Y-42121D01*
X53017Y-42069D02*
X53010Y-42076D01*
X53017Y-42084D01*
X53025Y-42076D01*
X53017Y-42069D01*
X53017Y-42084D01*
X53092Y-42121D02*
X53092Y-42226D01*
X53092Y-42136D02*
X53100Y-42129D01*
X53115Y-42121D01*
X53137Y-42121D01*
X53152Y-42129D01*
X53160Y-42144D01*
X53160Y-42226D01*
X53317Y-42226D02*
X53227Y-42226D01*
X53272Y-42226D02*
X53272Y-42069D01*
X53257Y-42091D01*
X53242Y-42106D01*
X53227Y-42114D01*
X53377Y-42084D02*
X53385Y-42076D01*
X53400Y-42069D01*
X53437Y-42069D01*
X53452Y-42076D01*
X53460Y-42084D01*
X53467Y-42099D01*
X53467Y-42114D01*
X53460Y-42136D01*
X53370Y-42226D01*
X53467Y-42226D01*
X53677Y-42226D02*
X53662Y-42219D01*
X53654Y-42211D01*
X53647Y-42196D01*
X53647Y-42151D01*
X53654Y-42136D01*
X53662Y-42129D01*
X53677Y-42121D01*
X53699Y-42121D01*
X53714Y-42129D01*
X53722Y-42136D01*
X53729Y-42151D01*
X53729Y-42196D01*
X53722Y-42211D01*
X53714Y-42219D01*
X53699Y-42226D01*
X53677Y-42226D01*
X53797Y-42226D02*
X53797Y-42121D01*
X53797Y-42136D02*
X53804Y-42129D01*
X53819Y-42121D01*
X53842Y-42121D01*
X53857Y-42129D01*
X53864Y-42144D01*
X53864Y-42226D01*
X53864Y-42144D02*
X53872Y-42129D01*
X53887Y-42121D01*
X53909Y-42121D01*
X53924Y-42129D01*
X53932Y-42144D01*
X53932Y-42226D01*
X53999Y-42084D02*
X54007Y-42076D01*
X54022Y-42069D01*
X54059Y-42069D01*
X54074Y-42076D01*
X54082Y-42084D01*
X54089Y-42099D01*
X54089Y-42114D01*
X54082Y-42136D01*
X53992Y-42226D01*
X54089Y-42226D01*
G54D11*
X34025Y-46898D02*
X34137Y-46898D01*
X34193Y-46926D01*
X34250Y-46982D01*
X34278Y-47095D01*
X34278Y-47292D01*
X34250Y-47404D01*
X34193Y-47460D01*
X34137Y-47489D01*
X34025Y-47489D01*
X33968Y-47460D01*
X33912Y-47404D01*
X33884Y-47292D01*
X33884Y-47095D01*
X33912Y-46982D01*
X33968Y-46926D01*
X34025Y-46898D01*
X34531Y-47489D02*
X34531Y-46898D01*
X34728Y-47320D01*
X34925Y-46898D01*
X34925Y-47489D01*
X35206Y-47489D02*
X35206Y-46898D01*
X35543Y-47489D01*
X35543Y-46898D01*
X35824Y-47489D02*
X35824Y-46898D01*
X36865Y-47489D02*
X36527Y-47489D01*
X36696Y-47489D02*
X36696Y-46898D01*
X36640Y-46982D01*
X36584Y-47039D01*
X36527Y-47067D01*
X34000Y-36323D02*
X34112Y-36323D01*
X34168Y-36351D01*
X34225Y-36407D01*
X34253Y-36520D01*
X34253Y-36717D01*
X34225Y-36829D01*
X34168Y-36885D01*
X34112Y-36914D01*
X34000Y-36914D01*
X33943Y-36885D01*
X33887Y-36829D01*
X33859Y-36717D01*
X33859Y-36520D01*
X33887Y-36407D01*
X33943Y-36351D01*
X34000Y-36323D01*
X34506Y-36914D02*
X34506Y-36323D01*
X34703Y-36745D01*
X34900Y-36323D01*
X34900Y-36914D01*
X35181Y-36914D02*
X35181Y-36323D01*
X35518Y-36914D01*
X35518Y-36323D01*
X35799Y-36914D02*
X35799Y-36323D01*
X36502Y-36379D02*
X36531Y-36351D01*
X36587Y-36323D01*
X36727Y-36323D01*
X36784Y-36351D01*
X36812Y-36379D01*
X36840Y-36435D01*
X36840Y-36492D01*
X36812Y-36576D01*
X36474Y-36914D01*
X36840Y-36914D01*
G54D10*
X48742Y-38663D02*
X48742Y-38558D01*
X48742Y-38506D02*
X48735Y-38513D01*
X48742Y-38521D01*
X48750Y-38513D01*
X48742Y-38506D01*
X48742Y-38521D01*
X48817Y-38558D02*
X48817Y-38663D01*
X48817Y-38573D02*
X48825Y-38566D01*
X48840Y-38558D01*
X48862Y-38558D01*
X48877Y-38566D01*
X48885Y-38581D01*
X48885Y-38663D01*
X49042Y-38663D02*
X48952Y-38663D01*
X48997Y-38663D02*
X48997Y-38506D01*
X48982Y-38528D01*
X48967Y-38543D01*
X48952Y-38551D01*
X49102Y-38521D02*
X49110Y-38513D01*
X49125Y-38506D01*
X49162Y-38506D01*
X49177Y-38513D01*
X49185Y-38521D01*
X49192Y-38536D01*
X49192Y-38551D01*
X49185Y-38573D01*
X49095Y-38663D01*
X49192Y-38663D01*
X49402Y-38663D02*
X49387Y-38656D01*
X49379Y-38648D01*
X49372Y-38633D01*
X49372Y-38588D01*
X49379Y-38573D01*
X49387Y-38566D01*
X49402Y-38558D01*
X49424Y-38558D01*
X49439Y-38566D01*
X49447Y-38573D01*
X49454Y-38588D01*
X49454Y-38633D01*
X49447Y-38648D01*
X49439Y-38656D01*
X49424Y-38663D01*
X49402Y-38663D01*
X49522Y-38663D02*
X49522Y-38558D01*
X49522Y-38573D02*
X49529Y-38566D01*
X49544Y-38558D01*
X49567Y-38558D01*
X49582Y-38566D01*
X49589Y-38581D01*
X49589Y-38663D01*
X49589Y-38581D02*
X49597Y-38566D01*
X49612Y-38558D01*
X49634Y-38558D01*
X49649Y-38566D01*
X49657Y-38581D01*
X49657Y-38663D01*
X49814Y-38663D02*
X49724Y-38663D01*
X49769Y-38663D02*
X49769Y-38506D01*
X49754Y-38528D01*
X49739Y-38543D01*
X49724Y-38551D01*
X48742Y-39183D02*
X48742Y-39078D01*
X48742Y-39025D02*
X48735Y-39033D01*
X48742Y-39040D01*
X48750Y-39033D01*
X48742Y-39025D01*
X48742Y-39040D01*
X48817Y-39078D02*
X48817Y-39183D01*
X48817Y-39093D02*
X48825Y-39085D01*
X48840Y-39078D01*
X48862Y-39078D01*
X48877Y-39085D01*
X48885Y-39100D01*
X48885Y-39183D01*
X49042Y-39183D02*
X48952Y-39183D01*
X48997Y-39183D02*
X48997Y-39025D01*
X48982Y-39048D01*
X48967Y-39063D01*
X48952Y-39070D01*
X49095Y-39025D02*
X49192Y-39025D01*
X49140Y-39085D01*
X49162Y-39085D01*
X49177Y-39093D01*
X49185Y-39100D01*
X49192Y-39115D01*
X49192Y-39153D01*
X49185Y-39168D01*
X49177Y-39175D01*
X49162Y-39183D01*
X49117Y-39183D01*
X49102Y-39175D01*
X49095Y-39168D01*
X49402Y-39183D02*
X49387Y-39175D01*
X49379Y-39168D01*
X49372Y-39153D01*
X49372Y-39108D01*
X49379Y-39093D01*
X49387Y-39085D01*
X49402Y-39078D01*
X49424Y-39078D01*
X49439Y-39085D01*
X49447Y-39093D01*
X49454Y-39108D01*
X49454Y-39153D01*
X49447Y-39168D01*
X49439Y-39175D01*
X49424Y-39183D01*
X49402Y-39183D01*
X49522Y-39183D02*
X49522Y-39078D01*
X49522Y-39093D02*
X49529Y-39085D01*
X49544Y-39078D01*
X49567Y-39078D01*
X49582Y-39085D01*
X49589Y-39100D01*
X49589Y-39183D01*
X49589Y-39100D02*
X49597Y-39085D01*
X49612Y-39078D01*
X49634Y-39078D01*
X49649Y-39085D01*
X49657Y-39100D01*
X49657Y-39183D01*
X49814Y-39183D02*
X49724Y-39183D01*
X49769Y-39183D02*
X49769Y-39025D01*
X49754Y-39048D01*
X49739Y-39063D01*
X49724Y-39070D01*
X48742Y-39703D02*
X48742Y-39598D01*
X48742Y-39545D02*
X48735Y-39553D01*
X48742Y-39560D01*
X48750Y-39553D01*
X48742Y-39545D01*
X48742Y-39560D01*
X48817Y-39598D02*
X48817Y-39703D01*
X48817Y-39613D02*
X48825Y-39605D01*
X48840Y-39598D01*
X48862Y-39598D01*
X48877Y-39605D01*
X48885Y-39620D01*
X48885Y-39703D01*
X49042Y-39703D02*
X48952Y-39703D01*
X48997Y-39703D02*
X48997Y-39545D01*
X48982Y-39568D01*
X48967Y-39583D01*
X48952Y-39590D01*
X49177Y-39598D02*
X49177Y-39703D01*
X49140Y-39538D02*
X49102Y-39650D01*
X49200Y-39650D01*
X49402Y-39703D02*
X49387Y-39695D01*
X49379Y-39688D01*
X49372Y-39673D01*
X49372Y-39628D01*
X49379Y-39613D01*
X49387Y-39605D01*
X49402Y-39598D01*
X49424Y-39598D01*
X49439Y-39605D01*
X49447Y-39613D01*
X49454Y-39628D01*
X49454Y-39673D01*
X49447Y-39688D01*
X49439Y-39695D01*
X49424Y-39703D01*
X49402Y-39703D01*
X49522Y-39703D02*
X49522Y-39598D01*
X49522Y-39613D02*
X49529Y-39605D01*
X49544Y-39598D01*
X49567Y-39598D01*
X49582Y-39605D01*
X49589Y-39620D01*
X49589Y-39703D01*
X49589Y-39620D02*
X49597Y-39605D01*
X49612Y-39598D01*
X49634Y-39598D01*
X49649Y-39605D01*
X49657Y-39620D01*
X49657Y-39703D01*
X49814Y-39703D02*
X49724Y-39703D01*
X49769Y-39703D02*
X49769Y-39545D01*
X49754Y-39568D01*
X49739Y-39583D01*
X49724Y-39590D01*
X48742Y-40222D02*
X48742Y-40117D01*
X48742Y-40065D02*
X48735Y-40072D01*
X48742Y-40080D01*
X48750Y-40072D01*
X48742Y-40065D01*
X48742Y-40080D01*
X48817Y-40117D02*
X48817Y-40222D01*
X48817Y-40132D02*
X48825Y-40125D01*
X48840Y-40117D01*
X48862Y-40117D01*
X48877Y-40125D01*
X48885Y-40140D01*
X48885Y-40222D01*
X49042Y-40222D02*
X48952Y-40222D01*
X48997Y-40222D02*
X48997Y-40065D01*
X48982Y-40087D01*
X48967Y-40102D01*
X48952Y-40110D01*
X49185Y-40065D02*
X49110Y-40065D01*
X49102Y-40140D01*
X49110Y-40132D01*
X49125Y-40125D01*
X49162Y-40125D01*
X49177Y-40132D01*
X49185Y-40140D01*
X49192Y-40155D01*
X49192Y-40192D01*
X49185Y-40207D01*
X49177Y-40215D01*
X49162Y-40222D01*
X49125Y-40222D01*
X49110Y-40215D01*
X49102Y-40207D01*
X49402Y-40222D02*
X49387Y-40215D01*
X49379Y-40207D01*
X49372Y-40192D01*
X49372Y-40147D01*
X49379Y-40132D01*
X49387Y-40125D01*
X49402Y-40117D01*
X49424Y-40117D01*
X49439Y-40125D01*
X49447Y-40132D01*
X49454Y-40147D01*
X49454Y-40192D01*
X49447Y-40207D01*
X49439Y-40215D01*
X49424Y-40222D01*
X49402Y-40222D01*
X49522Y-40222D02*
X49522Y-40117D01*
X49522Y-40132D02*
X49529Y-40125D01*
X49544Y-40117D01*
X49567Y-40117D01*
X49582Y-40125D01*
X49589Y-40140D01*
X49589Y-40222D01*
X49589Y-40140D02*
X49597Y-40125D01*
X49612Y-40117D01*
X49634Y-40117D01*
X49649Y-40125D01*
X49657Y-40140D01*
X49657Y-40222D01*
X49814Y-40222D02*
X49724Y-40222D01*
X49769Y-40222D02*
X49769Y-40065D01*
X49754Y-40087D01*
X49739Y-40102D01*
X49724Y-40110D01*
X48817Y-40742D02*
X48817Y-40637D01*
X48817Y-40585D02*
X48810Y-40592D01*
X48817Y-40600D01*
X48825Y-40592D01*
X48817Y-40585D01*
X48817Y-40600D01*
X48892Y-40637D02*
X48892Y-40742D01*
X48892Y-40652D02*
X48900Y-40644D01*
X48915Y-40637D01*
X48937Y-40637D01*
X48952Y-40644D01*
X48960Y-40659D01*
X48960Y-40742D01*
X49057Y-40652D02*
X49042Y-40644D01*
X49035Y-40637D01*
X49027Y-40622D01*
X49027Y-40614D01*
X49035Y-40600D01*
X49042Y-40592D01*
X49057Y-40585D01*
X49087Y-40585D01*
X49102Y-40592D01*
X49110Y-40600D01*
X49117Y-40614D01*
X49117Y-40622D01*
X49110Y-40637D01*
X49102Y-40644D01*
X49087Y-40652D01*
X49057Y-40652D01*
X49042Y-40659D01*
X49035Y-40667D01*
X49027Y-40682D01*
X49027Y-40712D01*
X49035Y-40727D01*
X49042Y-40734D01*
X49057Y-40742D01*
X49087Y-40742D01*
X49102Y-40734D01*
X49110Y-40727D01*
X49117Y-40712D01*
X49117Y-40682D01*
X49110Y-40667D01*
X49102Y-40659D01*
X49087Y-40652D01*
X49327Y-40742D02*
X49312Y-40734D01*
X49304Y-40727D01*
X49297Y-40712D01*
X49297Y-40667D01*
X49304Y-40652D01*
X49312Y-40644D01*
X49327Y-40637D01*
X49349Y-40637D01*
X49364Y-40644D01*
X49372Y-40652D01*
X49379Y-40667D01*
X49379Y-40712D01*
X49372Y-40727D01*
X49364Y-40734D01*
X49349Y-40742D01*
X49327Y-40742D01*
X49447Y-40742D02*
X49447Y-40637D01*
X49447Y-40652D02*
X49454Y-40644D01*
X49469Y-40637D01*
X49492Y-40637D01*
X49507Y-40644D01*
X49514Y-40659D01*
X49514Y-40742D01*
X49514Y-40659D02*
X49522Y-40644D01*
X49537Y-40637D01*
X49559Y-40637D01*
X49574Y-40644D01*
X49582Y-40659D01*
X49582Y-40742D01*
X49649Y-40600D02*
X49657Y-40592D01*
X49672Y-40585D01*
X49709Y-40585D01*
X49724Y-40592D01*
X49732Y-40600D01*
X49739Y-40614D01*
X49739Y-40629D01*
X49732Y-40652D01*
X49642Y-40742D01*
X49739Y-40742D01*
X48817Y-41262D02*
X48817Y-41157D01*
X48817Y-41104D02*
X48810Y-41112D01*
X48817Y-41119D01*
X48825Y-41112D01*
X48817Y-41104D01*
X48817Y-41119D01*
X48892Y-41157D02*
X48892Y-41262D01*
X48892Y-41172D02*
X48900Y-41164D01*
X48915Y-41157D01*
X48937Y-41157D01*
X48952Y-41164D01*
X48960Y-41179D01*
X48960Y-41262D01*
X49042Y-41262D02*
X49072Y-41262D01*
X49087Y-41254D01*
X49095Y-41247D01*
X49110Y-41224D01*
X49117Y-41194D01*
X49117Y-41134D01*
X49110Y-41119D01*
X49102Y-41112D01*
X49087Y-41104D01*
X49057Y-41104D01*
X49042Y-41112D01*
X49035Y-41119D01*
X49027Y-41134D01*
X49027Y-41172D01*
X49035Y-41187D01*
X49042Y-41194D01*
X49057Y-41202D01*
X49087Y-41202D01*
X49102Y-41194D01*
X49110Y-41187D01*
X49117Y-41172D01*
X49327Y-41262D02*
X49312Y-41254D01*
X49304Y-41247D01*
X49297Y-41232D01*
X49297Y-41187D01*
X49304Y-41172D01*
X49312Y-41164D01*
X49327Y-41157D01*
X49349Y-41157D01*
X49364Y-41164D01*
X49372Y-41172D01*
X49379Y-41187D01*
X49379Y-41232D01*
X49372Y-41247D01*
X49364Y-41254D01*
X49349Y-41262D01*
X49327Y-41262D01*
X49447Y-41262D02*
X49447Y-41157D01*
X49447Y-41172D02*
X49454Y-41164D01*
X49469Y-41157D01*
X49492Y-41157D01*
X49507Y-41164D01*
X49514Y-41179D01*
X49514Y-41262D01*
X49514Y-41179D02*
X49522Y-41164D01*
X49537Y-41157D01*
X49559Y-41157D01*
X49574Y-41164D01*
X49582Y-41179D01*
X49582Y-41262D01*
X49649Y-41119D02*
X49657Y-41112D01*
X49672Y-41104D01*
X49709Y-41104D01*
X49724Y-41112D01*
X49732Y-41119D01*
X49739Y-41134D01*
X49739Y-41149D01*
X49732Y-41172D01*
X49642Y-41262D01*
X49739Y-41262D01*
X48742Y-41781D02*
X48742Y-41676D01*
X48742Y-41624D02*
X48735Y-41631D01*
X48742Y-41639D01*
X48750Y-41631D01*
X48742Y-41624D01*
X48742Y-41639D01*
X48817Y-41676D02*
X48817Y-41781D01*
X48817Y-41691D02*
X48825Y-41684D01*
X48840Y-41676D01*
X48862Y-41676D01*
X48877Y-41684D01*
X48885Y-41699D01*
X48885Y-41781D01*
X49042Y-41781D02*
X48952Y-41781D01*
X48997Y-41781D02*
X48997Y-41624D01*
X48982Y-41646D01*
X48967Y-41661D01*
X48952Y-41669D01*
X49140Y-41624D02*
X49155Y-41624D01*
X49170Y-41631D01*
X49177Y-41639D01*
X49185Y-41654D01*
X49192Y-41684D01*
X49192Y-41721D01*
X49185Y-41751D01*
X49177Y-41766D01*
X49170Y-41774D01*
X49155Y-41781D01*
X49140Y-41781D01*
X49125Y-41774D01*
X49117Y-41766D01*
X49110Y-41751D01*
X49102Y-41721D01*
X49102Y-41684D01*
X49110Y-41654D01*
X49117Y-41639D01*
X49125Y-41631D01*
X49140Y-41624D01*
X49402Y-41781D02*
X49387Y-41774D01*
X49379Y-41766D01*
X49372Y-41751D01*
X49372Y-41706D01*
X49379Y-41691D01*
X49387Y-41684D01*
X49402Y-41676D01*
X49424Y-41676D01*
X49439Y-41684D01*
X49447Y-41691D01*
X49454Y-41706D01*
X49454Y-41751D01*
X49447Y-41766D01*
X49439Y-41774D01*
X49424Y-41781D01*
X49402Y-41781D01*
X49522Y-41781D02*
X49522Y-41676D01*
X49522Y-41691D02*
X49529Y-41684D01*
X49544Y-41676D01*
X49567Y-41676D01*
X49582Y-41684D01*
X49589Y-41699D01*
X49589Y-41781D01*
X49589Y-41699D02*
X49597Y-41684D01*
X49612Y-41676D01*
X49634Y-41676D01*
X49649Y-41684D01*
X49657Y-41699D01*
X49657Y-41781D01*
X49724Y-41639D02*
X49732Y-41631D01*
X49747Y-41624D01*
X49784Y-41624D01*
X49799Y-41631D01*
X49807Y-41639D01*
X49814Y-41654D01*
X49814Y-41669D01*
X49807Y-41691D01*
X49717Y-41781D01*
X49814Y-41781D01*
X48742Y-42301D02*
X48742Y-42196D01*
X48742Y-42144D02*
X48735Y-42151D01*
X48742Y-42159D01*
X48750Y-42151D01*
X48742Y-42144D01*
X48742Y-42159D01*
X48817Y-42196D02*
X48817Y-42301D01*
X48817Y-42211D02*
X48825Y-42204D01*
X48840Y-42196D01*
X48862Y-42196D01*
X48877Y-42204D01*
X48885Y-42219D01*
X48885Y-42301D01*
X49042Y-42301D02*
X48952Y-42301D01*
X48997Y-42301D02*
X48997Y-42144D01*
X48982Y-42166D01*
X48967Y-42181D01*
X48952Y-42189D01*
X49192Y-42301D02*
X49102Y-42301D01*
X49147Y-42301D02*
X49147Y-42144D01*
X49132Y-42166D01*
X49117Y-42181D01*
X49102Y-42189D01*
X49402Y-42301D02*
X49387Y-42294D01*
X49379Y-42286D01*
X49372Y-42271D01*
X49372Y-42226D01*
X49379Y-42211D01*
X49387Y-42204D01*
X49402Y-42196D01*
X49424Y-42196D01*
X49439Y-42204D01*
X49447Y-42211D01*
X49454Y-42226D01*
X49454Y-42271D01*
X49447Y-42286D01*
X49439Y-42294D01*
X49424Y-42301D01*
X49402Y-42301D01*
X49522Y-42301D02*
X49522Y-42196D01*
X49522Y-42211D02*
X49529Y-42204D01*
X49544Y-42196D01*
X49567Y-42196D01*
X49582Y-42204D01*
X49589Y-42219D01*
X49589Y-42301D01*
X49589Y-42219D02*
X49597Y-42204D01*
X49612Y-42196D01*
X49634Y-42196D01*
X49649Y-42204D01*
X49657Y-42219D01*
X49657Y-42301D01*
X49724Y-42159D02*
X49732Y-42151D01*
X49747Y-42144D01*
X49784Y-42144D01*
X49799Y-42151D01*
X49807Y-42159D01*
X49814Y-42174D01*
X49814Y-42189D01*
X49807Y-42211D01*
X49717Y-42301D01*
X49814Y-42301D01*
X34717Y-29095D02*
X34698Y-29104D01*
X34660Y-29104D01*
X34642Y-29095D01*
X34632Y-29076D01*
X34632Y-29001D01*
X34642Y-28982D01*
X34660Y-28973D01*
X34698Y-28973D01*
X34717Y-28982D01*
X34726Y-29001D01*
X34726Y-29020D01*
X34632Y-29039D01*
X34895Y-29104D02*
X34895Y-29001D01*
X34885Y-28982D01*
X34867Y-28973D01*
X34829Y-28973D01*
X34810Y-28982D01*
X34895Y-29095D02*
X34876Y-29104D01*
X34829Y-29104D01*
X34810Y-29095D01*
X34801Y-29076D01*
X34801Y-29057D01*
X34810Y-29039D01*
X34829Y-29029D01*
X34876Y-29029D01*
X34895Y-29020D01*
X34989Y-29104D02*
X34989Y-28973D01*
X34989Y-29010D02*
X34998Y-28992D01*
X35007Y-28982D01*
X35026Y-28973D01*
X35045Y-28973D01*
X35082Y-28973D02*
X35157Y-28973D01*
X35110Y-28907D02*
X35110Y-29076D01*
X35120Y-29095D01*
X35139Y-29104D01*
X35157Y-29104D01*
X35223Y-29104D02*
X35223Y-28907D01*
X35307Y-29104D02*
X35307Y-29001D01*
X35298Y-28982D01*
X35279Y-28973D01*
X35251Y-28973D01*
X35232Y-28982D01*
X35223Y-28992D01*
X34487Y-30049D02*
X34421Y-29955D01*
X34375Y-30049D02*
X34375Y-29852D01*
X34450Y-29852D01*
X34468Y-29862D01*
X34478Y-29871D01*
X34487Y-29890D01*
X34487Y-29918D01*
X34478Y-29937D01*
X34468Y-29946D01*
X34450Y-29955D01*
X34375Y-29955D01*
X34571Y-29946D02*
X34637Y-29946D01*
X34665Y-30049D02*
X34571Y-30049D01*
X34571Y-29852D01*
X34665Y-29852D01*
X34815Y-29946D02*
X34750Y-29946D01*
X34750Y-30049D02*
X34750Y-29852D01*
X34843Y-29852D01*
X35134Y-29946D02*
X35162Y-29955D01*
X35171Y-29965D01*
X35181Y-29983D01*
X35181Y-30012D01*
X35171Y-30030D01*
X35162Y-30040D01*
X35143Y-30049D01*
X35068Y-30049D01*
X35068Y-29852D01*
X35134Y-29852D01*
X35153Y-29862D01*
X35162Y-29871D01*
X35171Y-29890D01*
X35171Y-29908D01*
X35162Y-29927D01*
X35153Y-29937D01*
X35134Y-29946D01*
X35068Y-29946D01*
X35265Y-30049D02*
X35265Y-29852D01*
X35378Y-30049D01*
X35378Y-29852D01*
X35584Y-30030D02*
X35574Y-30040D01*
X35546Y-30049D01*
X35528Y-30049D01*
X35499Y-30040D01*
X35481Y-30021D01*
X35471Y-30002D01*
X35462Y-29965D01*
X35462Y-29937D01*
X35471Y-29899D01*
X35481Y-29880D01*
X35499Y-29862D01*
X35528Y-29852D01*
X35546Y-29852D01*
X35574Y-29862D01*
X35584Y-29871D01*
X34417Y-30994D02*
X34351Y-30900D01*
X34304Y-30994D02*
X34304Y-30797D01*
X34379Y-30797D01*
X34398Y-30806D01*
X34407Y-30816D01*
X34417Y-30835D01*
X34417Y-30863D01*
X34407Y-30881D01*
X34398Y-30891D01*
X34379Y-30900D01*
X34304Y-30900D01*
X34501Y-30891D02*
X34567Y-30891D01*
X34595Y-30994D02*
X34501Y-30994D01*
X34501Y-30797D01*
X34595Y-30797D01*
X34745Y-30891D02*
X34679Y-30891D01*
X34679Y-30994D02*
X34679Y-30797D01*
X34773Y-30797D01*
X35035Y-30797D02*
X35073Y-30797D01*
X35092Y-30806D01*
X35110Y-30825D01*
X35120Y-30863D01*
X35120Y-30928D01*
X35110Y-30966D01*
X35092Y-30985D01*
X35073Y-30994D01*
X35035Y-30994D01*
X35017Y-30985D01*
X34998Y-30966D01*
X34989Y-30928D01*
X34989Y-30863D01*
X34998Y-30825D01*
X35017Y-30806D01*
X35035Y-30797D01*
X35204Y-30994D02*
X35204Y-30863D01*
X35204Y-30881D02*
X35214Y-30872D01*
X35232Y-30863D01*
X35260Y-30863D01*
X35279Y-30872D01*
X35289Y-30891D01*
X35289Y-30994D01*
X35289Y-30891D02*
X35298Y-30872D01*
X35317Y-30863D01*
X35345Y-30863D01*
X35364Y-30872D01*
X35373Y-30891D01*
X35373Y-30994D01*
X35467Y-30863D02*
X35467Y-30994D01*
X35467Y-30881D02*
X35476Y-30872D01*
X35495Y-30863D01*
X35523Y-30863D01*
X35542Y-30872D01*
X35551Y-30891D01*
X35551Y-30994D01*
X35645Y-30994D02*
X35645Y-30863D01*
X35645Y-30797D02*
X35635Y-30806D01*
X35645Y-30816D01*
X35654Y-30806D01*
X35645Y-30797D01*
X35645Y-30816D01*
X34717Y-31929D02*
X34698Y-31939D01*
X34660Y-31939D01*
X34642Y-31929D01*
X34632Y-31911D01*
X34632Y-31836D01*
X34642Y-31817D01*
X34660Y-31808D01*
X34698Y-31808D01*
X34717Y-31817D01*
X34726Y-31836D01*
X34726Y-31854D01*
X34632Y-31873D01*
X34895Y-31939D02*
X34895Y-31836D01*
X34885Y-31817D01*
X34867Y-31808D01*
X34829Y-31808D01*
X34810Y-31817D01*
X34895Y-31929D02*
X34876Y-31939D01*
X34829Y-31939D01*
X34810Y-31929D01*
X34801Y-31911D01*
X34801Y-31892D01*
X34810Y-31873D01*
X34829Y-31864D01*
X34876Y-31864D01*
X34895Y-31854D01*
X34989Y-31939D02*
X34989Y-31808D01*
X34989Y-31845D02*
X34998Y-31826D01*
X35007Y-31817D01*
X35026Y-31808D01*
X35045Y-31808D01*
X35082Y-31808D02*
X35157Y-31808D01*
X35110Y-31742D02*
X35110Y-31911D01*
X35120Y-31929D01*
X35139Y-31939D01*
X35157Y-31939D01*
X35223Y-31939D02*
X35223Y-31742D01*
X35307Y-31939D02*
X35307Y-31836D01*
X35298Y-31817D01*
X35279Y-31808D01*
X35251Y-31808D01*
X35232Y-31817D01*
X35223Y-31826D01*
G54D12*
X36640Y-38116D02*
X36624Y-38109D01*
X36616Y-38093D01*
X36616Y-37951D01*
X36703Y-38116D02*
X36703Y-38006D01*
X36703Y-37951D02*
X36695Y-37959D01*
X36703Y-37967D01*
X36711Y-37959D01*
X36703Y-37951D01*
X36703Y-37967D01*
X36782Y-38006D02*
X36782Y-38116D01*
X36782Y-38022D02*
X36789Y-38014D01*
X36805Y-38006D01*
X36829Y-38006D01*
X36845Y-38014D01*
X36852Y-38030D01*
X36852Y-38116D01*
X36994Y-38109D02*
X36978Y-38116D01*
X36947Y-38116D01*
X36931Y-38109D01*
X36923Y-38093D01*
X36923Y-38030D01*
X36931Y-38014D01*
X36947Y-38006D01*
X36978Y-38006D01*
X36994Y-38014D01*
X37002Y-38030D01*
X37002Y-38046D01*
X36923Y-38061D01*
X37073Y-37951D02*
X37073Y-38085D01*
X37081Y-38101D01*
X37089Y-38109D01*
X37104Y-38116D01*
X37136Y-38116D01*
X37152Y-38109D01*
X37160Y-38101D01*
X37167Y-38085D01*
X37167Y-37951D01*
X37246Y-38116D02*
X37246Y-37951D01*
X37309Y-37951D01*
X37325Y-37959D01*
X37333Y-37967D01*
X37341Y-37983D01*
X37341Y-38006D01*
X37333Y-38022D01*
X37325Y-38030D01*
X37309Y-38038D01*
X37246Y-38038D01*
X36880Y-38389D02*
X36825Y-38311D01*
X36786Y-38389D02*
X36786Y-38224D01*
X36849Y-38224D01*
X36864Y-38232D01*
X36872Y-38240D01*
X36880Y-38255D01*
X36880Y-38279D01*
X36872Y-38295D01*
X36864Y-38303D01*
X36849Y-38311D01*
X36786Y-38311D01*
X36951Y-38303D02*
X37006Y-38303D01*
X37030Y-38389D02*
X36951Y-38389D01*
X36951Y-38224D01*
X37030Y-38224D01*
X37156Y-38303D02*
X37100Y-38303D01*
X37100Y-38389D02*
X37100Y-38224D01*
X37179Y-38224D01*
X36821Y-38662D02*
X36821Y-38552D01*
X36821Y-38497D02*
X36813Y-38505D01*
X36821Y-38512D01*
X36829Y-38505D01*
X36821Y-38497D01*
X36821Y-38512D01*
X36900Y-38552D02*
X36900Y-38662D01*
X36900Y-38568D02*
X36908Y-38560D01*
X36923Y-38552D01*
X36947Y-38552D01*
X36963Y-38560D01*
X36971Y-38575D01*
X36971Y-38662D01*
X37073Y-38568D02*
X37057Y-38560D01*
X37049Y-38552D01*
X37041Y-38536D01*
X37041Y-38528D01*
X37049Y-38512D01*
X37057Y-38505D01*
X37073Y-38497D01*
X37104Y-38497D01*
X37120Y-38505D01*
X37128Y-38512D01*
X37136Y-38528D01*
X37136Y-38536D01*
X37128Y-38552D01*
X37120Y-38560D01*
X37104Y-38568D01*
X37073Y-38568D01*
X37057Y-38575D01*
X37049Y-38583D01*
X37041Y-38599D01*
X37041Y-38631D01*
X37049Y-38646D01*
X37057Y-38654D01*
X37073Y-38662D01*
X37104Y-38662D01*
X37120Y-38654D01*
X37128Y-38646D01*
X37136Y-38631D01*
X37136Y-38599D01*
X37128Y-38583D01*
X37120Y-38575D01*
X37104Y-38568D01*
X36821Y-38935D02*
X36821Y-38825D01*
X36821Y-38770D02*
X36813Y-38777D01*
X36821Y-38785D01*
X36829Y-38777D01*
X36821Y-38770D01*
X36821Y-38785D01*
X36900Y-38825D02*
X36900Y-38935D01*
X36900Y-38840D02*
X36908Y-38833D01*
X36923Y-38825D01*
X36947Y-38825D01*
X36963Y-38833D01*
X36971Y-38848D01*
X36971Y-38935D01*
X37057Y-38935D02*
X37089Y-38935D01*
X37104Y-38927D01*
X37112Y-38919D01*
X37128Y-38896D01*
X37136Y-38864D01*
X37136Y-38801D01*
X37128Y-38785D01*
X37120Y-38777D01*
X37104Y-38770D01*
X37073Y-38770D01*
X37057Y-38777D01*
X37049Y-38785D01*
X37041Y-38801D01*
X37041Y-38840D01*
X37049Y-38856D01*
X37057Y-38864D01*
X37073Y-38872D01*
X37104Y-38872D01*
X37120Y-38864D01*
X37128Y-38856D01*
X37136Y-38840D01*
X36742Y-39208D02*
X36742Y-39098D01*
X36742Y-39042D02*
X36734Y-39050D01*
X36742Y-39058D01*
X36750Y-39050D01*
X36742Y-39042D01*
X36742Y-39058D01*
X36821Y-39098D02*
X36821Y-39208D01*
X36821Y-39113D02*
X36829Y-39105D01*
X36845Y-39098D01*
X36868Y-39098D01*
X36884Y-39105D01*
X36892Y-39121D01*
X36892Y-39208D01*
X37057Y-39208D02*
X36963Y-39208D01*
X37010Y-39208D02*
X37010Y-39042D01*
X36994Y-39066D01*
X36978Y-39082D01*
X36963Y-39090D01*
X37160Y-39042D02*
X37175Y-39042D01*
X37191Y-39050D01*
X37199Y-39058D01*
X37207Y-39074D01*
X37215Y-39105D01*
X37215Y-39145D01*
X37207Y-39176D01*
X37199Y-39192D01*
X37191Y-39200D01*
X37175Y-39208D01*
X37160Y-39208D01*
X37144Y-39200D01*
X37136Y-39192D01*
X37128Y-39176D01*
X37120Y-39145D01*
X37120Y-39105D01*
X37128Y-39074D01*
X37136Y-39058D01*
X37144Y-39050D01*
X37160Y-39042D01*
X36742Y-39481D02*
X36742Y-39370D01*
X36742Y-39315D02*
X36734Y-39323D01*
X36742Y-39331D01*
X36750Y-39323D01*
X36742Y-39315D01*
X36742Y-39331D01*
X36821Y-39370D02*
X36821Y-39481D01*
X36821Y-39386D02*
X36829Y-39378D01*
X36845Y-39370D01*
X36868Y-39370D01*
X36884Y-39378D01*
X36892Y-39394D01*
X36892Y-39481D01*
X37057Y-39481D02*
X36963Y-39481D01*
X37010Y-39481D02*
X37010Y-39315D01*
X36994Y-39339D01*
X36978Y-39355D01*
X36963Y-39362D01*
X37215Y-39481D02*
X37120Y-39481D01*
X37167Y-39481D02*
X37167Y-39315D01*
X37152Y-39339D01*
X37136Y-39355D01*
X37120Y-39362D01*
X36742Y-39753D02*
X36742Y-39643D01*
X36742Y-39588D02*
X36734Y-39596D01*
X36742Y-39604D01*
X36750Y-39596D01*
X36742Y-39588D01*
X36742Y-39604D01*
X36821Y-39643D02*
X36821Y-39753D01*
X36821Y-39659D02*
X36829Y-39651D01*
X36845Y-39643D01*
X36868Y-39643D01*
X36884Y-39651D01*
X36892Y-39667D01*
X36892Y-39753D01*
X37057Y-39753D02*
X36963Y-39753D01*
X37010Y-39753D02*
X37010Y-39588D01*
X36994Y-39612D01*
X36978Y-39627D01*
X36963Y-39635D01*
X37120Y-39604D02*
X37128Y-39596D01*
X37144Y-39588D01*
X37183Y-39588D01*
X37199Y-39596D01*
X37207Y-39604D01*
X37215Y-39620D01*
X37215Y-39635D01*
X37207Y-39659D01*
X37112Y-39753D01*
X37215Y-39753D01*
X36742Y-40026D02*
X36742Y-39916D01*
X36742Y-39861D02*
X36734Y-39869D01*
X36742Y-39877D01*
X36750Y-39869D01*
X36742Y-39861D01*
X36742Y-39877D01*
X36821Y-39916D02*
X36821Y-40026D01*
X36821Y-39932D02*
X36829Y-39924D01*
X36845Y-39916D01*
X36868Y-39916D01*
X36884Y-39924D01*
X36892Y-39940D01*
X36892Y-40026D01*
X37057Y-40026D02*
X36963Y-40026D01*
X37010Y-40026D02*
X37010Y-39861D01*
X36994Y-39885D01*
X36978Y-39900D01*
X36963Y-39908D01*
X37112Y-39861D02*
X37215Y-39861D01*
X37160Y-39924D01*
X37183Y-39924D01*
X37199Y-39932D01*
X37207Y-39940D01*
X37215Y-39955D01*
X37215Y-39995D01*
X37207Y-40011D01*
X37199Y-40018D01*
X37183Y-40026D01*
X37136Y-40026D01*
X37120Y-40018D01*
X37112Y-40011D01*
X36742Y-40299D02*
X36742Y-40189D01*
X36742Y-40134D02*
X36734Y-40142D01*
X36742Y-40150D01*
X36750Y-40142D01*
X36742Y-40134D01*
X36742Y-40150D01*
X36821Y-40189D02*
X36821Y-40299D01*
X36821Y-40205D02*
X36829Y-40197D01*
X36845Y-40189D01*
X36868Y-40189D01*
X36884Y-40197D01*
X36892Y-40212D01*
X36892Y-40299D01*
X37057Y-40299D02*
X36963Y-40299D01*
X37010Y-40299D02*
X37010Y-40134D01*
X36994Y-40157D01*
X36978Y-40173D01*
X36963Y-40181D01*
X37199Y-40189D02*
X37199Y-40299D01*
X37160Y-40126D02*
X37120Y-40244D01*
X37223Y-40244D01*
X36742Y-40572D02*
X36742Y-40462D01*
X36742Y-40407D02*
X36734Y-40414D01*
X36742Y-40422D01*
X36750Y-40414D01*
X36742Y-40407D01*
X36742Y-40422D01*
X36821Y-40462D02*
X36821Y-40572D01*
X36821Y-40477D02*
X36829Y-40470D01*
X36845Y-40462D01*
X36868Y-40462D01*
X36884Y-40470D01*
X36892Y-40485D01*
X36892Y-40572D01*
X37057Y-40572D02*
X36963Y-40572D01*
X37010Y-40572D02*
X37010Y-40407D01*
X36994Y-40430D01*
X36978Y-40446D01*
X36963Y-40454D01*
X37207Y-40407D02*
X37128Y-40407D01*
X37120Y-40485D01*
X37128Y-40477D01*
X37144Y-40470D01*
X37183Y-40470D01*
X37199Y-40477D01*
X37207Y-40485D01*
X37215Y-40501D01*
X37215Y-40540D01*
X37207Y-40556D01*
X37199Y-40564D01*
X37183Y-40572D01*
X37144Y-40572D01*
X37128Y-40564D01*
X37120Y-40556D01*
X36742Y-40845D02*
X36742Y-40735D01*
X36742Y-40679D02*
X36734Y-40687D01*
X36742Y-40695D01*
X36750Y-40687D01*
X36742Y-40679D01*
X36742Y-40695D01*
X36821Y-40735D02*
X36821Y-40845D01*
X36821Y-40750D02*
X36829Y-40742D01*
X36845Y-40735D01*
X36868Y-40735D01*
X36884Y-40742D01*
X36892Y-40758D01*
X36892Y-40845D01*
X37057Y-40845D02*
X36963Y-40845D01*
X37010Y-40845D02*
X37010Y-40679D01*
X36994Y-40703D01*
X36978Y-40719D01*
X36963Y-40727D01*
X37199Y-40679D02*
X37167Y-40679D01*
X37152Y-40687D01*
X37144Y-40695D01*
X37128Y-40719D01*
X37120Y-40750D01*
X37120Y-40813D01*
X37128Y-40829D01*
X37136Y-40837D01*
X37152Y-40845D01*
X37183Y-40845D01*
X37199Y-40837D01*
X37207Y-40829D01*
X37215Y-40813D01*
X37215Y-40774D01*
X37207Y-40758D01*
X37199Y-40750D01*
X37183Y-40742D01*
X37152Y-40742D01*
X37136Y-40750D01*
X37128Y-40758D01*
X37120Y-40774D01*
X36742Y-41118D02*
X36742Y-41007D01*
X36742Y-40952D02*
X36734Y-40960D01*
X36742Y-40968D01*
X36750Y-40960D01*
X36742Y-40952D01*
X36742Y-40968D01*
X36821Y-41007D02*
X36821Y-41118D01*
X36821Y-41023D02*
X36829Y-41015D01*
X36845Y-41007D01*
X36868Y-41007D01*
X36884Y-41015D01*
X36892Y-41031D01*
X36892Y-41118D01*
X37057Y-41118D02*
X36963Y-41118D01*
X37010Y-41118D02*
X37010Y-40952D01*
X36994Y-40976D01*
X36978Y-40992D01*
X36963Y-41000D01*
X37112Y-40952D02*
X37223Y-40952D01*
X37152Y-41118D01*
X36742Y-41390D02*
X36742Y-41280D01*
X36742Y-41225D02*
X36734Y-41233D01*
X36742Y-41241D01*
X36750Y-41233D01*
X36742Y-41225D01*
X36742Y-41241D01*
X36821Y-41280D02*
X36821Y-41390D01*
X36821Y-41296D02*
X36829Y-41288D01*
X36845Y-41280D01*
X36868Y-41280D01*
X36884Y-41288D01*
X36892Y-41304D01*
X36892Y-41390D01*
X37057Y-41390D02*
X36963Y-41390D01*
X37010Y-41390D02*
X37010Y-41225D01*
X36994Y-41249D01*
X36978Y-41264D01*
X36963Y-41272D01*
X37152Y-41296D02*
X37136Y-41288D01*
X37128Y-41280D01*
X37120Y-41264D01*
X37120Y-41257D01*
X37128Y-41241D01*
X37136Y-41233D01*
X37152Y-41225D01*
X37183Y-41225D01*
X37199Y-41233D01*
X37207Y-41241D01*
X37215Y-41257D01*
X37215Y-41264D01*
X37207Y-41280D01*
X37199Y-41288D01*
X37183Y-41296D01*
X37152Y-41296D01*
X37136Y-41304D01*
X37128Y-41312D01*
X37120Y-41327D01*
X37120Y-41359D01*
X37128Y-41375D01*
X37136Y-41383D01*
X37152Y-41390D01*
X37183Y-41390D01*
X37199Y-41383D01*
X37207Y-41375D01*
X37215Y-41359D01*
X37215Y-41327D01*
X37207Y-41312D01*
X37199Y-41304D01*
X37183Y-41296D01*
X36742Y-41663D02*
X36742Y-41553D01*
X36742Y-41498D02*
X36734Y-41506D01*
X36742Y-41514D01*
X36750Y-41506D01*
X36742Y-41498D01*
X36742Y-41514D01*
X36821Y-41553D02*
X36821Y-41663D01*
X36821Y-41569D02*
X36829Y-41561D01*
X36845Y-41553D01*
X36868Y-41553D01*
X36884Y-41561D01*
X36892Y-41577D01*
X36892Y-41663D01*
X37057Y-41663D02*
X36963Y-41663D01*
X37010Y-41663D02*
X37010Y-41498D01*
X36994Y-41522D01*
X36978Y-41537D01*
X36963Y-41545D01*
X37136Y-41663D02*
X37167Y-41663D01*
X37183Y-41655D01*
X37191Y-41648D01*
X37207Y-41624D01*
X37215Y-41592D01*
X37215Y-41529D01*
X37207Y-41514D01*
X37199Y-41506D01*
X37183Y-41498D01*
X37152Y-41498D01*
X37136Y-41506D01*
X37128Y-41514D01*
X37120Y-41529D01*
X37120Y-41569D01*
X37128Y-41585D01*
X37136Y-41592D01*
X37152Y-41600D01*
X37183Y-41600D01*
X37199Y-41592D01*
X37207Y-41585D01*
X37215Y-41569D01*
X36742Y-41936D02*
X36742Y-41826D01*
X36742Y-41771D02*
X36734Y-41779D01*
X36742Y-41787D01*
X36750Y-41779D01*
X36742Y-41771D01*
X36742Y-41787D01*
X36821Y-41826D02*
X36821Y-41936D01*
X36821Y-41842D02*
X36829Y-41834D01*
X36845Y-41826D01*
X36868Y-41826D01*
X36884Y-41834D01*
X36892Y-41850D01*
X36892Y-41936D01*
X36963Y-41787D02*
X36971Y-41779D01*
X36986Y-41771D01*
X37026Y-41771D01*
X37041Y-41779D01*
X37049Y-41787D01*
X37057Y-41802D01*
X37057Y-41818D01*
X37049Y-41842D01*
X36955Y-41936D01*
X37057Y-41936D01*
X37160Y-41771D02*
X37175Y-41771D01*
X37191Y-41779D01*
X37199Y-41787D01*
X37207Y-41802D01*
X37215Y-41834D01*
X37215Y-41873D01*
X37207Y-41905D01*
X37199Y-41920D01*
X37191Y-41928D01*
X37175Y-41936D01*
X37160Y-41936D01*
X37144Y-41928D01*
X37136Y-41920D01*
X37128Y-41905D01*
X37120Y-41873D01*
X37120Y-41834D01*
X37128Y-41802D01*
X37136Y-41787D01*
X37144Y-41779D01*
X37160Y-41771D01*
X36742Y-42209D02*
X36742Y-42099D01*
X36742Y-42044D02*
X36734Y-42051D01*
X36742Y-42059D01*
X36750Y-42051D01*
X36742Y-42044D01*
X36742Y-42059D01*
X36821Y-42099D02*
X36821Y-42209D01*
X36821Y-42114D02*
X36829Y-42107D01*
X36845Y-42099D01*
X36868Y-42099D01*
X36884Y-42107D01*
X36892Y-42122D01*
X36892Y-42209D01*
X36963Y-42059D02*
X36971Y-42051D01*
X36986Y-42044D01*
X37026Y-42044D01*
X37041Y-42051D01*
X37049Y-42059D01*
X37057Y-42075D01*
X37057Y-42091D01*
X37049Y-42114D01*
X36955Y-42209D01*
X37057Y-42209D01*
X37215Y-42209D02*
X37120Y-42209D01*
X37167Y-42209D02*
X37167Y-42044D01*
X37152Y-42067D01*
X37136Y-42083D01*
X37120Y-42091D01*
X36742Y-42482D02*
X36742Y-42372D01*
X36742Y-42316D02*
X36734Y-42324D01*
X36742Y-42332D01*
X36750Y-42324D01*
X36742Y-42316D01*
X36742Y-42332D01*
X36821Y-42372D02*
X36821Y-42482D01*
X36821Y-42387D02*
X36829Y-42379D01*
X36845Y-42372D01*
X36868Y-42372D01*
X36884Y-42379D01*
X36892Y-42395D01*
X36892Y-42482D01*
X36963Y-42332D02*
X36971Y-42324D01*
X36986Y-42316D01*
X37026Y-42316D01*
X37041Y-42324D01*
X37049Y-42332D01*
X37057Y-42348D01*
X37057Y-42364D01*
X37049Y-42387D01*
X36955Y-42482D01*
X37057Y-42482D01*
X37120Y-42332D02*
X37128Y-42324D01*
X37144Y-42316D01*
X37183Y-42316D01*
X37199Y-42324D01*
X37207Y-42332D01*
X37215Y-42348D01*
X37215Y-42364D01*
X37207Y-42387D01*
X37112Y-42482D01*
X37215Y-42482D01*
X36742Y-42755D02*
X36742Y-42644D01*
X36742Y-42589D02*
X36734Y-42597D01*
X36742Y-42605D01*
X36750Y-42597D01*
X36742Y-42589D01*
X36742Y-42605D01*
X36821Y-42644D02*
X36821Y-42755D01*
X36821Y-42660D02*
X36829Y-42652D01*
X36845Y-42644D01*
X36868Y-42644D01*
X36884Y-42652D01*
X36892Y-42668D01*
X36892Y-42755D01*
X36963Y-42605D02*
X36971Y-42597D01*
X36986Y-42589D01*
X37026Y-42589D01*
X37041Y-42597D01*
X37049Y-42605D01*
X37057Y-42621D01*
X37057Y-42637D01*
X37049Y-42660D01*
X36955Y-42755D01*
X37057Y-42755D01*
X37112Y-42589D02*
X37215Y-42589D01*
X37160Y-42652D01*
X37183Y-42652D01*
X37199Y-42660D01*
X37207Y-42668D01*
X37215Y-42684D01*
X37215Y-42723D01*
X37207Y-42739D01*
X37199Y-42747D01*
X37183Y-42755D01*
X37136Y-42755D01*
X37120Y-42747D01*
X37112Y-42739D01*
X36849Y-42870D02*
X36833Y-42862D01*
X36809Y-42862D01*
X36786Y-42870D01*
X36770Y-42886D01*
X36762Y-42901D01*
X36754Y-42933D01*
X36754Y-42957D01*
X36762Y-42988D01*
X36770Y-43004D01*
X36786Y-43020D01*
X36809Y-43027D01*
X36825Y-43027D01*
X36849Y-43020D01*
X36856Y-43012D01*
X36856Y-42957D01*
X36825Y-42957D01*
X36927Y-43027D02*
X36927Y-42862D01*
X37022Y-43027D01*
X37022Y-42862D01*
X37100Y-43027D02*
X37100Y-42862D01*
X37140Y-42862D01*
X37163Y-42870D01*
X37179Y-42886D01*
X37187Y-42901D01*
X37195Y-42933D01*
X37195Y-42957D01*
X37187Y-42988D01*
X37179Y-43004D01*
X37163Y-43020D01*
X37140Y-43027D01*
X37100Y-43027D01*
G54D13*
X43457Y-45089D02*
X43401Y-45060D01*
X43373Y-45032D01*
X43345Y-44976D01*
X43345Y-44807D01*
X43373Y-44751D01*
X43401Y-44723D01*
X43457Y-44695D01*
X43542Y-44695D01*
X43598Y-44723D01*
X43626Y-44751D01*
X43654Y-44807D01*
X43654Y-44976D01*
X43626Y-45032D01*
X43598Y-45060D01*
X43542Y-45089D01*
X43457Y-45089D01*
X43907Y-45089D02*
X43907Y-44695D01*
X43907Y-44751D02*
X43935Y-44723D01*
X43992Y-44695D01*
X44076Y-44695D01*
X44132Y-44723D01*
X44160Y-44779D01*
X44160Y-45089D01*
X44160Y-44779D02*
X44189Y-44723D01*
X44245Y-44695D01*
X44329Y-44695D01*
X44385Y-44723D01*
X44414Y-44779D01*
X44414Y-45089D01*
X45117Y-44554D02*
X45145Y-44526D01*
X45201Y-44498D01*
X45342Y-44498D01*
X45398Y-44526D01*
X45426Y-44554D01*
X45454Y-44610D01*
X45454Y-44667D01*
X45426Y-44751D01*
X45088Y-45089D01*
X45454Y-45089D01*
X43696Y-46033D02*
X43359Y-46033D01*
X43528Y-46033D02*
X43528Y-45443D01*
X43471Y-45527D01*
X43415Y-45583D01*
X43359Y-45612D01*
X44231Y-45443D02*
X43950Y-45443D01*
X43921Y-45724D01*
X43950Y-45696D01*
X44006Y-45668D01*
X44146Y-45668D01*
X44203Y-45696D01*
X44231Y-45724D01*
X44259Y-45780D01*
X44259Y-45921D01*
X44231Y-45977D01*
X44203Y-46005D01*
X44146Y-46033D01*
X44006Y-46033D01*
X43950Y-46005D01*
X43921Y-45977D01*
X44962Y-45808D02*
X45412Y-45808D01*
X43696Y-46978D02*
X43359Y-46978D01*
X43528Y-46978D02*
X43528Y-46388D01*
X43471Y-46472D01*
X43415Y-46528D01*
X43359Y-46556D01*
X44203Y-46585D02*
X44203Y-46978D01*
X44062Y-46360D02*
X43921Y-46781D01*
X44287Y-46781D01*
X44962Y-46753D02*
X45412Y-46753D01*
X43696Y-47923D02*
X43359Y-47923D01*
X43528Y-47923D02*
X43528Y-47333D01*
X43471Y-47417D01*
X43415Y-47473D01*
X43359Y-47501D01*
X43893Y-47333D02*
X44259Y-47333D01*
X44062Y-47558D01*
X44146Y-47558D01*
X44203Y-47586D01*
X44231Y-47614D01*
X44259Y-47670D01*
X44259Y-47811D01*
X44231Y-47867D01*
X44203Y-47895D01*
X44146Y-47923D01*
X43978Y-47923D01*
X43921Y-47895D01*
X43893Y-47867D01*
X44962Y-47698D02*
X45412Y-47698D01*
X43696Y-48868D02*
X43359Y-48868D01*
X43528Y-48868D02*
X43528Y-48278D01*
X43471Y-48362D01*
X43415Y-48418D01*
X43359Y-48446D01*
X43921Y-48334D02*
X43950Y-48306D01*
X44006Y-48278D01*
X44146Y-48278D01*
X44203Y-48306D01*
X44231Y-48334D01*
X44259Y-48390D01*
X44259Y-48446D01*
X44231Y-48531D01*
X43893Y-48868D01*
X44259Y-48868D01*
X44962Y-48643D02*
X45412Y-48643D01*
X43696Y-49813D02*
X43359Y-49813D01*
X43528Y-49813D02*
X43528Y-49222D01*
X43471Y-49307D01*
X43415Y-49363D01*
X43359Y-49391D01*
X44259Y-49813D02*
X43921Y-49813D01*
X44090Y-49813D02*
X44090Y-49222D01*
X44034Y-49307D01*
X43978Y-49363D01*
X43921Y-49391D01*
X44962Y-49588D02*
X45412Y-49588D01*
X43696Y-50758D02*
X43359Y-50758D01*
X43528Y-50758D02*
X43528Y-50167D01*
X43471Y-50252D01*
X43415Y-50308D01*
X43359Y-50336D01*
X44062Y-50167D02*
X44118Y-50167D01*
X44175Y-50195D01*
X44203Y-50224D01*
X44231Y-50280D01*
X44259Y-50392D01*
X44259Y-50533D01*
X44231Y-50645D01*
X44203Y-50702D01*
X44175Y-50730D01*
X44118Y-50758D01*
X44062Y-50758D01*
X44006Y-50730D01*
X43978Y-50702D01*
X43950Y-50645D01*
X43921Y-50533D01*
X43921Y-50392D01*
X43950Y-50280D01*
X43978Y-50224D01*
X44006Y-50195D01*
X44062Y-50167D01*
X44962Y-50533D02*
X45412Y-50533D01*
X43921Y-51703D02*
X44034Y-51703D01*
X44090Y-51675D01*
X44118Y-51646D01*
X44175Y-51562D01*
X44203Y-51450D01*
X44203Y-51225D01*
X44175Y-51168D01*
X44146Y-51140D01*
X44090Y-51112D01*
X43978Y-51112D01*
X43921Y-51140D01*
X43893Y-51168D01*
X43865Y-51225D01*
X43865Y-51365D01*
X43893Y-51421D01*
X43921Y-51450D01*
X43978Y-51478D01*
X44090Y-51478D01*
X44146Y-51450D01*
X44175Y-51421D01*
X44203Y-51365D01*
X44906Y-51478D02*
X45356Y-51478D01*
X43978Y-52310D02*
X43921Y-52282D01*
X43893Y-52254D01*
X43865Y-52198D01*
X43865Y-52170D01*
X43893Y-52113D01*
X43921Y-52085D01*
X43978Y-52057D01*
X44090Y-52057D01*
X44146Y-52085D01*
X44175Y-52113D01*
X44203Y-52170D01*
X44203Y-52198D01*
X44175Y-52254D01*
X44146Y-52282D01*
X44090Y-52310D01*
X43978Y-52310D01*
X43921Y-52338D01*
X43893Y-52366D01*
X43865Y-52423D01*
X43865Y-52535D01*
X43893Y-52591D01*
X43921Y-52619D01*
X43978Y-52648D01*
X44090Y-52648D01*
X44146Y-52619D01*
X44175Y-52591D01*
X44203Y-52535D01*
X44203Y-52423D01*
X44175Y-52366D01*
X44146Y-52338D01*
X44090Y-52310D01*
X44906Y-52423D02*
X45356Y-52423D01*
X43359Y-53058D02*
X43387Y-53030D01*
X43443Y-53002D01*
X43584Y-53002D01*
X43640Y-53030D01*
X43668Y-53058D01*
X43696Y-53114D01*
X43696Y-53171D01*
X43668Y-53255D01*
X43331Y-53592D01*
X43696Y-53592D01*
X43893Y-53002D02*
X44259Y-53002D01*
X44062Y-53227D01*
X44146Y-53227D01*
X44203Y-53255D01*
X44231Y-53283D01*
X44259Y-53339D01*
X44259Y-53480D01*
X44231Y-53536D01*
X44203Y-53564D01*
X44146Y-53592D01*
X43978Y-53592D01*
X43921Y-53564D01*
X43893Y-53536D01*
X44962Y-53367D02*
X45412Y-53367D01*
X43359Y-54003D02*
X43387Y-53975D01*
X43443Y-53947D01*
X43584Y-53947D01*
X43640Y-53975D01*
X43668Y-54003D01*
X43696Y-54059D01*
X43696Y-54116D01*
X43668Y-54200D01*
X43331Y-54537D01*
X43696Y-54537D01*
X43921Y-54003D02*
X43950Y-53975D01*
X44006Y-53947D01*
X44146Y-53947D01*
X44203Y-53975D01*
X44231Y-54003D01*
X44259Y-54059D01*
X44259Y-54116D01*
X44231Y-54200D01*
X43893Y-54537D01*
X44259Y-54537D01*
X44962Y-54312D02*
X45412Y-54312D01*
X43359Y-54948D02*
X43387Y-54920D01*
X43443Y-54892D01*
X43584Y-54892D01*
X43640Y-54920D01*
X43668Y-54948D01*
X43696Y-55004D01*
X43696Y-55060D01*
X43668Y-55145D01*
X43331Y-55482D01*
X43696Y-55482D01*
X44259Y-55482D02*
X43921Y-55482D01*
X44090Y-55482D02*
X44090Y-54892D01*
X44034Y-54976D01*
X43978Y-55032D01*
X43921Y-55060D01*
X44962Y-55257D02*
X45412Y-55257D01*
X43359Y-55893D02*
X43387Y-55865D01*
X43443Y-55837D01*
X43584Y-55837D01*
X43640Y-55865D01*
X43668Y-55893D01*
X43696Y-55949D01*
X43696Y-56005D01*
X43668Y-56090D01*
X43331Y-56427D01*
X43696Y-56427D01*
X44062Y-55837D02*
X44118Y-55837D01*
X44175Y-55865D01*
X44203Y-55893D01*
X44231Y-55949D01*
X44259Y-56062D01*
X44259Y-56202D01*
X44231Y-56315D01*
X44203Y-56371D01*
X44175Y-56399D01*
X44118Y-56427D01*
X44062Y-56427D01*
X44006Y-56399D01*
X43978Y-56371D01*
X43950Y-56315D01*
X43921Y-56202D01*
X43921Y-56062D01*
X43950Y-55949D01*
X43978Y-55893D01*
X44006Y-55865D01*
X44062Y-55837D01*
X44962Y-56202D02*
X45412Y-56202D01*
X43696Y-57372D02*
X43359Y-57372D01*
X43528Y-57372D02*
X43528Y-56781D01*
X43471Y-56866D01*
X43415Y-56922D01*
X43359Y-56950D01*
X43978Y-57372D02*
X44090Y-57372D01*
X44146Y-57344D01*
X44175Y-57316D01*
X44231Y-57231D01*
X44259Y-57119D01*
X44259Y-56894D01*
X44231Y-56838D01*
X44203Y-56810D01*
X44146Y-56781D01*
X44034Y-56781D01*
X43978Y-56810D01*
X43950Y-56838D01*
X43921Y-56894D01*
X43921Y-57035D01*
X43950Y-57091D01*
X43978Y-57119D01*
X44034Y-57147D01*
X44146Y-57147D01*
X44203Y-57119D01*
X44231Y-57091D01*
X44259Y-57035D01*
X44962Y-57147D02*
X45412Y-57147D01*
X43696Y-58317D02*
X43359Y-58317D01*
X43528Y-58317D02*
X43528Y-57726D01*
X43471Y-57811D01*
X43415Y-57867D01*
X43359Y-57895D01*
X44034Y-57979D02*
X43978Y-57951D01*
X43950Y-57923D01*
X43921Y-57867D01*
X43921Y-57839D01*
X43950Y-57783D01*
X43978Y-57754D01*
X44034Y-57726D01*
X44146Y-57726D01*
X44203Y-57754D01*
X44231Y-57783D01*
X44259Y-57839D01*
X44259Y-57867D01*
X44231Y-57923D01*
X44203Y-57951D01*
X44146Y-57979D01*
X44034Y-57979D01*
X43978Y-58008D01*
X43950Y-58036D01*
X43921Y-58092D01*
X43921Y-58204D01*
X43950Y-58261D01*
X43978Y-58289D01*
X44034Y-58317D01*
X44146Y-58317D01*
X44203Y-58289D01*
X44231Y-58261D01*
X44259Y-58204D01*
X44259Y-58092D01*
X44231Y-58036D01*
X44203Y-58008D01*
X44146Y-57979D01*
X44962Y-58092D02*
X45412Y-58092D01*
X43696Y-59262D02*
X43359Y-59262D01*
X43528Y-59262D02*
X43528Y-58671D01*
X43471Y-58756D01*
X43415Y-58812D01*
X43359Y-58840D01*
X43893Y-58671D02*
X44287Y-58671D01*
X44034Y-59262D01*
X44962Y-59037D02*
X45412Y-59037D01*
X43696Y-60207D02*
X43359Y-60207D01*
X43528Y-60207D02*
X43528Y-59616D01*
X43471Y-59700D01*
X43415Y-59757D01*
X43359Y-59785D01*
X44203Y-59616D02*
X44090Y-59616D01*
X44034Y-59644D01*
X44006Y-59672D01*
X43950Y-59757D01*
X43921Y-59869D01*
X43921Y-60094D01*
X43950Y-60150D01*
X43978Y-60179D01*
X44034Y-60207D01*
X44146Y-60207D01*
X44203Y-60179D01*
X44231Y-60150D01*
X44259Y-60094D01*
X44259Y-59954D01*
X44231Y-59897D01*
X44203Y-59869D01*
X44146Y-59841D01*
X44034Y-59841D01*
X43978Y-59869D01*
X43950Y-59897D01*
X43921Y-59954D01*
X44962Y-59982D02*
X45412Y-59982D01*
X84757Y-45039D02*
X84701Y-45010D01*
X84673Y-44982D01*
X84645Y-44926D01*
X84645Y-44757D01*
X84673Y-44701D01*
X84701Y-44673D01*
X84757Y-44645D01*
X84842Y-44645D01*
X84898Y-44673D01*
X84926Y-44701D01*
X84954Y-44757D01*
X84954Y-44926D01*
X84926Y-44982D01*
X84898Y-45010D01*
X84842Y-45039D01*
X84757Y-45039D01*
X85207Y-45039D02*
X85207Y-44645D01*
X85207Y-44701D02*
X85235Y-44673D01*
X85292Y-44645D01*
X85376Y-44645D01*
X85432Y-44673D01*
X85460Y-44729D01*
X85460Y-45039D01*
X85460Y-44729D02*
X85489Y-44673D01*
X85545Y-44645D01*
X85629Y-44645D01*
X85685Y-44673D01*
X85714Y-44729D01*
X85714Y-45039D01*
X86417Y-44504D02*
X86445Y-44476D01*
X86501Y-44448D01*
X86642Y-44448D01*
X86698Y-44476D01*
X86726Y-44504D01*
X86754Y-44560D01*
X86754Y-44617D01*
X86726Y-44701D01*
X86388Y-45039D01*
X86754Y-45039D01*
X84743Y-45758D02*
X85193Y-45758D01*
X86318Y-45393D02*
X86712Y-45393D01*
X86459Y-45983D01*
X84743Y-46703D02*
X85193Y-46703D01*
X86628Y-46338D02*
X86515Y-46338D01*
X86459Y-46366D01*
X86431Y-46394D01*
X86374Y-46478D01*
X86346Y-46591D01*
X86346Y-46816D01*
X86374Y-46872D01*
X86403Y-46900D01*
X86459Y-46928D01*
X86571Y-46928D01*
X86628Y-46900D01*
X86656Y-46872D01*
X86684Y-46816D01*
X86684Y-46675D01*
X86656Y-46619D01*
X86628Y-46591D01*
X86571Y-46563D01*
X86459Y-46563D01*
X86403Y-46591D01*
X86374Y-46619D01*
X86346Y-46675D01*
X84743Y-47648D02*
X85193Y-47648D01*
X86656Y-47283D02*
X86374Y-47283D01*
X86346Y-47564D01*
X86374Y-47536D01*
X86431Y-47508D01*
X86571Y-47508D01*
X86628Y-47536D01*
X86656Y-47564D01*
X86684Y-47620D01*
X86684Y-47761D01*
X86656Y-47817D01*
X86628Y-47845D01*
X86571Y-47873D01*
X86431Y-47873D01*
X86374Y-47845D01*
X86346Y-47817D01*
X84743Y-48593D02*
X85193Y-48593D01*
X86628Y-48424D02*
X86628Y-48818D01*
X86487Y-48199D02*
X86346Y-48621D01*
X86712Y-48621D01*
X84743Y-49538D02*
X85193Y-49538D01*
X86318Y-49172D02*
X86684Y-49172D01*
X86487Y-49397D01*
X86571Y-49397D01*
X86628Y-49425D01*
X86656Y-49454D01*
X86684Y-49510D01*
X86684Y-49650D01*
X86656Y-49707D01*
X86628Y-49735D01*
X86571Y-49763D01*
X86403Y-49763D01*
X86346Y-49735D01*
X86318Y-49707D01*
X84743Y-50483D02*
X85193Y-50483D01*
X86346Y-50174D02*
X86374Y-50145D01*
X86431Y-50117D01*
X86571Y-50117D01*
X86628Y-50145D01*
X86656Y-50174D01*
X86684Y-50230D01*
X86684Y-50286D01*
X86656Y-50370D01*
X86318Y-50708D01*
X86684Y-50708D01*
X84743Y-51428D02*
X85193Y-51428D01*
X86684Y-51653D02*
X86346Y-51653D01*
X86515Y-51653D02*
X86515Y-51062D01*
X86459Y-51147D01*
X86403Y-51203D01*
X86346Y-51231D01*
X84743Y-52373D02*
X85193Y-52373D01*
X86487Y-52007D02*
X86543Y-52007D01*
X86599Y-52035D01*
X86628Y-52063D01*
X86656Y-52120D01*
X86684Y-52232D01*
X86684Y-52373D01*
X86656Y-52485D01*
X86628Y-52541D01*
X86599Y-52569D01*
X86543Y-52598D01*
X86487Y-52598D01*
X86431Y-52569D01*
X86403Y-52541D01*
X86374Y-52485D01*
X86346Y-52373D01*
X86346Y-52232D01*
X86374Y-52120D01*
X86403Y-52063D01*
X86431Y-52035D01*
X86487Y-52007D01*
X84687Y-53317D02*
X85137Y-53317D01*
X85840Y-53008D02*
X85868Y-52980D01*
X85924Y-52952D01*
X86065Y-52952D01*
X86121Y-52980D01*
X86149Y-53008D01*
X86178Y-53064D01*
X86178Y-53121D01*
X86149Y-53205D01*
X85812Y-53542D01*
X86178Y-53542D01*
X86374Y-52952D02*
X86768Y-52952D01*
X86515Y-53542D01*
X84687Y-54262D02*
X85137Y-54262D01*
X85840Y-53953D02*
X85868Y-53925D01*
X85924Y-53897D01*
X86065Y-53897D01*
X86121Y-53925D01*
X86149Y-53953D01*
X86178Y-54009D01*
X86178Y-54066D01*
X86149Y-54150D01*
X85812Y-54487D01*
X86178Y-54487D01*
X86684Y-53897D02*
X86571Y-53897D01*
X86515Y-53925D01*
X86487Y-53953D01*
X86431Y-54037D01*
X86403Y-54150D01*
X86403Y-54375D01*
X86431Y-54431D01*
X86459Y-54459D01*
X86515Y-54487D01*
X86628Y-54487D01*
X86684Y-54459D01*
X86712Y-54431D01*
X86740Y-54375D01*
X86740Y-54234D01*
X86712Y-54178D01*
X86684Y-54150D01*
X86628Y-54122D01*
X86515Y-54122D01*
X86459Y-54150D01*
X86431Y-54178D01*
X86403Y-54234D01*
X84687Y-55207D02*
X85137Y-55207D01*
X85840Y-54898D02*
X85868Y-54870D01*
X85924Y-54842D01*
X86065Y-54842D01*
X86121Y-54870D01*
X86149Y-54898D01*
X86178Y-54954D01*
X86178Y-55010D01*
X86149Y-55095D01*
X85812Y-55432D01*
X86178Y-55432D01*
X86712Y-54842D02*
X86431Y-54842D01*
X86403Y-55123D01*
X86431Y-55095D01*
X86487Y-55067D01*
X86628Y-55067D01*
X86684Y-55095D01*
X86712Y-55123D01*
X86740Y-55179D01*
X86740Y-55320D01*
X86712Y-55376D01*
X86684Y-55404D01*
X86628Y-55432D01*
X86487Y-55432D01*
X86431Y-55404D01*
X86403Y-55376D01*
X84687Y-56152D02*
X85137Y-56152D01*
X85840Y-55843D02*
X85868Y-55815D01*
X85924Y-55787D01*
X86065Y-55787D01*
X86121Y-55815D01*
X86149Y-55843D01*
X86178Y-55899D01*
X86178Y-55955D01*
X86149Y-56040D01*
X85812Y-56377D01*
X86178Y-56377D01*
X86684Y-55983D02*
X86684Y-56377D01*
X86543Y-55758D02*
X86403Y-56180D01*
X86768Y-56180D01*
X84687Y-57097D02*
X85137Y-57097D01*
X85812Y-56731D02*
X86178Y-56731D01*
X85981Y-56956D01*
X86065Y-56956D01*
X86121Y-56985D01*
X86149Y-57013D01*
X86178Y-57069D01*
X86178Y-57210D01*
X86149Y-57266D01*
X86121Y-57294D01*
X86065Y-57322D01*
X85896Y-57322D01*
X85840Y-57294D01*
X85812Y-57266D01*
X86740Y-57322D02*
X86403Y-57322D01*
X86571Y-57322D02*
X86571Y-56731D01*
X86515Y-56816D01*
X86459Y-56872D01*
X86403Y-56900D01*
X84687Y-58042D02*
X85137Y-58042D01*
X85812Y-57676D02*
X86178Y-57676D01*
X85981Y-57901D01*
X86065Y-57901D01*
X86121Y-57929D01*
X86149Y-57958D01*
X86178Y-58014D01*
X86178Y-58154D01*
X86149Y-58211D01*
X86121Y-58239D01*
X86065Y-58267D01*
X85896Y-58267D01*
X85840Y-58239D01*
X85812Y-58211D01*
X86543Y-57676D02*
X86599Y-57676D01*
X86656Y-57704D01*
X86684Y-57733D01*
X86712Y-57789D01*
X86740Y-57901D01*
X86740Y-58042D01*
X86712Y-58154D01*
X86684Y-58211D01*
X86656Y-58239D01*
X86599Y-58267D01*
X86543Y-58267D01*
X86487Y-58239D01*
X86459Y-58211D01*
X86431Y-58154D01*
X86403Y-58042D01*
X86403Y-57901D01*
X86431Y-57789D01*
X86459Y-57733D01*
X86487Y-57704D01*
X86543Y-57676D01*
X84687Y-58987D02*
X85137Y-58987D01*
X85840Y-58677D02*
X85868Y-58649D01*
X85924Y-58621D01*
X86065Y-58621D01*
X86121Y-58649D01*
X86149Y-58677D01*
X86178Y-58734D01*
X86178Y-58790D01*
X86149Y-58874D01*
X85812Y-59212D01*
X86178Y-59212D01*
X86459Y-59212D02*
X86571Y-59212D01*
X86628Y-59184D01*
X86656Y-59156D01*
X86712Y-59071D01*
X86740Y-58959D01*
X86740Y-58734D01*
X86712Y-58677D01*
X86684Y-58649D01*
X86628Y-58621D01*
X86515Y-58621D01*
X86459Y-58649D01*
X86431Y-58677D01*
X86403Y-58734D01*
X86403Y-58874D01*
X86431Y-58931D01*
X86459Y-58959D01*
X86515Y-58987D01*
X86628Y-58987D01*
X86684Y-58959D01*
X86712Y-58931D01*
X86740Y-58874D01*
X84687Y-59932D02*
X85137Y-59932D01*
X85840Y-59622D02*
X85868Y-59594D01*
X85924Y-59566D01*
X86065Y-59566D01*
X86121Y-59594D01*
X86149Y-59622D01*
X86178Y-59679D01*
X86178Y-59735D01*
X86149Y-59819D01*
X85812Y-60157D01*
X86178Y-60157D01*
X86515Y-59819D02*
X86459Y-59791D01*
X86431Y-59763D01*
X86403Y-59707D01*
X86403Y-59679D01*
X86431Y-59622D01*
X86459Y-59594D01*
X86515Y-59566D01*
X86628Y-59566D01*
X86684Y-59594D01*
X86712Y-59622D01*
X86740Y-59679D01*
X86740Y-59707D01*
X86712Y-59763D01*
X86684Y-59791D01*
X86628Y-59819D01*
X86515Y-59819D01*
X86459Y-59847D01*
X86431Y-59875D01*
X86403Y-59932D01*
X86403Y-60044D01*
X86431Y-60100D01*
X86459Y-60129D01*
X86515Y-60157D01*
X86628Y-60157D01*
X86684Y-60129D01*
X86712Y-60100D01*
X86740Y-60044D01*
X86740Y-59932D01*
X86712Y-59875D01*
X86684Y-59847D01*
X86628Y-59819D01*
G54D10*
X36615Y-48641D02*
X36599Y-48634D01*
X36591Y-48618D01*
X36591Y-48476D01*
X36678Y-48641D02*
X36678Y-48531D01*
X36678Y-48476D02*
X36670Y-48484D01*
X36678Y-48492D01*
X36686Y-48484D01*
X36678Y-48476D01*
X36678Y-48492D01*
X36757Y-48531D02*
X36757Y-48641D01*
X36757Y-48547D02*
X36764Y-48539D01*
X36780Y-48531D01*
X36804Y-48531D01*
X36820Y-48539D01*
X36827Y-48555D01*
X36827Y-48641D01*
X36969Y-48634D02*
X36953Y-48641D01*
X36922Y-48641D01*
X36906Y-48634D01*
X36898Y-48618D01*
X36898Y-48555D01*
X36906Y-48539D01*
X36922Y-48531D01*
X36953Y-48531D01*
X36969Y-48539D01*
X36977Y-48555D01*
X36977Y-48571D01*
X36898Y-48586D01*
X37048Y-48476D02*
X37048Y-48610D01*
X37056Y-48626D01*
X37064Y-48634D01*
X37079Y-48641D01*
X37111Y-48641D01*
X37127Y-48634D01*
X37135Y-48626D01*
X37142Y-48610D01*
X37142Y-48476D01*
X37221Y-48641D02*
X37221Y-48476D01*
X37284Y-48476D01*
X37300Y-48484D01*
X37308Y-48492D01*
X37316Y-48508D01*
X37316Y-48531D01*
X37308Y-48547D01*
X37300Y-48555D01*
X37284Y-48563D01*
X37221Y-48563D01*
X36855Y-48912D02*
X36800Y-48834D01*
X36761Y-48912D02*
X36761Y-48747D01*
X36824Y-48747D01*
X36839Y-48755D01*
X36847Y-48763D01*
X36855Y-48778D01*
X36855Y-48802D01*
X36847Y-48818D01*
X36839Y-48826D01*
X36824Y-48834D01*
X36761Y-48834D01*
X36926Y-48826D02*
X36981Y-48826D01*
X37005Y-48912D02*
X36926Y-48912D01*
X36926Y-48747D01*
X37005Y-48747D01*
X37131Y-48826D02*
X37075Y-48826D01*
X37075Y-48912D02*
X37075Y-48747D01*
X37154Y-48747D01*
X36796Y-49183D02*
X36796Y-49073D01*
X36796Y-49018D02*
X36788Y-49026D01*
X36796Y-49034D01*
X36804Y-49026D01*
X36796Y-49018D01*
X36796Y-49034D01*
X36875Y-49073D02*
X36875Y-49183D01*
X36875Y-49089D02*
X36883Y-49081D01*
X36898Y-49073D01*
X36922Y-49073D01*
X36938Y-49081D01*
X36946Y-49097D01*
X36946Y-49183D01*
X37048Y-49089D02*
X37032Y-49081D01*
X37024Y-49073D01*
X37016Y-49057D01*
X37016Y-49049D01*
X37024Y-49034D01*
X37032Y-49026D01*
X37048Y-49018D01*
X37079Y-49018D01*
X37095Y-49026D01*
X37103Y-49034D01*
X37111Y-49049D01*
X37111Y-49057D01*
X37103Y-49073D01*
X37095Y-49081D01*
X37079Y-49089D01*
X37048Y-49089D01*
X37032Y-49097D01*
X37024Y-49104D01*
X37016Y-49120D01*
X37016Y-49152D01*
X37024Y-49167D01*
X37032Y-49175D01*
X37048Y-49183D01*
X37079Y-49183D01*
X37095Y-49175D01*
X37103Y-49167D01*
X37111Y-49152D01*
X37111Y-49120D01*
X37103Y-49104D01*
X37095Y-49097D01*
X37079Y-49089D01*
X36796Y-49454D02*
X36796Y-49344D01*
X36796Y-49289D02*
X36788Y-49297D01*
X36796Y-49304D01*
X36804Y-49297D01*
X36796Y-49289D01*
X36796Y-49304D01*
X36875Y-49344D02*
X36875Y-49454D01*
X36875Y-49360D02*
X36883Y-49352D01*
X36898Y-49344D01*
X36922Y-49344D01*
X36938Y-49352D01*
X36946Y-49367D01*
X36946Y-49454D01*
X37032Y-49454D02*
X37064Y-49454D01*
X37079Y-49446D01*
X37087Y-49438D01*
X37103Y-49415D01*
X37111Y-49383D01*
X37111Y-49320D01*
X37103Y-49304D01*
X37095Y-49297D01*
X37079Y-49289D01*
X37048Y-49289D01*
X37032Y-49297D01*
X37024Y-49304D01*
X37016Y-49320D01*
X37016Y-49360D01*
X37024Y-49375D01*
X37032Y-49383D01*
X37048Y-49391D01*
X37079Y-49391D01*
X37095Y-49383D01*
X37103Y-49375D01*
X37111Y-49360D01*
X36717Y-49725D02*
X36717Y-49615D01*
X36717Y-49560D02*
X36709Y-49567D01*
X36717Y-49575D01*
X36725Y-49567D01*
X36717Y-49560D01*
X36717Y-49575D01*
X36796Y-49615D02*
X36796Y-49725D01*
X36796Y-49630D02*
X36804Y-49623D01*
X36820Y-49615D01*
X36843Y-49615D01*
X36859Y-49623D01*
X36867Y-49638D01*
X36867Y-49725D01*
X37032Y-49725D02*
X36938Y-49725D01*
X36985Y-49725D02*
X36985Y-49560D01*
X36969Y-49583D01*
X36953Y-49599D01*
X36938Y-49607D01*
X37135Y-49560D02*
X37150Y-49560D01*
X37166Y-49567D01*
X37174Y-49575D01*
X37182Y-49591D01*
X37190Y-49623D01*
X37190Y-49662D01*
X37182Y-49693D01*
X37174Y-49709D01*
X37166Y-49717D01*
X37150Y-49725D01*
X37135Y-49725D01*
X37119Y-49717D01*
X37111Y-49709D01*
X37103Y-49693D01*
X37095Y-49662D01*
X37095Y-49623D01*
X37103Y-49591D01*
X37111Y-49575D01*
X37119Y-49567D01*
X37135Y-49560D01*
X36717Y-49996D02*
X36717Y-49886D01*
X36717Y-49830D02*
X36709Y-49838D01*
X36717Y-49846D01*
X36725Y-49838D01*
X36717Y-49830D01*
X36717Y-49846D01*
X36796Y-49886D02*
X36796Y-49996D01*
X36796Y-49901D02*
X36804Y-49893D01*
X36820Y-49886D01*
X36843Y-49886D01*
X36859Y-49893D01*
X36867Y-49909D01*
X36867Y-49996D01*
X37032Y-49996D02*
X36938Y-49996D01*
X36985Y-49996D02*
X36985Y-49830D01*
X36969Y-49854D01*
X36953Y-49870D01*
X36938Y-49878D01*
X37190Y-49996D02*
X37095Y-49996D01*
X37142Y-49996D02*
X37142Y-49830D01*
X37127Y-49854D01*
X37111Y-49870D01*
X37095Y-49878D01*
X36717Y-50267D02*
X36717Y-50156D01*
X36717Y-50101D02*
X36709Y-50109D01*
X36717Y-50117D01*
X36725Y-50109D01*
X36717Y-50101D01*
X36717Y-50117D01*
X36796Y-50156D02*
X36796Y-50267D01*
X36796Y-50172D02*
X36804Y-50164D01*
X36820Y-50156D01*
X36843Y-50156D01*
X36859Y-50164D01*
X36867Y-50180D01*
X36867Y-50267D01*
X37032Y-50267D02*
X36938Y-50267D01*
X36985Y-50267D02*
X36985Y-50101D01*
X36969Y-50125D01*
X36953Y-50141D01*
X36938Y-50149D01*
X37095Y-50117D02*
X37103Y-50109D01*
X37119Y-50101D01*
X37158Y-50101D01*
X37174Y-50109D01*
X37182Y-50117D01*
X37190Y-50133D01*
X37190Y-50149D01*
X37182Y-50172D01*
X37087Y-50267D01*
X37190Y-50267D01*
X36717Y-50537D02*
X36717Y-50427D01*
X36717Y-50372D02*
X36709Y-50380D01*
X36717Y-50388D01*
X36725Y-50380D01*
X36717Y-50372D01*
X36717Y-50388D01*
X36796Y-50427D02*
X36796Y-50537D01*
X36796Y-50443D02*
X36804Y-50435D01*
X36820Y-50427D01*
X36843Y-50427D01*
X36859Y-50435D01*
X36867Y-50451D01*
X36867Y-50537D01*
X37032Y-50537D02*
X36938Y-50537D01*
X36985Y-50537D02*
X36985Y-50372D01*
X36969Y-50396D01*
X36953Y-50412D01*
X36938Y-50419D01*
X37087Y-50372D02*
X37190Y-50372D01*
X37135Y-50435D01*
X37158Y-50435D01*
X37174Y-50443D01*
X37182Y-50451D01*
X37190Y-50467D01*
X37190Y-50506D01*
X37182Y-50522D01*
X37174Y-50530D01*
X37158Y-50537D01*
X37111Y-50537D01*
X37095Y-50530D01*
X37087Y-50522D01*
X36717Y-50808D02*
X36717Y-50698D01*
X36717Y-50643D02*
X36709Y-50651D01*
X36717Y-50659D01*
X36725Y-50651D01*
X36717Y-50643D01*
X36717Y-50659D01*
X36796Y-50698D02*
X36796Y-50808D01*
X36796Y-50714D02*
X36804Y-50706D01*
X36820Y-50698D01*
X36843Y-50698D01*
X36859Y-50706D01*
X36867Y-50722D01*
X36867Y-50808D01*
X37032Y-50808D02*
X36938Y-50808D01*
X36985Y-50808D02*
X36985Y-50643D01*
X36969Y-50667D01*
X36953Y-50682D01*
X36938Y-50690D01*
X37174Y-50698D02*
X37174Y-50808D01*
X37135Y-50635D02*
X37095Y-50753D01*
X37198Y-50753D01*
X36717Y-51079D02*
X36717Y-50969D01*
X36717Y-50914D02*
X36709Y-50922D01*
X36717Y-50930D01*
X36725Y-50922D01*
X36717Y-50914D01*
X36717Y-50930D01*
X36796Y-50969D02*
X36796Y-51079D01*
X36796Y-50985D02*
X36804Y-50977D01*
X36820Y-50969D01*
X36843Y-50969D01*
X36859Y-50977D01*
X36867Y-50993D01*
X36867Y-51079D01*
X37032Y-51079D02*
X36938Y-51079D01*
X36985Y-51079D02*
X36985Y-50914D01*
X36969Y-50937D01*
X36953Y-50953D01*
X36938Y-50961D01*
X37182Y-50914D02*
X37103Y-50914D01*
X37095Y-50993D01*
X37103Y-50985D01*
X37119Y-50977D01*
X37158Y-50977D01*
X37174Y-50985D01*
X37182Y-50993D01*
X37190Y-51008D01*
X37190Y-51048D01*
X37182Y-51063D01*
X37174Y-51071D01*
X37158Y-51079D01*
X37119Y-51079D01*
X37103Y-51071D01*
X37095Y-51063D01*
X36717Y-51350D02*
X36717Y-51240D01*
X36717Y-51185D02*
X36709Y-51193D01*
X36717Y-51200D01*
X36725Y-51193D01*
X36717Y-51185D01*
X36717Y-51200D01*
X36796Y-51240D02*
X36796Y-51350D01*
X36796Y-51256D02*
X36804Y-51248D01*
X36820Y-51240D01*
X36843Y-51240D01*
X36859Y-51248D01*
X36867Y-51263D01*
X36867Y-51350D01*
X37032Y-51350D02*
X36938Y-51350D01*
X36985Y-51350D02*
X36985Y-51185D01*
X36969Y-51208D01*
X36953Y-51224D01*
X36938Y-51232D01*
X37174Y-51185D02*
X37142Y-51185D01*
X37127Y-51193D01*
X37119Y-51200D01*
X37103Y-51224D01*
X37095Y-51256D01*
X37095Y-51319D01*
X37103Y-51334D01*
X37111Y-51342D01*
X37127Y-51350D01*
X37158Y-51350D01*
X37174Y-51342D01*
X37182Y-51334D01*
X37190Y-51319D01*
X37190Y-51279D01*
X37182Y-51263D01*
X37174Y-51256D01*
X37158Y-51248D01*
X37127Y-51248D01*
X37111Y-51256D01*
X37103Y-51263D01*
X37095Y-51279D01*
X36717Y-51621D02*
X36717Y-51511D01*
X36717Y-51456D02*
X36709Y-51463D01*
X36717Y-51471D01*
X36725Y-51463D01*
X36717Y-51456D01*
X36717Y-51471D01*
X36796Y-51511D02*
X36796Y-51621D01*
X36796Y-51526D02*
X36804Y-51519D01*
X36820Y-51511D01*
X36843Y-51511D01*
X36859Y-51519D01*
X36867Y-51534D01*
X36867Y-51621D01*
X37032Y-51621D02*
X36938Y-51621D01*
X36985Y-51621D02*
X36985Y-51456D01*
X36969Y-51479D01*
X36953Y-51495D01*
X36938Y-51503D01*
X37087Y-51456D02*
X37198Y-51456D01*
X37127Y-51621D01*
X36717Y-51892D02*
X36717Y-51782D01*
X36717Y-51726D02*
X36709Y-51734D01*
X36717Y-51742D01*
X36725Y-51734D01*
X36717Y-51726D01*
X36717Y-51742D01*
X36796Y-51782D02*
X36796Y-51892D01*
X36796Y-51797D02*
X36804Y-51789D01*
X36820Y-51782D01*
X36843Y-51782D01*
X36859Y-51789D01*
X36867Y-51805D01*
X36867Y-51892D01*
X37032Y-51892D02*
X36938Y-51892D01*
X36985Y-51892D02*
X36985Y-51726D01*
X36969Y-51750D01*
X36953Y-51766D01*
X36938Y-51774D01*
X37127Y-51797D02*
X37111Y-51789D01*
X37103Y-51782D01*
X37095Y-51766D01*
X37095Y-51758D01*
X37103Y-51742D01*
X37111Y-51734D01*
X37127Y-51726D01*
X37158Y-51726D01*
X37174Y-51734D01*
X37182Y-51742D01*
X37190Y-51758D01*
X37190Y-51766D01*
X37182Y-51782D01*
X37174Y-51789D01*
X37158Y-51797D01*
X37127Y-51797D01*
X37111Y-51805D01*
X37103Y-51813D01*
X37095Y-51829D01*
X37095Y-51860D01*
X37103Y-51876D01*
X37111Y-51884D01*
X37127Y-51892D01*
X37158Y-51892D01*
X37174Y-51884D01*
X37182Y-51876D01*
X37190Y-51860D01*
X37190Y-51829D01*
X37182Y-51813D01*
X37174Y-51805D01*
X37158Y-51797D01*
X36717Y-52163D02*
X36717Y-52052D01*
X36717Y-51997D02*
X36709Y-52005D01*
X36717Y-52013D01*
X36725Y-52005D01*
X36717Y-51997D01*
X36717Y-52013D01*
X36796Y-52052D02*
X36796Y-52163D01*
X36796Y-52068D02*
X36804Y-52060D01*
X36820Y-52052D01*
X36843Y-52052D01*
X36859Y-52060D01*
X36867Y-52076D01*
X36867Y-52163D01*
X37032Y-52163D02*
X36938Y-52163D01*
X36985Y-52163D02*
X36985Y-51997D01*
X36969Y-52021D01*
X36953Y-52037D01*
X36938Y-52045D01*
X37111Y-52163D02*
X37142Y-52163D01*
X37158Y-52155D01*
X37166Y-52147D01*
X37182Y-52123D01*
X37190Y-52092D01*
X37190Y-52029D01*
X37182Y-52013D01*
X37174Y-52005D01*
X37158Y-51997D01*
X37127Y-51997D01*
X37111Y-52005D01*
X37103Y-52013D01*
X37095Y-52029D01*
X37095Y-52068D01*
X37103Y-52084D01*
X37111Y-52092D01*
X37127Y-52100D01*
X37158Y-52100D01*
X37174Y-52092D01*
X37182Y-52084D01*
X37190Y-52068D01*
X36717Y-52434D02*
X36717Y-52323D01*
X36717Y-52268D02*
X36709Y-52276D01*
X36717Y-52284D01*
X36725Y-52276D01*
X36717Y-52268D01*
X36717Y-52284D01*
X36796Y-52323D02*
X36796Y-52434D01*
X36796Y-52339D02*
X36804Y-52331D01*
X36820Y-52323D01*
X36843Y-52323D01*
X36859Y-52331D01*
X36867Y-52347D01*
X36867Y-52434D01*
X36938Y-52284D02*
X36946Y-52276D01*
X36961Y-52268D01*
X37001Y-52268D01*
X37016Y-52276D01*
X37024Y-52284D01*
X37032Y-52300D01*
X37032Y-52315D01*
X37024Y-52339D01*
X36930Y-52434D01*
X37032Y-52434D01*
X37135Y-52268D02*
X37150Y-52268D01*
X37166Y-52276D01*
X37174Y-52284D01*
X37182Y-52300D01*
X37190Y-52331D01*
X37190Y-52371D01*
X37182Y-52402D01*
X37174Y-52418D01*
X37166Y-52426D01*
X37150Y-52434D01*
X37135Y-52434D01*
X37119Y-52426D01*
X37111Y-52418D01*
X37103Y-52402D01*
X37095Y-52371D01*
X37095Y-52331D01*
X37103Y-52300D01*
X37111Y-52284D01*
X37119Y-52276D01*
X37135Y-52268D01*
X36717Y-52704D02*
X36717Y-52594D01*
X36717Y-52539D02*
X36709Y-52547D01*
X36717Y-52555D01*
X36725Y-52547D01*
X36717Y-52539D01*
X36717Y-52555D01*
X36796Y-52594D02*
X36796Y-52704D01*
X36796Y-52610D02*
X36804Y-52602D01*
X36820Y-52594D01*
X36843Y-52594D01*
X36859Y-52602D01*
X36867Y-52618D01*
X36867Y-52704D01*
X36938Y-52555D02*
X36946Y-52547D01*
X36961Y-52539D01*
X37001Y-52539D01*
X37016Y-52547D01*
X37024Y-52555D01*
X37032Y-52571D01*
X37032Y-52586D01*
X37024Y-52610D01*
X36930Y-52704D01*
X37032Y-52704D01*
X37190Y-52704D02*
X37095Y-52704D01*
X37142Y-52704D02*
X37142Y-52539D01*
X37127Y-52563D01*
X37111Y-52578D01*
X37095Y-52586D01*
X36717Y-52975D02*
X36717Y-52865D01*
X36717Y-52810D02*
X36709Y-52818D01*
X36717Y-52826D01*
X36725Y-52818D01*
X36717Y-52810D01*
X36717Y-52826D01*
X36796Y-52865D02*
X36796Y-52975D01*
X36796Y-52881D02*
X36804Y-52873D01*
X36820Y-52865D01*
X36843Y-52865D01*
X36859Y-52873D01*
X36867Y-52889D01*
X36867Y-52975D01*
X36938Y-52826D02*
X36946Y-52818D01*
X36961Y-52810D01*
X37001Y-52810D01*
X37016Y-52818D01*
X37024Y-52826D01*
X37032Y-52841D01*
X37032Y-52857D01*
X37024Y-52881D01*
X36930Y-52975D01*
X37032Y-52975D01*
X37095Y-52826D02*
X37103Y-52818D01*
X37119Y-52810D01*
X37158Y-52810D01*
X37174Y-52818D01*
X37182Y-52826D01*
X37190Y-52841D01*
X37190Y-52857D01*
X37182Y-52881D01*
X37087Y-52975D01*
X37190Y-52975D01*
X36717Y-53246D02*
X36717Y-53136D01*
X36717Y-53081D02*
X36709Y-53089D01*
X36717Y-53097D01*
X36725Y-53089D01*
X36717Y-53081D01*
X36717Y-53097D01*
X36796Y-53136D02*
X36796Y-53246D01*
X36796Y-53152D02*
X36804Y-53144D01*
X36820Y-53136D01*
X36843Y-53136D01*
X36859Y-53144D01*
X36867Y-53160D01*
X36867Y-53246D01*
X36938Y-53097D02*
X36946Y-53089D01*
X36961Y-53081D01*
X37001Y-53081D01*
X37016Y-53089D01*
X37024Y-53097D01*
X37032Y-53112D01*
X37032Y-53128D01*
X37024Y-53152D01*
X36930Y-53246D01*
X37032Y-53246D01*
X37087Y-53081D02*
X37190Y-53081D01*
X37135Y-53144D01*
X37158Y-53144D01*
X37174Y-53152D01*
X37182Y-53160D01*
X37190Y-53175D01*
X37190Y-53215D01*
X37182Y-53230D01*
X37174Y-53238D01*
X37158Y-53246D01*
X37111Y-53246D01*
X37095Y-53238D01*
X37087Y-53230D01*
X36824Y-53360D02*
X36808Y-53352D01*
X36784Y-53352D01*
X36761Y-53360D01*
X36745Y-53375D01*
X36737Y-53391D01*
X36729Y-53423D01*
X36729Y-53446D01*
X36737Y-53478D01*
X36745Y-53493D01*
X36761Y-53509D01*
X36784Y-53517D01*
X36800Y-53517D01*
X36824Y-53509D01*
X36831Y-53501D01*
X36831Y-53446D01*
X36800Y-53446D01*
X36902Y-53517D02*
X36902Y-53352D01*
X36997Y-53517D01*
X36997Y-53352D01*
X37075Y-53517D02*
X37075Y-53352D01*
X37115Y-53352D01*
X37138Y-53360D01*
X37154Y-53375D01*
X37162Y-53391D01*
X37170Y-53423D01*
X37170Y-53446D01*
X37162Y-53478D01*
X37154Y-53493D01*
X37138Y-53509D01*
X37115Y-53517D01*
X37075Y-53517D01*
G54D13*
X57164Y-77367D02*
X57135Y-77423D01*
X57107Y-77451D01*
X57051Y-77479D01*
X56882Y-77479D01*
X56826Y-77451D01*
X56798Y-77423D01*
X56770Y-77367D01*
X56770Y-77282D01*
X56798Y-77226D01*
X56826Y-77198D01*
X56882Y-77170D01*
X57051Y-77170D01*
X57107Y-77198D01*
X57135Y-77226D01*
X57164Y-77282D01*
X57164Y-77367D01*
X57164Y-76917D02*
X56770Y-76917D01*
X56826Y-76917D02*
X56798Y-76889D01*
X56770Y-76832D01*
X56770Y-76748D01*
X56798Y-76692D01*
X56854Y-76664D01*
X57164Y-76664D01*
X56854Y-76664D02*
X56798Y-76635D01*
X56770Y-76579D01*
X56770Y-76495D01*
X56798Y-76439D01*
X56854Y-76410D01*
X57164Y-76410D01*
X57164Y-75370D02*
X57164Y-75707D01*
X57164Y-75539D02*
X56573Y-75539D01*
X56657Y-75595D01*
X56714Y-75651D01*
X56742Y-75707D01*
X57574Y-77465D02*
X57546Y-77437D01*
X57518Y-77381D01*
X57518Y-77240D01*
X57546Y-77184D01*
X57574Y-77156D01*
X57630Y-77128D01*
X57687Y-77128D01*
X57771Y-77156D01*
X58108Y-77493D01*
X58108Y-77128D01*
X57518Y-76931D02*
X57518Y-76565D01*
X57743Y-76762D01*
X57743Y-76678D01*
X57771Y-76621D01*
X57799Y-76593D01*
X57855Y-76565D01*
X57996Y-76565D01*
X58052Y-76593D01*
X58080Y-76621D01*
X58108Y-76678D01*
X58108Y-76846D01*
X58080Y-76903D01*
X58052Y-76931D01*
X57883Y-75862D02*
X57883Y-75412D01*
X58519Y-77465D02*
X58491Y-77437D01*
X58463Y-77381D01*
X58463Y-77240D01*
X58491Y-77184D01*
X58519Y-77156D01*
X58575Y-77128D01*
X58631Y-77128D01*
X58716Y-77156D01*
X59053Y-77493D01*
X59053Y-77128D01*
X58519Y-76903D02*
X58491Y-76874D01*
X58463Y-76818D01*
X58463Y-76678D01*
X58491Y-76621D01*
X58519Y-76593D01*
X58575Y-76565D01*
X58631Y-76565D01*
X58716Y-76593D01*
X59053Y-76931D01*
X59053Y-76565D01*
X58828Y-75862D02*
X58828Y-75412D01*
X59464Y-77465D02*
X59436Y-77437D01*
X59408Y-77381D01*
X59408Y-77240D01*
X59436Y-77184D01*
X59464Y-77156D01*
X59520Y-77128D01*
X59576Y-77128D01*
X59661Y-77156D01*
X59998Y-77493D01*
X59998Y-77128D01*
X59998Y-76565D02*
X59998Y-76903D01*
X59998Y-76734D02*
X59408Y-76734D01*
X59492Y-76790D01*
X59548Y-76846D01*
X59576Y-76903D01*
X59773Y-75862D02*
X59773Y-75412D01*
X60409Y-77465D02*
X60381Y-77437D01*
X60353Y-77381D01*
X60353Y-77240D01*
X60381Y-77184D01*
X60409Y-77156D01*
X60465Y-77128D01*
X60521Y-77128D01*
X60606Y-77156D01*
X60943Y-77493D01*
X60943Y-77128D01*
X60353Y-76762D02*
X60353Y-76706D01*
X60381Y-76649D01*
X60409Y-76621D01*
X60465Y-76593D01*
X60577Y-76565D01*
X60718Y-76565D01*
X60831Y-76593D01*
X60887Y-76621D01*
X60915Y-76649D01*
X60943Y-76706D01*
X60943Y-76762D01*
X60915Y-76818D01*
X60887Y-76846D01*
X60831Y-76874D01*
X60718Y-76903D01*
X60577Y-76903D01*
X60465Y-76874D01*
X60409Y-76846D01*
X60381Y-76818D01*
X60353Y-76762D01*
X60718Y-75862D02*
X60718Y-75412D01*
X61888Y-77128D02*
X61888Y-77465D01*
X61888Y-77296D02*
X61297Y-77296D01*
X61382Y-77353D01*
X61438Y-77409D01*
X61466Y-77465D01*
X61888Y-76846D02*
X61888Y-76734D01*
X61860Y-76678D01*
X61832Y-76649D01*
X61747Y-76593D01*
X61635Y-76565D01*
X61410Y-76565D01*
X61354Y-76593D01*
X61326Y-76621D01*
X61297Y-76678D01*
X61297Y-76790D01*
X61326Y-76846D01*
X61354Y-76874D01*
X61410Y-76903D01*
X61550Y-76903D01*
X61607Y-76874D01*
X61635Y-76846D01*
X61663Y-76790D01*
X61663Y-76678D01*
X61635Y-76621D01*
X61607Y-76593D01*
X61550Y-76565D01*
X61663Y-75862D02*
X61663Y-75412D01*
X62833Y-77128D02*
X62833Y-77465D01*
X62833Y-77296D02*
X62242Y-77296D01*
X62327Y-77353D01*
X62383Y-77409D01*
X62411Y-77465D01*
X62495Y-76790D02*
X62467Y-76846D01*
X62439Y-76874D01*
X62383Y-76903D01*
X62355Y-76903D01*
X62299Y-76874D01*
X62270Y-76846D01*
X62242Y-76790D01*
X62242Y-76678D01*
X62270Y-76621D01*
X62299Y-76593D01*
X62355Y-76565D01*
X62383Y-76565D01*
X62439Y-76593D01*
X62467Y-76621D01*
X62495Y-76678D01*
X62495Y-76790D01*
X62523Y-76846D01*
X62552Y-76874D01*
X62608Y-76903D01*
X62720Y-76903D01*
X62777Y-76874D01*
X62805Y-76846D01*
X62833Y-76790D01*
X62833Y-76678D01*
X62805Y-76621D01*
X62777Y-76593D01*
X62720Y-76565D01*
X62608Y-76565D01*
X62552Y-76593D01*
X62523Y-76621D01*
X62495Y-76678D01*
X62608Y-75862D02*
X62608Y-75412D01*
X63778Y-77128D02*
X63778Y-77465D01*
X63778Y-77296D02*
X63187Y-77296D01*
X63272Y-77353D01*
X63328Y-77409D01*
X63356Y-77465D01*
X63187Y-76931D02*
X63187Y-76537D01*
X63778Y-76790D01*
X63553Y-75862D02*
X63553Y-75412D01*
X64723Y-77128D02*
X64723Y-77465D01*
X64723Y-77296D02*
X64132Y-77296D01*
X64216Y-77353D01*
X64273Y-77409D01*
X64301Y-77465D01*
X64132Y-76621D02*
X64132Y-76734D01*
X64160Y-76790D01*
X64188Y-76818D01*
X64273Y-76874D01*
X64385Y-76903D01*
X64610Y-76903D01*
X64666Y-76874D01*
X64694Y-76846D01*
X64723Y-76790D01*
X64723Y-76678D01*
X64694Y-76621D01*
X64666Y-76593D01*
X64610Y-76565D01*
X64469Y-76565D01*
X64413Y-76593D01*
X64385Y-76621D01*
X64357Y-76678D01*
X64357Y-76790D01*
X64385Y-76846D01*
X64413Y-76874D01*
X64469Y-76903D01*
X64498Y-75862D02*
X64498Y-75412D01*
X65133Y-77465D02*
X65105Y-77437D01*
X65077Y-77381D01*
X65077Y-77240D01*
X65105Y-77184D01*
X65133Y-77156D01*
X65189Y-77128D01*
X65246Y-77128D01*
X65330Y-77156D01*
X65667Y-77493D01*
X65667Y-77128D01*
X65274Y-76621D02*
X65667Y-76621D01*
X65049Y-76762D02*
X65471Y-76903D01*
X65471Y-76537D01*
X65442Y-75862D02*
X65442Y-75412D01*
X66078Y-77465D02*
X66050Y-77437D01*
X66022Y-77381D01*
X66022Y-77240D01*
X66050Y-77184D01*
X66078Y-77156D01*
X66134Y-77128D01*
X66191Y-77128D01*
X66275Y-77156D01*
X66612Y-77493D01*
X66612Y-77128D01*
X66022Y-76593D02*
X66022Y-76874D01*
X66303Y-76903D01*
X66275Y-76874D01*
X66247Y-76818D01*
X66247Y-76678D01*
X66275Y-76621D01*
X66303Y-76593D01*
X66359Y-76565D01*
X66500Y-76565D01*
X66556Y-76593D01*
X66584Y-76621D01*
X66612Y-76678D01*
X66612Y-76818D01*
X66584Y-76874D01*
X66556Y-76903D01*
X66387Y-75862D02*
X66387Y-75412D01*
X67023Y-77465D02*
X66995Y-77437D01*
X66967Y-77381D01*
X66967Y-77240D01*
X66995Y-77184D01*
X67023Y-77156D01*
X67079Y-77128D01*
X67135Y-77128D01*
X67220Y-77156D01*
X67557Y-77493D01*
X67557Y-77128D01*
X66967Y-76621D02*
X66967Y-76734D01*
X66995Y-76790D01*
X67023Y-76818D01*
X67107Y-76874D01*
X67220Y-76903D01*
X67445Y-76903D01*
X67501Y-76874D01*
X67529Y-76846D01*
X67557Y-76790D01*
X67557Y-76678D01*
X67529Y-76621D01*
X67501Y-76593D01*
X67445Y-76565D01*
X67304Y-76565D01*
X67248Y-76593D01*
X67220Y-76621D01*
X67192Y-76678D01*
X67192Y-76790D01*
X67220Y-76846D01*
X67248Y-76874D01*
X67304Y-76903D01*
X67332Y-75862D02*
X67332Y-75412D01*
X67968Y-77465D02*
X67940Y-77437D01*
X67912Y-77381D01*
X67912Y-77240D01*
X67940Y-77184D01*
X67968Y-77156D01*
X68024Y-77128D01*
X68080Y-77128D01*
X68165Y-77156D01*
X68502Y-77493D01*
X68502Y-77128D01*
X67912Y-76931D02*
X67912Y-76537D01*
X68502Y-76790D01*
X68277Y-75862D02*
X68277Y-75412D01*
X68913Y-77465D02*
X68885Y-77437D01*
X68856Y-77381D01*
X68856Y-77240D01*
X68885Y-77184D01*
X68913Y-77156D01*
X68969Y-77128D01*
X69025Y-77128D01*
X69110Y-77156D01*
X69447Y-77493D01*
X69447Y-77128D01*
X69110Y-76790D02*
X69081Y-76846D01*
X69053Y-76874D01*
X68997Y-76903D01*
X68969Y-76903D01*
X68913Y-76874D01*
X68885Y-76846D01*
X68856Y-76790D01*
X68856Y-76678D01*
X68885Y-76621D01*
X68913Y-76593D01*
X68969Y-76565D01*
X68997Y-76565D01*
X69053Y-76593D01*
X69081Y-76621D01*
X69110Y-76678D01*
X69110Y-76790D01*
X69138Y-76846D01*
X69166Y-76874D01*
X69222Y-76903D01*
X69335Y-76903D01*
X69391Y-76874D01*
X69419Y-76846D01*
X69447Y-76790D01*
X69447Y-76678D01*
X69419Y-76621D01*
X69391Y-76593D01*
X69335Y-76565D01*
X69222Y-76565D01*
X69166Y-76593D01*
X69138Y-76621D01*
X69110Y-76678D01*
X69222Y-75862D02*
X69222Y-75412D01*
X69858Y-77465D02*
X69829Y-77437D01*
X69801Y-77381D01*
X69801Y-77240D01*
X69829Y-77184D01*
X69858Y-77156D01*
X69914Y-77128D01*
X69970Y-77128D01*
X70054Y-77156D01*
X70392Y-77493D01*
X70392Y-77128D01*
X70392Y-76846D02*
X70392Y-76734D01*
X70364Y-76678D01*
X70336Y-76649D01*
X70251Y-76593D01*
X70139Y-76565D01*
X69914Y-76565D01*
X69858Y-76593D01*
X69829Y-76621D01*
X69801Y-76678D01*
X69801Y-76790D01*
X69829Y-76846D01*
X69858Y-76874D01*
X69914Y-76903D01*
X70054Y-76903D01*
X70111Y-76874D01*
X70139Y-76846D01*
X70167Y-76790D01*
X70167Y-76678D01*
X70139Y-76621D01*
X70111Y-76593D01*
X70054Y-76565D01*
X70167Y-75862D02*
X70167Y-75412D01*
X70746Y-77493D02*
X70746Y-77128D01*
X70971Y-77324D01*
X70971Y-77240D01*
X70999Y-77184D01*
X71027Y-77156D01*
X71084Y-77128D01*
X71224Y-77128D01*
X71281Y-77156D01*
X71309Y-77184D01*
X71337Y-77240D01*
X71337Y-77409D01*
X71309Y-77465D01*
X71281Y-77493D01*
X70746Y-76762D02*
X70746Y-76706D01*
X70774Y-76649D01*
X70802Y-76621D01*
X70859Y-76593D01*
X70971Y-76565D01*
X71112Y-76565D01*
X71224Y-76593D01*
X71281Y-76621D01*
X71309Y-76649D01*
X71337Y-76706D01*
X71337Y-76762D01*
X71309Y-76818D01*
X71281Y-76846D01*
X71224Y-76874D01*
X71112Y-76903D01*
X70971Y-76903D01*
X70859Y-76874D01*
X70802Y-76846D01*
X70774Y-76818D01*
X70746Y-76762D01*
X71112Y-75862D02*
X71112Y-75412D01*
X71691Y-77493D02*
X71691Y-77128D01*
X71916Y-77324D01*
X71916Y-77240D01*
X71944Y-77184D01*
X71972Y-77156D01*
X72029Y-77128D01*
X72169Y-77128D01*
X72225Y-77156D01*
X72254Y-77184D01*
X72282Y-77240D01*
X72282Y-77409D01*
X72254Y-77465D01*
X72225Y-77493D01*
X72282Y-76565D02*
X72282Y-76903D01*
X72282Y-76734D02*
X71691Y-76734D01*
X71775Y-76790D01*
X71832Y-76846D01*
X71860Y-76903D01*
X72057Y-75862D02*
X72057Y-75412D01*
X58489Y-31142D02*
X58460Y-31198D01*
X58432Y-31226D01*
X58376Y-31254D01*
X58207Y-31254D01*
X58151Y-31226D01*
X58123Y-31198D01*
X58095Y-31142D01*
X58095Y-31057D01*
X58123Y-31001D01*
X58151Y-30973D01*
X58207Y-30945D01*
X58376Y-30945D01*
X58432Y-30973D01*
X58460Y-31001D01*
X58489Y-31057D01*
X58489Y-31142D01*
X58489Y-30692D02*
X58095Y-30692D01*
X58151Y-30692D02*
X58123Y-30664D01*
X58095Y-30607D01*
X58095Y-30523D01*
X58123Y-30467D01*
X58179Y-30439D01*
X58489Y-30439D01*
X58179Y-30439D02*
X58123Y-30410D01*
X58095Y-30354D01*
X58095Y-30270D01*
X58123Y-30214D01*
X58179Y-30185D01*
X58489Y-30185D01*
X58489Y-29145D02*
X58489Y-29482D01*
X58489Y-29314D02*
X57898Y-29314D01*
X57982Y-29370D01*
X58039Y-29426D01*
X58067Y-29482D01*
X59208Y-31156D02*
X59208Y-30706D01*
X59096Y-29440D02*
X59068Y-29496D01*
X59040Y-29525D01*
X58983Y-29553D01*
X58955Y-29553D01*
X58899Y-29525D01*
X58871Y-29496D01*
X58843Y-29440D01*
X58843Y-29328D01*
X58871Y-29271D01*
X58899Y-29243D01*
X58955Y-29215D01*
X58983Y-29215D01*
X59040Y-29243D01*
X59068Y-29271D01*
X59096Y-29328D01*
X59096Y-29440D01*
X59124Y-29496D01*
X59152Y-29525D01*
X59208Y-29553D01*
X59321Y-29553D01*
X59377Y-29525D01*
X59405Y-29496D01*
X59433Y-29440D01*
X59433Y-29328D01*
X59405Y-29271D01*
X59377Y-29243D01*
X59321Y-29215D01*
X59208Y-29215D01*
X59152Y-29243D01*
X59124Y-29271D01*
X59096Y-29328D01*
X60153Y-31156D02*
X60153Y-30706D01*
X60378Y-29496D02*
X60378Y-29384D01*
X60350Y-29328D01*
X60322Y-29300D01*
X60238Y-29243D01*
X60125Y-29215D01*
X59900Y-29215D01*
X59844Y-29243D01*
X59816Y-29271D01*
X59788Y-29328D01*
X59788Y-29440D01*
X59816Y-29496D01*
X59844Y-29525D01*
X59900Y-29553D01*
X60041Y-29553D01*
X60097Y-29525D01*
X60125Y-29496D01*
X60153Y-29440D01*
X60153Y-29328D01*
X60125Y-29271D01*
X60097Y-29243D01*
X60041Y-29215D01*
X61098Y-31212D02*
X61098Y-30762D01*
X61323Y-29721D02*
X61323Y-30059D01*
X61323Y-29890D02*
X60733Y-29890D01*
X60817Y-29946D01*
X60873Y-30003D01*
X60901Y-30059D01*
X60733Y-29356D02*
X60733Y-29300D01*
X60761Y-29243D01*
X60789Y-29215D01*
X60845Y-29187D01*
X60958Y-29159D01*
X61098Y-29159D01*
X61211Y-29187D01*
X61267Y-29215D01*
X61295Y-29243D01*
X61323Y-29300D01*
X61323Y-29356D01*
X61295Y-29412D01*
X61267Y-29440D01*
X61211Y-29468D01*
X61098Y-29496D01*
X60958Y-29496D01*
X60845Y-29468D01*
X60789Y-29440D01*
X60761Y-29412D01*
X60733Y-29356D01*
X62043Y-31212D02*
X62043Y-30762D01*
X62268Y-29721D02*
X62268Y-30059D01*
X62268Y-29890D02*
X61678Y-29890D01*
X61762Y-29946D01*
X61818Y-30003D01*
X61846Y-30059D01*
X62268Y-29159D02*
X62268Y-29496D01*
X62268Y-29328D02*
X61678Y-29328D01*
X61762Y-29384D01*
X61818Y-29440D01*
X61846Y-29496D01*
X62988Y-31212D02*
X62988Y-30762D01*
X63213Y-29721D02*
X63213Y-30059D01*
X63213Y-29890D02*
X62622Y-29890D01*
X62707Y-29946D01*
X62763Y-30003D01*
X62791Y-30059D01*
X62679Y-29496D02*
X62651Y-29468D01*
X62622Y-29412D01*
X62622Y-29271D01*
X62651Y-29215D01*
X62679Y-29187D01*
X62735Y-29159D01*
X62791Y-29159D01*
X62875Y-29187D01*
X63213Y-29525D01*
X63213Y-29159D01*
X63933Y-31212D02*
X63933Y-30762D01*
X64158Y-29721D02*
X64158Y-30059D01*
X64158Y-29890D02*
X63567Y-29890D01*
X63652Y-29946D01*
X63708Y-30003D01*
X63736Y-30059D01*
X63567Y-29525D02*
X63567Y-29159D01*
X63792Y-29356D01*
X63792Y-29271D01*
X63820Y-29215D01*
X63848Y-29187D01*
X63905Y-29159D01*
X64045Y-29159D01*
X64102Y-29187D01*
X64130Y-29215D01*
X64158Y-29271D01*
X64158Y-29440D01*
X64130Y-29496D01*
X64102Y-29525D01*
X64878Y-31212D02*
X64878Y-30762D01*
X65103Y-29721D02*
X65103Y-30059D01*
X65103Y-29890D02*
X64512Y-29890D01*
X64597Y-29946D01*
X64653Y-30003D01*
X64681Y-30059D01*
X64709Y-29215D02*
X65103Y-29215D01*
X64484Y-29356D02*
X64906Y-29496D01*
X64906Y-29131D01*
X65823Y-31212D02*
X65823Y-30762D01*
X66048Y-29721D02*
X66048Y-30059D01*
X66048Y-29890D02*
X65457Y-29890D01*
X65541Y-29946D01*
X65598Y-30003D01*
X65626Y-30059D01*
X65457Y-29187D02*
X65457Y-29468D01*
X65738Y-29496D01*
X65710Y-29468D01*
X65682Y-29412D01*
X65682Y-29271D01*
X65710Y-29215D01*
X65738Y-29187D01*
X65794Y-29159D01*
X65935Y-29159D01*
X65991Y-29187D01*
X66019Y-29215D01*
X66048Y-29271D01*
X66048Y-29412D01*
X66019Y-29468D01*
X65991Y-29496D01*
X66767Y-31156D02*
X66767Y-30706D01*
X66402Y-29412D02*
X66402Y-29356D01*
X66430Y-29300D01*
X66458Y-29271D01*
X66514Y-29243D01*
X66627Y-29215D01*
X66767Y-29215D01*
X66880Y-29243D01*
X66936Y-29271D01*
X66964Y-29300D01*
X66992Y-29356D01*
X66992Y-29412D01*
X66964Y-29468D01*
X66936Y-29496D01*
X66880Y-29525D01*
X66767Y-29553D01*
X66627Y-29553D01*
X66514Y-29525D01*
X66458Y-29496D01*
X66430Y-29468D01*
X66402Y-29412D01*
X67712Y-31156D02*
X67712Y-30706D01*
X67937Y-29215D02*
X67937Y-29553D01*
X67937Y-29384D02*
X67347Y-29384D01*
X67431Y-29440D01*
X67487Y-29496D01*
X67516Y-29553D01*
X68657Y-31156D02*
X68657Y-30706D01*
X68348Y-29553D02*
X68320Y-29525D01*
X68292Y-29468D01*
X68292Y-29328D01*
X68320Y-29271D01*
X68348Y-29243D01*
X68404Y-29215D01*
X68460Y-29215D01*
X68545Y-29243D01*
X68882Y-29581D01*
X68882Y-29215D01*
X69602Y-31156D02*
X69602Y-30706D01*
X69237Y-29581D02*
X69237Y-29215D01*
X69462Y-29412D01*
X69462Y-29328D01*
X69490Y-29271D01*
X69518Y-29243D01*
X69574Y-29215D01*
X69715Y-29215D01*
X69771Y-29243D01*
X69799Y-29271D01*
X69827Y-29328D01*
X69827Y-29496D01*
X69799Y-29553D01*
X69771Y-29581D01*
X70547Y-31156D02*
X70547Y-30706D01*
X70378Y-29271D02*
X70772Y-29271D01*
X70153Y-29412D02*
X70575Y-29553D01*
X70575Y-29187D01*
X71492Y-31156D02*
X71492Y-30706D01*
X71126Y-29243D02*
X71126Y-29525D01*
X71408Y-29553D01*
X71379Y-29525D01*
X71351Y-29468D01*
X71351Y-29328D01*
X71379Y-29271D01*
X71408Y-29243D01*
X71464Y-29215D01*
X71604Y-29215D01*
X71661Y-29243D01*
X71689Y-29271D01*
X71717Y-29328D01*
X71717Y-29468D01*
X71689Y-29525D01*
X71661Y-29553D01*
X72437Y-31156D02*
X72437Y-30706D01*
X72071Y-29271D02*
X72071Y-29384D01*
X72099Y-29440D01*
X72127Y-29468D01*
X72212Y-29525D01*
X72324Y-29553D01*
X72549Y-29553D01*
X72606Y-29525D01*
X72634Y-29496D01*
X72662Y-29440D01*
X72662Y-29328D01*
X72634Y-29271D01*
X72606Y-29243D01*
X72549Y-29215D01*
X72409Y-29215D01*
X72352Y-29243D01*
X72324Y-29271D01*
X72296Y-29328D01*
X72296Y-29440D01*
X72324Y-29496D01*
X72352Y-29525D01*
X72409Y-29553D01*
X73382Y-31156D02*
X73382Y-30706D01*
X73016Y-29581D02*
X73016Y-29187D01*
X73607Y-29440D01*
G54D14*
X33775Y-37851D02*
X36609Y-37851D01*
X36609Y-43048D02*
X33775Y-43048D01*
X36609Y-37851D02*
X36609Y-43048D01*
X33775Y-37851D02*
X33775Y-43048D01*
X34966Y-37851D02*
X34966Y-38087D01*
X34730Y-37851D02*
X34730Y-38087D01*
X34966Y-38087D02*
X34730Y-38087D01*
X33750Y-48376D02*
X36584Y-48376D01*
X36584Y-53573D02*
X33750Y-53573D01*
X36584Y-48376D02*
X36584Y-53573D01*
X33750Y-48376D02*
X33750Y-53573D01*
X34941Y-48376D02*
X34941Y-48612D01*
X34705Y-48376D02*
X34705Y-48612D01*
X34941Y-48612D02*
X34705Y-48612D01*
G54D15*
X28800Y-69700D02*
X28800Y-61700D01*
X28800Y-61700D02*
X29550Y-61700D01*
X29550Y-61700D02*
X33268Y-61700D01*
X33300Y-61700D02*
X33300Y-69700D01*
X33268Y-69700D02*
X28805Y-69700D01*
X29550Y-69700D02*
X28800Y-69700D01*
X29550Y-69700D02*
X29550Y-61700D01*
G54D16*
X49964Y-59425D02*
G75*
G03X49964Y-59425I-1214J0D01*
G74*
G01*
X83464Y-59425D02*
G75*
G03X83464Y-59425I-1214J0D01*
G74*
G01*
X83464Y-46755D02*
G75*
G03X83464Y-46755I-1214J0D01*
G74*
G01*
X49964Y-46755D02*
G75*
G03X49964Y-46755I-1214J0D01*
G74*
G01*
G54D17*
X79449Y-42575D02*
X78749Y-42575D01*
X78749Y-42375D02*
X78749Y-42575D01*
X78749Y-42375D02*
X78249Y-42375D01*
X78249Y-42575D02*
X78249Y-42375D01*
X78249Y-42575D02*
X77749Y-42575D01*
X78249Y-38175D02*
X78249Y-37975D01*
X78249Y-38175D02*
X78749Y-38175D01*
X78749Y-37975D02*
X78749Y-38175D01*
X78249Y-37975D02*
X77549Y-37975D01*
X79449Y-38175D02*
X79249Y-37975D01*
X79249Y-37975D02*
X78749Y-37975D01*
X79449Y-38175D02*
X79449Y-42575D01*
G54D18*
X77549Y-37975D02*
X77549Y-42625D01*
X77549Y-42625D02*
X77749Y-42625D01*
G54D17*
X77549Y-62494D02*
X78249Y-62494D01*
X78249Y-62694D02*
X78249Y-62494D01*
X78249Y-62694D02*
X78749Y-62694D01*
X78749Y-62494D02*
X78749Y-62694D01*
X78749Y-62494D02*
X79249Y-62494D01*
X78749Y-66894D02*
X78749Y-67094D01*
X78749Y-66894D02*
X78249Y-66894D01*
X78249Y-67094D02*
X78249Y-66894D01*
X78749Y-67094D02*
X79449Y-67094D01*
X77549Y-66894D02*
X77749Y-67094D01*
X77749Y-67094D02*
X78249Y-67094D01*
X77549Y-66894D02*
X77549Y-62494D01*
G54D18*
X79449Y-67094D02*
X79449Y-62444D01*
X79449Y-62444D02*
X79249Y-62444D01*
G54D17*
X52964Y-42575D02*
X52264Y-42575D01*
X52264Y-42375D02*
X52264Y-42575D01*
X52264Y-42375D02*
X51764Y-42375D01*
X51764Y-42575D02*
X51764Y-42375D01*
X51764Y-42575D02*
X51264Y-42575D01*
X51764Y-38175D02*
X51764Y-37975D01*
X51764Y-38175D02*
X52264Y-38175D01*
X52264Y-37975D02*
X52264Y-38175D01*
X51764Y-37975D02*
X51064Y-37975D01*
X52964Y-38175D02*
X52764Y-37975D01*
X52764Y-37975D02*
X52264Y-37975D01*
X52964Y-38175D02*
X52964Y-42575D01*
G54D18*
X51064Y-37975D02*
X51064Y-42625D01*
X51064Y-42625D02*
X51264Y-42625D01*
G54D17*
X51064Y-62494D02*
X51764Y-62494D01*
X51764Y-62694D02*
X51764Y-62494D01*
X51764Y-62694D02*
X52264Y-62694D01*
X52264Y-62494D02*
X52264Y-62694D01*
X52264Y-62494D02*
X52764Y-62494D01*
X52264Y-66894D02*
X52264Y-67094D01*
X52264Y-66894D02*
X51764Y-66894D01*
X51764Y-67094D02*
X51764Y-66894D01*
X52264Y-67094D02*
X52964Y-67094D01*
X51064Y-66894D02*
X51264Y-67094D01*
X51264Y-67094D02*
X51764Y-67094D01*
X51064Y-66894D02*
X51064Y-62494D01*
G54D18*
X52964Y-67094D02*
X52964Y-62444D01*
X52964Y-62444D02*
X52764Y-62444D01*
G54D17*
X20250Y-70285D02*
X20250Y-70185D01*
X20450Y-70485D02*
X20250Y-70285D01*
X20250Y-61035D02*
X20450Y-60835D01*
X22700Y-70335D02*
X22700Y-60985D01*
X24300Y-73385D02*
X24300Y-71385D01*
X24300Y-73385D02*
X23100Y-73385D01*
X24300Y-73385D02*
X24350Y-73385D01*
X23100Y-73385D02*
X22900Y-73385D01*
X22900Y-73385D02*
X22700Y-73385D01*
X22700Y-57935D02*
X22900Y-57935D01*
X22900Y-57935D02*
X23100Y-57935D01*
X23100Y-57935D02*
X24300Y-57935D01*
X24300Y-57935D02*
X24350Y-57935D01*
X22900Y-73385D02*
X22900Y-72385D01*
X22900Y-72385D02*
X22900Y-71385D01*
X23100Y-71385D02*
X22900Y-71385D01*
X23100Y-71385D02*
X23100Y-71335D01*
X24050Y-71335D02*
X24300Y-71085D01*
X24300Y-71385D02*
X24300Y-71035D01*
X24300Y-71035D02*
X24300Y-70935D01*
X24050Y-71335D02*
X23100Y-71335D01*
X24300Y-70935D02*
X24600Y-70935D01*
X24300Y-70935D02*
X24300Y-60385D01*
X24600Y-70935D02*
X24600Y-60385D01*
X24300Y-60385D02*
X24600Y-60385D01*
X24300Y-60385D02*
X24300Y-60285D01*
X24300Y-60285D02*
X24300Y-59935D01*
X22900Y-58935D02*
X22900Y-57935D01*
X22900Y-71385D02*
X22900Y-59935D01*
X22900Y-59935D02*
X22900Y-58935D01*
X23100Y-59935D02*
X22900Y-59935D01*
X24050Y-59985D02*
X23100Y-59985D01*
X23100Y-59985D02*
X23100Y-59935D01*
X24300Y-60235D02*
X24050Y-59985D01*
X28550Y-73135D02*
X28300Y-73385D01*
X28300Y-73385D02*
X24350Y-73385D01*
X28550Y-71235D02*
X28550Y-73135D01*
X28550Y-71235D02*
X28350Y-71035D01*
X28350Y-71035D02*
X24300Y-71035D01*
X28350Y-60285D02*
X24300Y-60285D01*
X28350Y-60285D02*
X28550Y-60085D01*
X28550Y-60085D02*
X28550Y-58135D01*
X28550Y-58135D02*
X28350Y-57935D01*
X28350Y-57935D02*
X24350Y-57935D01*
X24300Y-59935D02*
X24300Y-57935D01*
X22700Y-73385D02*
X22700Y-70335D01*
X22450Y-70485D02*
X20450Y-70485D01*
X22700Y-70735D02*
X22450Y-70485D01*
X22700Y-60985D02*
X22700Y-57935D01*
X22450Y-60835D02*
X20450Y-60835D01*
X22450Y-60835D02*
X22700Y-60585D01*
X20250Y-70185D02*
X20250Y-61135D01*
X20250Y-61135D02*
X20250Y-61035D01*
X27950Y-72195D02*
G75*
G03X27950Y-72195I-650J0D01*
G74*
G01*
X27950Y-59075D02*
G75*
G03X27950Y-59075I-650J0D01*
G74*
G01*
G54D19*
G36*
X24600Y-70935D02*
X24600Y-60385D01*
X24300Y-60385D01*
X24300Y-70935D01*
X24600Y-70935D01*
G37*
G36*
X22900Y-73385D02*
X22900Y-57935D01*
X22700Y-57935D01*
X22700Y-73385D01*
X22900Y-73385D01*
G37*
G36*
X27450Y-69575D02*
X27450Y-69255D01*
X24600Y-69255D01*
X24600Y-69575D01*
X27450Y-69575D01*
G37*
G36*
X26450Y-69035D02*
X26450Y-68715D01*
X24600Y-68715D01*
X24600Y-69035D01*
X26450Y-69035D01*
G37*
G36*
X27450Y-68495D02*
X27450Y-68175D01*
X24600Y-68175D01*
X24600Y-68495D01*
X27450Y-68495D01*
G37*
G36*
X26450Y-67955D02*
X26450Y-67635D01*
X24600Y-67635D01*
X24600Y-67955D01*
X26450Y-67955D01*
G37*
G36*
X27450Y-67415D02*
X27450Y-67095D01*
X24600Y-67095D01*
X24600Y-67415D01*
X27450Y-67415D01*
G37*
G36*
X26450Y-66875D02*
X26450Y-66555D01*
X24600Y-66555D01*
X24600Y-66875D01*
X26450Y-66875D01*
G37*
G36*
X27450Y-66335D02*
X27450Y-66015D01*
X24600Y-66015D01*
X24600Y-66335D01*
X27450Y-66335D01*
G37*
G36*
X26450Y-65795D02*
X26450Y-65475D01*
X24600Y-65475D01*
X24600Y-65795D01*
X26450Y-65795D01*
G37*
G36*
X27450Y-65255D02*
X27450Y-64935D01*
X24600Y-64935D01*
X24600Y-65255D01*
X27450Y-65255D01*
G37*
G36*
X26450Y-64715D02*
X26450Y-64395D01*
X24600Y-64395D01*
X24600Y-64715D01*
X26450Y-64715D01*
G37*
G36*
X27450Y-64175D02*
X27450Y-63855D01*
X24600Y-63855D01*
X24600Y-64175D01*
X27450Y-64175D01*
G37*
G36*
X26450Y-63635D02*
X26450Y-63315D01*
X24600Y-63315D01*
X24600Y-63635D01*
X26450Y-63635D01*
G37*
G36*
X27450Y-63095D02*
X27450Y-62775D01*
X24600Y-62775D01*
X24600Y-63095D01*
X27450Y-63095D01*
G37*
G36*
X26450Y-62555D02*
X26450Y-62235D01*
X24600Y-62235D01*
X24600Y-62555D01*
X26450Y-62555D01*
G37*
G36*
X27450Y-62015D02*
X27450Y-61695D01*
X24600Y-61695D01*
X24600Y-62015D01*
X27450Y-62015D01*
G37*
G54D15*
X75182Y-34225D02*
X75182Y-34095D01*
X75182Y-33225D02*
X74682Y-33225D01*
X74682Y-33225D02*
X74682Y-33975D01*
X75682Y-34225D02*
X76182Y-34225D01*
X76182Y-34225D02*
X76182Y-34095D01*
X76182Y-33225D02*
X75682Y-33225D01*
X75682Y-33225D02*
X75682Y-33975D01*
X76682Y-34225D02*
X77182Y-34225D01*
X77182Y-34225D02*
X77182Y-34095D01*
X77182Y-33225D02*
X76682Y-33225D01*
X76682Y-33225D02*
X76682Y-33975D01*
X74682Y-34095D02*
X75182Y-34095D01*
X74682Y-34095D02*
X74682Y-34225D01*
X75182Y-34095D02*
X75182Y-33975D01*
X74682Y-33975D02*
X75182Y-33975D01*
X74682Y-33975D02*
X74682Y-34095D01*
X75182Y-33975D02*
X75182Y-33225D01*
X75682Y-34095D02*
X76182Y-34095D01*
X75682Y-34095D02*
X75682Y-34225D01*
X76182Y-34095D02*
X76182Y-33975D01*
X75682Y-33975D02*
X76182Y-33975D01*
X75682Y-33975D02*
X75682Y-34095D01*
X76182Y-33975D02*
X76182Y-33225D01*
X76682Y-34095D02*
X77182Y-34095D01*
X76682Y-34095D02*
X76682Y-34225D01*
X77182Y-34095D02*
X77182Y-33975D01*
X76682Y-33975D02*
X77182Y-33975D01*
X76682Y-33975D02*
X76682Y-34095D01*
X77182Y-33975D02*
X77182Y-33225D01*
X77682Y-34225D02*
X78182Y-34225D01*
X78182Y-34225D02*
X78182Y-34095D01*
X78182Y-33225D02*
X77682Y-33225D01*
X77682Y-33225D02*
X77682Y-33975D01*
X77682Y-34095D02*
X78182Y-34095D01*
X77682Y-34095D02*
X77682Y-34225D01*
X78182Y-34095D02*
X78182Y-33975D01*
X77682Y-33975D02*
X78182Y-33975D01*
X77682Y-33975D02*
X77682Y-34095D01*
X78182Y-33975D02*
X78182Y-33225D01*
G54D17*
X74532Y-32225D02*
X74432Y-32225D01*
X75332Y-32225D02*
X75532Y-32225D01*
X76332Y-32225D02*
X76532Y-32225D01*
X77332Y-32225D02*
X77532Y-32225D01*
X76332Y-35225D02*
X76532Y-35225D01*
X77332Y-35225D02*
X77532Y-35225D01*
G54D15*
X78682Y-34225D02*
X79182Y-34225D01*
X79182Y-34225D02*
X79182Y-34095D01*
X79182Y-33225D02*
X78682Y-33225D01*
X78682Y-33225D02*
X78682Y-33975D01*
X79682Y-34225D02*
X80182Y-34225D01*
X80182Y-34225D02*
X80182Y-34095D01*
X80182Y-33225D02*
X79682Y-33225D01*
X79682Y-33225D02*
X79682Y-33975D01*
X80682Y-34225D02*
X81182Y-34225D01*
X81182Y-34225D02*
X81182Y-34095D01*
X81182Y-33225D02*
X80682Y-33225D01*
X80682Y-33225D02*
X80682Y-33975D01*
X78682Y-34095D02*
X79182Y-34095D01*
X78682Y-34095D02*
X78682Y-34225D01*
X79182Y-34095D02*
X79182Y-33975D01*
X78682Y-33975D02*
X79182Y-33975D01*
X78682Y-33975D02*
X78682Y-34095D01*
X79182Y-33975D02*
X79182Y-33225D01*
X79682Y-34095D02*
X80182Y-34095D01*
X79682Y-34095D02*
X79682Y-34225D01*
X80182Y-34095D02*
X80182Y-33975D01*
X79682Y-33975D02*
X80182Y-33975D01*
X79682Y-33975D02*
X79682Y-34095D01*
X80182Y-33975D02*
X80182Y-33225D01*
X80682Y-34095D02*
X81182Y-34095D01*
X80682Y-34095D02*
X80682Y-34225D01*
X81182Y-34095D02*
X81182Y-33975D01*
X80682Y-33975D02*
X81182Y-33975D01*
X80682Y-33975D02*
X80682Y-34095D01*
X81182Y-33975D02*
X81182Y-33225D01*
X81682Y-34225D02*
X82182Y-34225D01*
X82182Y-34225D02*
X82182Y-34095D01*
X82182Y-33225D02*
X81682Y-33225D01*
X81682Y-33225D02*
X81682Y-33975D01*
X81682Y-34095D02*
X82182Y-34095D01*
X81682Y-34095D02*
X81682Y-34225D01*
X82182Y-34095D02*
X82182Y-33975D01*
X81682Y-33975D02*
X82182Y-33975D01*
X81682Y-33975D02*
X81682Y-34095D01*
X82182Y-33975D02*
X82182Y-33225D01*
G54D17*
X78532Y-32225D02*
X78332Y-32225D01*
X78532Y-35225D02*
X78332Y-35225D01*
X82332Y-35225D02*
X82432Y-35225D01*
X82332Y-32225D02*
X82432Y-32225D01*
X82432Y-32225D02*
X82432Y-35225D01*
X79332Y-32225D02*
X79532Y-32225D01*
X80332Y-32225D02*
X80532Y-32225D01*
X81332Y-32225D02*
X81532Y-32225D01*
X79332Y-35225D02*
X79532Y-35225D01*
X80332Y-35225D02*
X80532Y-35225D01*
X81332Y-35225D02*
X81532Y-35225D01*
G54D15*
X74682Y-34225D02*
X75182Y-34225D01*
G54D17*
X74432Y-35225D02*
X74432Y-32225D01*
X75532Y-35225D02*
X74432Y-35225D01*
G54D15*
X48819Y-34225D02*
X48819Y-34095D01*
X48819Y-33225D02*
X48319Y-33225D01*
X48319Y-33225D02*
X48319Y-33975D01*
X49319Y-34225D02*
X49819Y-34225D01*
X49819Y-34225D02*
X49819Y-34095D01*
X49819Y-33225D02*
X49319Y-33225D01*
X49319Y-33225D02*
X49319Y-33975D01*
X50319Y-34225D02*
X50819Y-34225D01*
X50819Y-34225D02*
X50819Y-34095D01*
X50819Y-33225D02*
X50319Y-33225D01*
X50319Y-33225D02*
X50319Y-33975D01*
X48319Y-34095D02*
X48819Y-34095D01*
X48319Y-34095D02*
X48319Y-34225D01*
X48819Y-34095D02*
X48819Y-33975D01*
X48319Y-33975D02*
X48819Y-33975D01*
X48319Y-33975D02*
X48319Y-34095D01*
X48819Y-33975D02*
X48819Y-33225D01*
X49319Y-34095D02*
X49819Y-34095D01*
X49319Y-34095D02*
X49319Y-34225D01*
X49819Y-34095D02*
X49819Y-33975D01*
X49319Y-33975D02*
X49819Y-33975D01*
X49319Y-33975D02*
X49319Y-34095D01*
X49819Y-33975D02*
X49819Y-33225D01*
X50319Y-34095D02*
X50819Y-34095D01*
X50319Y-34095D02*
X50319Y-34225D01*
X50819Y-34095D02*
X50819Y-33975D01*
X50319Y-33975D02*
X50819Y-33975D01*
X50319Y-33975D02*
X50319Y-34095D01*
X50819Y-33975D02*
X50819Y-33225D01*
X51319Y-34225D02*
X51819Y-34225D01*
X51819Y-34225D02*
X51819Y-34095D01*
X51819Y-33225D02*
X51319Y-33225D01*
X51319Y-33225D02*
X51319Y-33975D01*
X51319Y-34095D02*
X51819Y-34095D01*
X51319Y-34095D02*
X51319Y-34225D01*
X51819Y-34095D02*
X51819Y-33975D01*
X51319Y-33975D02*
X51819Y-33975D01*
X51319Y-33975D02*
X51319Y-34095D01*
X51819Y-33975D02*
X51819Y-33225D01*
G54D17*
X48169Y-32225D02*
X48069Y-32225D01*
X48969Y-32225D02*
X49169Y-32225D01*
X49969Y-32225D02*
X50169Y-32225D01*
X50969Y-32225D02*
X51169Y-32225D01*
X49969Y-35225D02*
X50169Y-35225D01*
X50969Y-35225D02*
X51169Y-35225D01*
G54D15*
X52319Y-34225D02*
X52819Y-34225D01*
X52819Y-34225D02*
X52819Y-34095D01*
X52819Y-33225D02*
X52319Y-33225D01*
X52319Y-33225D02*
X52319Y-33975D01*
X53319Y-34225D02*
X53819Y-34225D01*
X53819Y-34225D02*
X53819Y-34095D01*
X53819Y-33225D02*
X53319Y-33225D01*
X53319Y-33225D02*
X53319Y-33975D01*
X54319Y-34225D02*
X54819Y-34225D01*
X54819Y-34225D02*
X54819Y-34095D01*
X54819Y-33225D02*
X54319Y-33225D01*
X54319Y-33225D02*
X54319Y-33975D01*
X52319Y-34095D02*
X52819Y-34095D01*
X52319Y-34095D02*
X52319Y-34225D01*
X52819Y-34095D02*
X52819Y-33975D01*
X52319Y-33975D02*
X52819Y-33975D01*
X52319Y-33975D02*
X52319Y-34095D01*
X52819Y-33975D02*
X52819Y-33225D01*
X53319Y-34095D02*
X53819Y-34095D01*
X53319Y-34095D02*
X53319Y-34225D01*
X53819Y-34095D02*
X53819Y-33975D01*
X53319Y-33975D02*
X53819Y-33975D01*
X53319Y-33975D02*
X53319Y-34095D01*
X53819Y-33975D02*
X53819Y-33225D01*
X54319Y-34095D02*
X54819Y-34095D01*
X54319Y-34095D02*
X54319Y-34225D01*
X54819Y-34095D02*
X54819Y-33975D01*
X54319Y-33975D02*
X54819Y-33975D01*
X54319Y-33975D02*
X54319Y-34095D01*
X54819Y-33975D02*
X54819Y-33225D01*
X55319Y-34225D02*
X55819Y-34225D01*
X55819Y-34225D02*
X55819Y-34095D01*
X55819Y-33225D02*
X55319Y-33225D01*
X55319Y-33225D02*
X55319Y-33975D01*
X55319Y-34095D02*
X55819Y-34095D01*
X55319Y-34095D02*
X55319Y-34225D01*
X55819Y-34095D02*
X55819Y-33975D01*
X55319Y-33975D02*
X55819Y-33975D01*
X55319Y-33975D02*
X55319Y-34095D01*
X55819Y-33975D02*
X55819Y-33225D01*
G54D17*
X52169Y-32225D02*
X51969Y-32225D01*
X52169Y-35225D02*
X51969Y-35225D01*
X55969Y-35225D02*
X56069Y-35225D01*
X55969Y-32225D02*
X56069Y-32225D01*
X56069Y-32225D02*
X56069Y-35225D01*
X52969Y-32225D02*
X53169Y-32225D01*
X53969Y-32225D02*
X54169Y-32225D01*
X54969Y-32225D02*
X55169Y-32225D01*
X52969Y-35225D02*
X53169Y-35225D01*
X53969Y-35225D02*
X54169Y-35225D01*
X54969Y-35225D02*
X55169Y-35225D01*
G54D15*
X48319Y-34225D02*
X48819Y-34225D01*
G54D17*
X48069Y-35225D02*
X48069Y-32225D01*
X49169Y-35225D02*
X48069Y-35225D01*
G54D15*
X55210Y-70725D02*
X55210Y-70855D01*
X55210Y-71725D02*
X55710Y-71725D01*
X55710Y-71725D02*
X55710Y-70975D01*
X54710Y-70725D02*
X54210Y-70725D01*
X54210Y-70725D02*
X54210Y-70855D01*
X54210Y-71725D02*
X54710Y-71725D01*
X54710Y-71725D02*
X54710Y-70975D01*
X53710Y-70725D02*
X53210Y-70725D01*
X53210Y-70725D02*
X53210Y-70855D01*
X53210Y-71725D02*
X53710Y-71725D01*
X53710Y-71725D02*
X53710Y-70975D01*
X55710Y-70855D02*
X55210Y-70855D01*
X55710Y-70855D02*
X55710Y-70725D01*
X55210Y-70855D02*
X55210Y-70975D01*
X55710Y-70975D02*
X55210Y-70975D01*
X55710Y-70975D02*
X55710Y-70855D01*
X55210Y-70975D02*
X55210Y-71725D01*
X54710Y-70855D02*
X54210Y-70855D01*
X54710Y-70855D02*
X54710Y-70725D01*
X54210Y-70855D02*
X54210Y-70975D01*
X54710Y-70975D02*
X54210Y-70975D01*
X54710Y-70975D02*
X54710Y-70855D01*
X54210Y-70975D02*
X54210Y-71725D01*
X53710Y-70855D02*
X53210Y-70855D01*
X53710Y-70855D02*
X53710Y-70725D01*
X53210Y-70855D02*
X53210Y-70975D01*
X53710Y-70975D02*
X53210Y-70975D01*
X53710Y-70975D02*
X53710Y-70855D01*
X53210Y-70975D02*
X53210Y-71725D01*
X52710Y-70725D02*
X52210Y-70725D01*
X52210Y-70725D02*
X52210Y-70855D01*
X52210Y-71725D02*
X52710Y-71725D01*
X52710Y-71725D02*
X52710Y-70975D01*
X52710Y-70855D02*
X52210Y-70855D01*
X52710Y-70855D02*
X52710Y-70725D01*
X52210Y-70855D02*
X52210Y-70975D01*
X52710Y-70975D02*
X52210Y-70975D01*
X52710Y-70975D02*
X52710Y-70855D01*
X52210Y-70975D02*
X52210Y-71725D01*
G54D17*
X55860Y-72725D02*
X55960Y-72725D01*
X55060Y-72725D02*
X54860Y-72725D01*
X54060Y-72725D02*
X53860Y-72725D01*
X53060Y-72725D02*
X52860Y-72725D01*
X54060Y-69725D02*
X53860Y-69725D01*
X53060Y-69725D02*
X52860Y-69725D01*
G54D15*
X51710Y-70725D02*
X51210Y-70725D01*
X51210Y-70725D02*
X51210Y-70855D01*
X51210Y-71725D02*
X51710Y-71725D01*
X51710Y-71725D02*
X51710Y-70975D01*
X50710Y-70725D02*
X50210Y-70725D01*
X50210Y-70725D02*
X50210Y-70855D01*
X50210Y-71725D02*
X50710Y-71725D01*
X50710Y-71725D02*
X50710Y-70975D01*
X49710Y-70725D02*
X49210Y-70725D01*
X49210Y-70725D02*
X49210Y-70855D01*
X49210Y-71725D02*
X49710Y-71725D01*
X49710Y-71725D02*
X49710Y-70975D01*
X51710Y-70855D02*
X51210Y-70855D01*
X51710Y-70855D02*
X51710Y-70725D01*
X51210Y-70855D02*
X51210Y-70975D01*
X51710Y-70975D02*
X51210Y-70975D01*
X51710Y-70975D02*
X51710Y-70855D01*
X51210Y-70975D02*
X51210Y-71725D01*
X50710Y-70855D02*
X50210Y-70855D01*
X50710Y-70855D02*
X50710Y-70725D01*
X50210Y-70855D02*
X50210Y-70975D01*
X50710Y-70975D02*
X50210Y-70975D01*
X50710Y-70975D02*
X50710Y-70855D01*
X50210Y-70975D02*
X50210Y-71725D01*
X49710Y-70855D02*
X49210Y-70855D01*
X49710Y-70855D02*
X49710Y-70725D01*
X49210Y-70855D02*
X49210Y-70975D01*
X49710Y-70975D02*
X49210Y-70975D01*
X49710Y-70975D02*
X49710Y-70855D01*
X49210Y-70975D02*
X49210Y-71725D01*
X48710Y-70725D02*
X48210Y-70725D01*
X48210Y-70725D02*
X48210Y-70855D01*
X48210Y-71725D02*
X48710Y-71725D01*
X48710Y-71725D02*
X48710Y-70975D01*
X48710Y-70855D02*
X48210Y-70855D01*
X48710Y-70855D02*
X48710Y-70725D01*
X48210Y-70855D02*
X48210Y-70975D01*
X48710Y-70975D02*
X48210Y-70975D01*
X48710Y-70975D02*
X48710Y-70855D01*
X48210Y-70975D02*
X48210Y-71725D01*
G54D17*
X51860Y-72725D02*
X52060Y-72725D01*
X51860Y-69725D02*
X52060Y-69725D01*
X48060Y-69725D02*
X47960Y-69725D01*
X48060Y-72725D02*
X47960Y-72725D01*
X47960Y-72725D02*
X47960Y-69725D01*
X51060Y-72725D02*
X50860Y-72725D01*
X50060Y-72725D02*
X49860Y-72725D01*
X49060Y-72725D02*
X48860Y-72725D01*
X51060Y-69725D02*
X50860Y-69725D01*
X50060Y-69725D02*
X49860Y-69725D01*
X49060Y-69725D02*
X48860Y-69725D01*
G54D15*
X55710Y-70725D02*
X55210Y-70725D01*
G54D17*
X55960Y-69725D02*
X55960Y-72725D01*
X54860Y-69725D02*
X55960Y-69725D01*
G54D15*
X81770Y-70725D02*
X81770Y-70855D01*
X81770Y-71725D02*
X82270Y-71725D01*
X82270Y-71725D02*
X82270Y-70975D01*
X81270Y-70725D02*
X80770Y-70725D01*
X80770Y-70725D02*
X80770Y-70855D01*
X80770Y-71725D02*
X81270Y-71725D01*
X81270Y-71725D02*
X81270Y-70975D01*
X80270Y-70725D02*
X79770Y-70725D01*
X79770Y-70725D02*
X79770Y-70855D01*
X79770Y-71725D02*
X80270Y-71725D01*
X80270Y-71725D02*
X80270Y-70975D01*
X82270Y-70855D02*
X81770Y-70855D01*
X82270Y-70855D02*
X82270Y-70725D01*
X81770Y-70855D02*
X81770Y-70975D01*
X82270Y-70975D02*
X81770Y-70975D01*
X82270Y-70975D02*
X82270Y-70855D01*
X81770Y-70975D02*
X81770Y-71725D01*
X81270Y-70855D02*
X80770Y-70855D01*
X81270Y-70855D02*
X81270Y-70725D01*
X80770Y-70855D02*
X80770Y-70975D01*
X81270Y-70975D02*
X80770Y-70975D01*
X81270Y-70975D02*
X81270Y-70855D01*
X80770Y-70975D02*
X80770Y-71725D01*
X80270Y-70855D02*
X79770Y-70855D01*
X80270Y-70855D02*
X80270Y-70725D01*
X79770Y-70855D02*
X79770Y-70975D01*
X80270Y-70975D02*
X79770Y-70975D01*
X80270Y-70975D02*
X80270Y-70855D01*
X79770Y-70975D02*
X79770Y-71725D01*
X79270Y-70725D02*
X78770Y-70725D01*
X78770Y-70725D02*
X78770Y-70855D01*
X78770Y-71725D02*
X79270Y-71725D01*
X79270Y-71725D02*
X79270Y-70975D01*
X79270Y-70855D02*
X78770Y-70855D01*
X79270Y-70855D02*
X79270Y-70725D01*
X78770Y-70855D02*
X78770Y-70975D01*
X79270Y-70975D02*
X78770Y-70975D01*
X79270Y-70975D02*
X79270Y-70855D01*
X78770Y-70975D02*
X78770Y-71725D01*
G54D17*
X82420Y-72725D02*
X82520Y-72725D01*
X81620Y-72725D02*
X81420Y-72725D01*
X80620Y-72725D02*
X80420Y-72725D01*
X79620Y-72725D02*
X79420Y-72725D01*
X80620Y-69725D02*
X80420Y-69725D01*
X79620Y-69725D02*
X79420Y-69725D01*
G54D15*
X78270Y-70725D02*
X77770Y-70725D01*
X77770Y-70725D02*
X77770Y-70855D01*
X77770Y-71725D02*
X78270Y-71725D01*
X78270Y-71725D02*
X78270Y-70975D01*
X77270Y-70725D02*
X76770Y-70725D01*
X76770Y-70725D02*
X76770Y-70855D01*
X76770Y-71725D02*
X77270Y-71725D01*
X77270Y-71725D02*
X77270Y-70975D01*
X76270Y-70725D02*
X75770Y-70725D01*
X75770Y-70725D02*
X75770Y-70855D01*
X75770Y-71725D02*
X76270Y-71725D01*
X76270Y-71725D02*
X76270Y-70975D01*
X78270Y-70855D02*
X77770Y-70855D01*
X78270Y-70855D02*
X78270Y-70725D01*
X77770Y-70855D02*
X77770Y-70975D01*
X78270Y-70975D02*
X77770Y-70975D01*
X78270Y-70975D02*
X78270Y-70855D01*
X77770Y-70975D02*
X77770Y-71725D01*
X77270Y-70855D02*
X76770Y-70855D01*
X77270Y-70855D02*
X77270Y-70725D01*
X76770Y-70855D02*
X76770Y-70975D01*
X77270Y-70975D02*
X76770Y-70975D01*
X77270Y-70975D02*
X77270Y-70855D01*
X76770Y-70975D02*
X76770Y-71725D01*
X76270Y-70855D02*
X75770Y-70855D01*
X76270Y-70855D02*
X76270Y-70725D01*
X75770Y-70855D02*
X75770Y-70975D01*
X76270Y-70975D02*
X75770Y-70975D01*
X76270Y-70975D02*
X76270Y-70855D01*
X75770Y-70975D02*
X75770Y-71725D01*
X75270Y-70725D02*
X74770Y-70725D01*
X74770Y-70725D02*
X74770Y-70855D01*
X74770Y-71725D02*
X75270Y-71725D01*
X75270Y-71725D02*
X75270Y-70975D01*
X75270Y-70855D02*
X74770Y-70855D01*
X75270Y-70855D02*
X75270Y-70725D01*
X74770Y-70855D02*
X74770Y-70975D01*
X75270Y-70975D02*
X74770Y-70975D01*
X75270Y-70975D02*
X75270Y-70855D01*
X74770Y-70975D02*
X74770Y-71725D01*
G54D17*
X78420Y-72725D02*
X78620Y-72725D01*
X78420Y-69725D02*
X78620Y-69725D01*
X74620Y-69725D02*
X74520Y-69725D01*
X74620Y-72725D02*
X74520Y-72725D01*
X74520Y-72725D02*
X74520Y-69725D01*
X77620Y-72725D02*
X77420Y-72725D01*
X76620Y-72725D02*
X76420Y-72725D01*
X75620Y-72725D02*
X75420Y-72725D01*
X77620Y-69725D02*
X77420Y-69725D01*
X76620Y-69725D02*
X76420Y-69725D01*
X75620Y-69725D02*
X75420Y-69725D01*
G54D15*
X82270Y-70725D02*
X81770Y-70725D01*
G54D17*
X82520Y-69725D02*
X82520Y-72725D01*
X81420Y-69725D02*
X82520Y-69725D01*
G54D20*
X28877Y-77000D02*
G75*
G03X28877Y-77000I-1377J0D01*
G74*
G01*
X28877Y-27500D02*
G75*
G03X28877Y-27500I-1377J0D01*
G74*
G01*
X83127Y-27500D02*
G75*
G03X83127Y-27500I-1377J0D01*
G74*
G01*
X83127Y-77000D02*
G75*
G03X83127Y-77000I-1377J0D01*
G74*
G01*
X48622Y-52362D02*
G75*
G03X48622Y-52362I-1377J0D01*
G74*
G01*
X84448Y-52362D02*
G75*
G03X84448Y-52362I-1377J0D01*
G74*
G01*
X66732Y-34645D02*
G75*
G03X66732Y-34645I-1377J0D01*
G74*
G01*
X66732Y-70078D02*
G75*
G03X66732Y-70078I-1377J0D01*
G74*
G01*
G54D21*
X39159Y-29753D02*
X40340Y-29753D01*
X39159Y-30146D02*
X40340Y-30146D01*
G54D15*
X37950Y-29550D02*
X37600Y-29550D01*
X37600Y-29550D02*
X37600Y-30350D01*
X37600Y-30350D02*
X37950Y-30350D01*
X41550Y-30350D02*
X41900Y-30350D01*
X41900Y-30350D02*
X41900Y-29550D01*
X41900Y-29550D02*
X41550Y-29550D01*
X38135Y-30776D02*
X38135Y-29123D01*
X38923Y-31564D02*
X40576Y-31564D01*
X41364Y-29123D02*
X41364Y-30776D01*
X38923Y-28335D02*
X40576Y-28335D01*
X34075Y-28450D02*
X34075Y-32450D01*
X33075Y-28450D02*
X33075Y-32450D01*
X33075Y-32450D02*
X34075Y-32450D01*
X34075Y-28450D02*
X33075Y-28450D01*
G54D20*
X29427Y-35150D02*
G75*
G03X29427Y-35150I-1377J0D01*
G74*
G01*
X29427Y-56200D02*
G75*
G03X29427Y-56200I-1377J0D01*
G74*
G01*
X29427Y-45675D02*
G75*
G03X29427Y-45675I-1377J0D01*
G74*
G01*
G54D22*
X33890Y-42623D02*
X33890Y-42548D01*
X33909Y-42510D01*
X33946Y-42473D01*
X34021Y-42454D01*
X34153Y-42454D01*
X34228Y-42473D01*
X34265Y-42510D01*
X34284Y-42548D01*
X34284Y-42623D01*
X34265Y-42660D01*
X34228Y-42698D01*
X34153Y-42717D01*
X34021Y-42717D01*
X33946Y-42698D01*
X33909Y-42660D01*
X33890Y-42623D01*
X34284Y-42285D02*
X33890Y-42285D01*
X34171Y-42154D01*
X33890Y-42022D01*
X34284Y-42022D01*
X34284Y-41835D02*
X33890Y-41835D01*
X34284Y-41610D01*
X33890Y-41610D01*
X34078Y-41422D02*
X34078Y-41291D01*
X34284Y-41234D02*
X34284Y-41422D01*
X33890Y-41422D01*
X33890Y-41234D01*
X33890Y-41122D02*
X33890Y-40897D01*
X34284Y-41009D02*
X33890Y-41009D01*
X34284Y-40765D02*
X33890Y-40765D01*
X34246Y-40353D02*
X34265Y-40371D01*
X34284Y-40428D01*
X34284Y-40465D01*
X34265Y-40521D01*
X34228Y-40559D01*
X34190Y-40578D01*
X34115Y-40596D01*
X34059Y-40596D01*
X33984Y-40578D01*
X33946Y-40559D01*
X33909Y-40521D01*
X33890Y-40465D01*
X33890Y-40428D01*
X33909Y-40371D01*
X33928Y-40353D01*
X34265Y-40202D02*
X34284Y-40146D01*
X34284Y-40052D01*
X34265Y-40015D01*
X34246Y-39996D01*
X34209Y-39977D01*
X34171Y-39977D01*
X34134Y-39996D01*
X34115Y-40015D01*
X34096Y-40052D01*
X34078Y-40127D01*
X34059Y-40165D01*
X34040Y-40184D01*
X34003Y-40202D01*
X33965Y-40202D01*
X33928Y-40184D01*
X33909Y-40165D01*
X33890Y-40127D01*
X33890Y-40034D01*
X33909Y-39977D01*
X34284Y-39302D02*
X34284Y-39527D01*
X34284Y-39414D02*
X33890Y-39414D01*
X33946Y-39452D01*
X33984Y-39490D01*
X34003Y-39527D01*
X34059Y-39077D02*
X34040Y-39114D01*
X34021Y-39133D01*
X33984Y-39152D01*
X33965Y-39152D01*
X33928Y-39133D01*
X33909Y-39114D01*
X33890Y-39077D01*
X33890Y-39002D01*
X33909Y-38964D01*
X33928Y-38945D01*
X33965Y-38927D01*
X33984Y-38927D01*
X34021Y-38945D01*
X34040Y-38964D01*
X34059Y-39002D01*
X34059Y-39077D01*
X34078Y-39114D01*
X34096Y-39133D01*
X34134Y-39152D01*
X34209Y-39152D01*
X34246Y-39133D01*
X34265Y-39114D01*
X34284Y-39077D01*
X34284Y-39002D01*
X34265Y-38964D01*
X34246Y-38945D01*
X34209Y-38927D01*
X34134Y-38927D01*
X34096Y-38945D01*
X34078Y-38964D01*
X34059Y-39002D01*
X34284Y-38795D02*
X34021Y-38589D01*
X34021Y-38795D02*
X34284Y-38589D01*
X33928Y-38458D02*
X33909Y-38439D01*
X33890Y-38401D01*
X33890Y-38307D01*
X33909Y-38270D01*
X33928Y-38251D01*
X33965Y-38232D01*
X34003Y-38232D01*
X34059Y-38251D01*
X34284Y-38476D01*
X34284Y-38232D01*
G54D14*
X35140Y-41459D02*
X35534Y-41328D01*
X35140Y-41197D01*
X35421Y-41084D02*
X35421Y-40897D01*
X35534Y-41122D02*
X35140Y-40990D01*
X35534Y-40859D01*
X35534Y-40540D02*
X35534Y-40728D01*
X35140Y-40728D01*
X35140Y-40352D02*
X35234Y-40352D01*
X35196Y-40446D02*
X35234Y-40352D01*
X35196Y-40259D01*
X35309Y-40409D02*
X35234Y-40352D01*
X35309Y-40296D01*
X35140Y-40052D02*
X35234Y-40052D01*
X35196Y-40146D02*
X35234Y-40052D01*
X35196Y-39958D01*
X35309Y-40109D02*
X35234Y-40052D01*
X35309Y-39996D01*
G54D22*
X33815Y-53148D02*
X33815Y-53073D01*
X33834Y-53035D01*
X33871Y-52998D01*
X33946Y-52979D01*
X34078Y-52979D01*
X34153Y-52998D01*
X34190Y-53035D01*
X34209Y-53073D01*
X34209Y-53148D01*
X34190Y-53185D01*
X34153Y-53223D01*
X34078Y-53242D01*
X33946Y-53242D01*
X33871Y-53223D01*
X33834Y-53185D01*
X33815Y-53148D01*
X34209Y-52810D02*
X33815Y-52810D01*
X34096Y-52679D01*
X33815Y-52547D01*
X34209Y-52547D01*
X34209Y-52360D02*
X33815Y-52360D01*
X34209Y-52135D01*
X33815Y-52135D01*
X34003Y-51947D02*
X34003Y-51816D01*
X34209Y-51759D02*
X34209Y-51947D01*
X33815Y-51947D01*
X33815Y-51759D01*
X33815Y-51647D02*
X33815Y-51422D01*
X34209Y-51534D02*
X33815Y-51534D01*
X34209Y-51290D02*
X33815Y-51290D01*
X34171Y-50878D02*
X34190Y-50896D01*
X34209Y-50953D01*
X34209Y-50990D01*
X34190Y-51046D01*
X34153Y-51084D01*
X34115Y-51103D01*
X34040Y-51121D01*
X33984Y-51121D01*
X33909Y-51103D01*
X33871Y-51084D01*
X33834Y-51046D01*
X33815Y-50990D01*
X33815Y-50953D01*
X33834Y-50896D01*
X33853Y-50878D01*
X34190Y-50727D02*
X34209Y-50671D01*
X34209Y-50577D01*
X34190Y-50540D01*
X34171Y-50521D01*
X34134Y-50502D01*
X34096Y-50502D01*
X34059Y-50521D01*
X34040Y-50540D01*
X34021Y-50577D01*
X34003Y-50652D01*
X33984Y-50690D01*
X33965Y-50709D01*
X33928Y-50727D01*
X33890Y-50727D01*
X33853Y-50709D01*
X33834Y-50690D01*
X33815Y-50652D01*
X33815Y-50559D01*
X33834Y-50502D01*
X34209Y-49827D02*
X34209Y-50052D01*
X34209Y-49939D02*
X33815Y-49939D01*
X33871Y-49977D01*
X33909Y-50015D01*
X33928Y-50052D01*
X33984Y-49602D02*
X33965Y-49639D01*
X33946Y-49658D01*
X33909Y-49677D01*
X33890Y-49677D01*
X33853Y-49658D01*
X33834Y-49639D01*
X33815Y-49602D01*
X33815Y-49527D01*
X33834Y-49489D01*
X33853Y-49470D01*
X33890Y-49452D01*
X33909Y-49452D01*
X33946Y-49470D01*
X33965Y-49489D01*
X33984Y-49527D01*
X33984Y-49602D01*
X34003Y-49639D01*
X34021Y-49658D01*
X34059Y-49677D01*
X34134Y-49677D01*
X34171Y-49658D01*
X34190Y-49639D01*
X34209Y-49602D01*
X34209Y-49527D01*
X34190Y-49489D01*
X34171Y-49470D01*
X34134Y-49452D01*
X34059Y-49452D01*
X34021Y-49470D01*
X34003Y-49489D01*
X33984Y-49527D01*
X34209Y-49320D02*
X33946Y-49114D01*
X33946Y-49320D02*
X34209Y-49114D01*
X33853Y-48983D02*
X33834Y-48964D01*
X33815Y-48926D01*
X33815Y-48832D01*
X33834Y-48795D01*
X33853Y-48776D01*
X33890Y-48757D01*
X33928Y-48757D01*
X33984Y-48776D01*
X34209Y-49001D01*
X34209Y-48757D01*
G54D14*
X35090Y-52034D02*
X35484Y-51903D01*
X35090Y-51772D01*
X35371Y-51659D02*
X35371Y-51472D01*
X35484Y-51697D02*
X35090Y-51565D01*
X35484Y-51434D01*
X35484Y-51115D02*
X35484Y-51303D01*
X35090Y-51303D01*
X35090Y-50927D02*
X35184Y-50927D01*
X35146Y-51021D02*
X35184Y-50927D01*
X35146Y-50834D01*
X35259Y-50984D02*
X35184Y-50927D01*
X35259Y-50871D01*
X35090Y-50627D02*
X35184Y-50627D01*
X35146Y-50721D02*
X35184Y-50627D01*
X35146Y-50533D01*
X35259Y-50684D02*
X35184Y-50627D01*
X35259Y-50571D01*
G54D23*
X28477Y-69392D02*
X28495Y-69410D01*
X28513Y-69464D01*
X28513Y-69500D01*
X28495Y-69555D01*
X28459Y-69591D01*
X28423Y-69609D01*
X28350Y-69627D01*
X28296Y-69627D01*
X28224Y-69609D01*
X28188Y-69591D01*
X28151Y-69555D01*
X28133Y-69500D01*
X28133Y-69464D01*
X28151Y-69410D01*
X28170Y-69392D01*
X28513Y-69175D02*
X28495Y-69211D01*
X28477Y-69229D01*
X28441Y-69247D01*
X28332Y-69247D01*
X28296Y-69229D01*
X28278Y-69211D01*
X28260Y-69175D01*
X28260Y-69120D01*
X28278Y-69084D01*
X28296Y-69066D01*
X28332Y-69048D01*
X28441Y-69048D01*
X28477Y-69066D01*
X28495Y-69084D01*
X28513Y-69120D01*
X28513Y-69175D01*
X28260Y-68885D02*
X28513Y-68885D01*
X28296Y-68885D02*
X28278Y-68867D01*
X28260Y-68831D01*
X28260Y-68777D01*
X28278Y-68740D01*
X28314Y-68722D01*
X28513Y-68722D01*
X28260Y-68541D02*
X28513Y-68541D01*
X28296Y-68541D02*
X28278Y-68523D01*
X28260Y-68487D01*
X28260Y-68433D01*
X28278Y-68397D01*
X28314Y-68379D01*
X28513Y-68379D01*
X28495Y-68216D02*
X28513Y-68161D01*
X28513Y-68071D01*
X28495Y-68035D01*
X28477Y-68017D01*
X28441Y-67999D01*
X28405Y-67999D01*
X28369Y-68017D01*
X28350Y-68035D01*
X28332Y-68071D01*
X28314Y-68143D01*
X28296Y-68180D01*
X28278Y-68198D01*
X28242Y-68216D01*
X28206Y-68216D01*
X28170Y-68198D01*
X28151Y-68180D01*
X28133Y-68143D01*
X28133Y-68053D01*
X28151Y-67999D01*
X28260Y-67890D02*
X28260Y-67745D01*
X28133Y-67836D02*
X28459Y-67836D01*
X28495Y-67818D01*
X28513Y-67781D01*
X28513Y-67745D01*
G54D15*
X48359Y-58387D02*
X48130Y-58387D01*
X48245Y-58387D02*
X48245Y-57987D01*
X48207Y-58044D01*
X48169Y-58082D01*
X48130Y-58101D01*
X48530Y-58387D02*
X48530Y-57987D01*
X48683Y-57987D01*
X48721Y-58006D01*
X48740Y-58025D01*
X48759Y-58063D01*
X48759Y-58120D01*
X48740Y-58158D01*
X48721Y-58177D01*
X48683Y-58196D01*
X48530Y-58196D01*
X48930Y-58387D02*
X48930Y-57987D01*
X49121Y-58387D02*
X49121Y-57987D01*
X49350Y-58387D01*
X49350Y-57987D01*
X81859Y-58387D02*
X81630Y-58387D01*
X81745Y-58387D02*
X81745Y-57987D01*
X81707Y-58044D01*
X81669Y-58082D01*
X81630Y-58101D01*
X82030Y-58387D02*
X82030Y-57987D01*
X82183Y-57987D01*
X82221Y-58006D01*
X82240Y-58025D01*
X82259Y-58063D01*
X82259Y-58120D01*
X82240Y-58158D01*
X82221Y-58177D01*
X82183Y-58196D01*
X82030Y-58196D01*
X82430Y-58387D02*
X82430Y-57987D01*
X82621Y-58387D02*
X82621Y-57987D01*
X82850Y-58387D01*
X82850Y-57987D01*
X81859Y-45717D02*
X81630Y-45717D01*
X81745Y-45717D02*
X81745Y-45317D01*
X81707Y-45374D01*
X81669Y-45413D01*
X81630Y-45432D01*
X82030Y-45717D02*
X82030Y-45317D01*
X82183Y-45317D01*
X82221Y-45336D01*
X82240Y-45355D01*
X82259Y-45394D01*
X82259Y-45451D01*
X82240Y-45489D01*
X82221Y-45508D01*
X82183Y-45527D01*
X82030Y-45527D01*
X82430Y-45717D02*
X82430Y-45317D01*
X82621Y-45717D02*
X82621Y-45317D01*
X82850Y-45717D01*
X82850Y-45317D01*
X48359Y-45717D02*
X48130Y-45717D01*
X48245Y-45717D02*
X48245Y-45317D01*
X48207Y-45374D01*
X48169Y-45413D01*
X48130Y-45432D01*
X48530Y-45717D02*
X48530Y-45317D01*
X48683Y-45317D01*
X48721Y-45336D01*
X48740Y-45355D01*
X48759Y-45394D01*
X48759Y-45451D01*
X48740Y-45489D01*
X48721Y-45508D01*
X48683Y-45527D01*
X48530Y-45527D01*
X48930Y-45717D02*
X48930Y-45317D01*
X49121Y-45717D02*
X49121Y-45317D01*
X49350Y-45717D01*
X49350Y-45317D01*
G54D24*
X80069Y-39985D02*
X80101Y-39890D01*
X80101Y-39731D01*
X80069Y-39668D01*
X80037Y-39636D01*
X79974Y-39605D01*
X79911Y-39605D01*
X79847Y-39636D01*
X79816Y-39668D01*
X79784Y-39731D01*
X79752Y-39858D01*
X79721Y-39921D01*
X79689Y-39953D01*
X79626Y-39985D01*
X79562Y-39985D01*
X79499Y-39953D01*
X79467Y-39921D01*
X79436Y-39858D01*
X79436Y-39700D01*
X79467Y-39605D01*
X79436Y-39415D02*
X80101Y-39193D01*
X79436Y-38971D01*
X80101Y-38401D02*
X80101Y-38781D01*
X80101Y-38591D02*
X79436Y-38591D01*
X79531Y-38655D01*
X79594Y-38718D01*
X79626Y-38781D01*
G54D18*
X77441Y-42889D02*
X77441Y-43160D01*
X77441Y-43025D02*
X76966Y-43025D01*
X77034Y-43070D01*
X77079Y-43115D01*
X77102Y-43160D01*
G54D24*
X80305Y-66523D02*
X80336Y-66428D01*
X80336Y-66270D01*
X80305Y-66206D01*
X80273Y-66175D01*
X80210Y-66143D01*
X80146Y-66143D01*
X80083Y-66175D01*
X80051Y-66206D01*
X80020Y-66270D01*
X79988Y-66396D01*
X79956Y-66460D01*
X79925Y-66491D01*
X79861Y-66523D01*
X79798Y-66523D01*
X79735Y-66491D01*
X79703Y-66460D01*
X79671Y-66396D01*
X79671Y-66238D01*
X79703Y-66143D01*
X79671Y-65953D02*
X80336Y-65731D01*
X79671Y-65510D01*
X79735Y-65320D02*
X79703Y-65288D01*
X79671Y-65225D01*
X79671Y-65066D01*
X79703Y-65003D01*
X79735Y-64971D01*
X79798Y-64940D01*
X79861Y-64940D01*
X79956Y-64971D01*
X80336Y-65351D01*
X80336Y-64940D01*
G54D18*
X79704Y-61682D02*
X79704Y-61954D01*
X79704Y-61818D02*
X79229Y-61818D01*
X79297Y-61863D01*
X79342Y-61909D01*
X79364Y-61954D01*
G54D24*
X50770Y-40135D02*
X50801Y-40040D01*
X50801Y-39881D01*
X50770Y-39818D01*
X50738Y-39786D01*
X50675Y-39755D01*
X50611Y-39755D01*
X50548Y-39786D01*
X50516Y-39818D01*
X50485Y-39881D01*
X50453Y-40008D01*
X50421Y-40071D01*
X50390Y-40103D01*
X50326Y-40135D01*
X50263Y-40135D01*
X50200Y-40103D01*
X50168Y-40071D01*
X50136Y-40008D01*
X50136Y-39850D01*
X50168Y-39755D01*
X50136Y-39565D02*
X50801Y-39343D01*
X50136Y-39121D01*
X50136Y-38963D02*
X50136Y-38551D01*
X50390Y-38773D01*
X50390Y-38678D01*
X50421Y-38615D01*
X50453Y-38583D01*
X50516Y-38551D01*
X50675Y-38551D01*
X50738Y-38583D01*
X50770Y-38615D01*
X50801Y-38678D01*
X50801Y-38868D01*
X50770Y-38931D01*
X50738Y-38963D01*
G54D18*
X50956Y-42889D02*
X50956Y-43160D01*
X50956Y-43025D02*
X50481Y-43025D01*
X50549Y-43070D01*
X50594Y-43115D01*
X50617Y-43160D01*
G54D24*
X50919Y-66668D02*
X50950Y-66573D01*
X50950Y-66414D01*
X50919Y-66351D01*
X50887Y-66319D01*
X50824Y-66288D01*
X50760Y-66288D01*
X50697Y-66319D01*
X50665Y-66351D01*
X50634Y-66414D01*
X50602Y-66541D01*
X50570Y-66604D01*
X50539Y-66636D01*
X50475Y-66668D01*
X50412Y-66668D01*
X50349Y-66636D01*
X50317Y-66604D01*
X50285Y-66541D01*
X50285Y-66383D01*
X50317Y-66288D01*
X50285Y-66098D02*
X50950Y-65876D01*
X50285Y-65654D01*
X50507Y-65148D02*
X50950Y-65148D01*
X50254Y-65306D02*
X50729Y-65464D01*
X50729Y-65053D01*
G54D18*
X53218Y-61682D02*
X53218Y-61954D01*
X53218Y-61818D02*
X52743Y-61818D01*
X52811Y-61863D01*
X52856Y-61909D01*
X52879Y-61954D01*
G54D24*
X29673Y-72746D02*
X29705Y-72778D01*
X29736Y-72873D01*
X29736Y-72936D01*
X29705Y-73031D01*
X29641Y-73095D01*
X29578Y-73126D01*
X29451Y-73158D01*
X29356Y-73158D01*
X29230Y-73126D01*
X29166Y-73095D01*
X29103Y-73031D01*
X29071Y-72936D01*
X29071Y-72873D01*
X29103Y-72778D01*
X29135Y-72746D01*
X29736Y-72366D02*
X29705Y-72430D01*
X29673Y-72461D01*
X29610Y-72493D01*
X29420Y-72493D01*
X29356Y-72461D01*
X29325Y-72430D01*
X29293Y-72366D01*
X29293Y-72271D01*
X29325Y-72208D01*
X29356Y-72176D01*
X29420Y-72145D01*
X29610Y-72145D01*
X29673Y-72176D01*
X29705Y-72208D01*
X29736Y-72271D01*
X29736Y-72366D01*
X29293Y-71860D02*
X29736Y-71860D01*
X29356Y-71860D02*
X29325Y-71828D01*
X29293Y-71765D01*
X29293Y-71670D01*
X29325Y-71606D01*
X29388Y-71575D01*
X29736Y-71575D01*
X29293Y-71258D02*
X29736Y-71258D01*
X29356Y-71258D02*
X29325Y-71226D01*
X29293Y-71163D01*
X29293Y-71068D01*
X29325Y-71005D01*
X29388Y-70973D01*
X29736Y-70973D01*
X29736Y-70656D02*
X29071Y-70656D01*
X29736Y-70340D02*
X29071Y-70340D01*
X29736Y-69960D01*
X29071Y-69960D01*
G54D18*
X28004Y-69923D02*
X28004Y-70194D01*
X28004Y-70058D02*
X27529Y-70058D01*
X27597Y-70104D01*
X27642Y-70149D01*
X27665Y-70194D01*
X27733Y-61104D02*
X27710Y-61149D01*
X27688Y-61171D01*
X27642Y-61194D01*
X27620Y-61194D01*
X27575Y-61171D01*
X27552Y-61149D01*
X27529Y-61104D01*
X27529Y-61013D01*
X27552Y-60968D01*
X27575Y-60945D01*
X27620Y-60923D01*
X27642Y-60923D01*
X27688Y-60945D01*
X27710Y-60968D01*
X27733Y-61013D01*
X27733Y-61104D01*
X27755Y-61149D01*
X27778Y-61171D01*
X27823Y-61194D01*
X27914Y-61194D01*
X27959Y-61171D01*
X27982Y-61149D01*
X28004Y-61104D01*
X28004Y-61013D01*
X27982Y-60968D01*
X27959Y-60945D01*
X27914Y-60923D01*
X27823Y-60923D01*
X27778Y-60945D01*
X27755Y-60968D01*
X27733Y-61013D01*
X27004Y-70149D02*
X27004Y-70058D01*
X26982Y-70013D01*
X26959Y-69990D01*
X26891Y-69945D01*
X26801Y-69923D01*
X26620Y-69923D01*
X26575Y-69945D01*
X26552Y-69968D01*
X26529Y-70013D01*
X26529Y-70104D01*
X26552Y-70149D01*
X26575Y-70171D01*
X26620Y-70194D01*
X26733Y-70194D01*
X26778Y-70171D01*
X26801Y-70149D01*
X26823Y-70104D01*
X26823Y-70013D01*
X26801Y-69968D01*
X26778Y-69945D01*
X26733Y-69923D01*
X27004Y-60923D02*
X27004Y-61194D01*
X27004Y-61058D02*
X26529Y-61058D01*
X26597Y-61104D01*
X26642Y-61149D01*
X26665Y-61194D01*
X26529Y-60493D02*
X26529Y-60719D01*
X26755Y-60742D01*
X26733Y-60719D01*
X26710Y-60674D01*
X26710Y-60561D01*
X26733Y-60515D01*
X26755Y-60493D01*
X26801Y-60470D01*
X26914Y-60470D01*
X26959Y-60493D01*
X26982Y-60515D01*
X27004Y-60561D01*
X27004Y-60674D01*
X26982Y-60719D01*
X26959Y-60742D01*
X26390Y-57660D02*
X26413Y-57637D01*
X26458Y-57614D01*
X26571Y-57614D01*
X26616Y-57637D01*
X26639Y-57660D01*
X26661Y-57705D01*
X26661Y-57750D01*
X26639Y-57818D01*
X26367Y-58089D01*
X26661Y-58089D01*
X26888Y-58067D02*
X26888Y-58089D01*
X26865Y-58135D01*
X26842Y-58157D01*
X27317Y-57614D02*
X27091Y-57614D01*
X27069Y-57840D01*
X27091Y-57818D01*
X27136Y-57795D01*
X27250Y-57795D01*
X27295Y-57818D01*
X27317Y-57840D01*
X27340Y-57886D01*
X27340Y-57999D01*
X27317Y-58044D01*
X27295Y-58067D01*
X27250Y-58089D01*
X27136Y-58089D01*
X27091Y-58067D01*
X27069Y-58044D01*
X27747Y-57773D02*
X27747Y-58089D01*
X27634Y-57592D02*
X27521Y-57931D01*
X27815Y-57931D01*
X23655Y-70013D02*
X23655Y-70171D01*
X23904Y-70171D02*
X23429Y-70171D01*
X23429Y-69945D01*
X23904Y-69515D02*
X23904Y-69787D01*
X23904Y-69651D02*
X23429Y-69651D01*
X23497Y-69696D01*
X23542Y-69742D01*
X23565Y-69787D01*
X23429Y-69086D02*
X23429Y-69312D01*
X23655Y-69334D01*
X23633Y-69312D01*
X23610Y-69267D01*
X23610Y-69154D01*
X23633Y-69108D01*
X23655Y-69086D01*
X23701Y-69063D01*
X23814Y-69063D01*
X23859Y-69086D01*
X23882Y-69108D01*
X23904Y-69154D01*
X23904Y-69267D01*
X23882Y-69312D01*
X23859Y-69334D01*
X74522Y-31808D02*
X74590Y-31830D01*
X74703Y-31830D01*
X74748Y-31808D01*
X74771Y-31785D01*
X74793Y-31740D01*
X74793Y-31694D01*
X74771Y-31649D01*
X74748Y-31627D01*
X74703Y-31604D01*
X74612Y-31581D01*
X74567Y-31559D01*
X74545Y-31536D01*
X74522Y-31491D01*
X74522Y-31446D01*
X74545Y-31400D01*
X74567Y-31378D01*
X74612Y-31355D01*
X74726Y-31355D01*
X74793Y-31378D01*
X74952Y-31514D02*
X75042Y-31830D01*
X75133Y-31604D01*
X75223Y-31830D01*
X75314Y-31514D01*
X75743Y-31830D02*
X75472Y-31830D01*
X75608Y-31830D02*
X75608Y-31355D01*
X75562Y-31423D01*
X75517Y-31468D01*
X75472Y-31491D01*
X77545Y-31830D02*
X77545Y-31355D01*
X77658Y-31355D01*
X77726Y-31378D01*
X77771Y-31423D01*
X77793Y-31468D01*
X77816Y-31559D01*
X77816Y-31627D01*
X77793Y-31717D01*
X77771Y-31762D01*
X77726Y-31808D01*
X77658Y-31830D01*
X77545Y-31830D01*
X78020Y-31830D02*
X78020Y-31355D01*
X78246Y-31830D02*
X78246Y-31355D01*
X78427Y-31355D01*
X78472Y-31378D01*
X78495Y-31400D01*
X78517Y-31446D01*
X78517Y-31514D01*
X78495Y-31559D01*
X78472Y-31581D01*
X78427Y-31604D01*
X78246Y-31604D01*
X78789Y-31559D02*
X78743Y-31536D01*
X78721Y-31514D01*
X78698Y-31468D01*
X78698Y-31446D01*
X78721Y-31400D01*
X78743Y-31378D01*
X78789Y-31355D01*
X78879Y-31355D01*
X78924Y-31378D01*
X78947Y-31400D01*
X78970Y-31446D01*
X78970Y-31468D01*
X78947Y-31514D01*
X78924Y-31536D01*
X78879Y-31559D01*
X78789Y-31559D01*
X78743Y-31581D01*
X78721Y-31604D01*
X78698Y-31649D01*
X78698Y-31740D01*
X78721Y-31785D01*
X78743Y-31808D01*
X78789Y-31830D01*
X78879Y-31830D01*
X78924Y-31808D01*
X78947Y-31785D01*
X78970Y-31740D01*
X78970Y-31649D01*
X78947Y-31604D01*
X78924Y-31581D01*
X78879Y-31559D01*
X79173Y-31830D02*
X79173Y-31355D01*
X79354Y-31355D01*
X79399Y-31378D01*
X79422Y-31400D01*
X79445Y-31446D01*
X79445Y-31514D01*
X79422Y-31559D01*
X79399Y-31581D01*
X79354Y-31604D01*
X79173Y-31604D01*
X79648Y-31830D02*
X79648Y-31355D01*
X79761Y-31355D01*
X79829Y-31378D01*
X79874Y-31423D01*
X79897Y-31468D01*
X79920Y-31559D01*
X79920Y-31627D01*
X79897Y-31717D01*
X79874Y-31762D01*
X79829Y-31808D01*
X79761Y-31830D01*
X79648Y-31830D01*
X80055Y-31355D02*
X80327Y-31355D01*
X80191Y-31830D02*
X80191Y-31355D01*
G54D25*
X75064Y-32990D02*
X74852Y-32990D01*
X74958Y-32990D02*
X74958Y-32620D01*
X74923Y-32673D01*
X74887Y-32708D01*
X74852Y-32725D01*
X75852Y-32655D02*
X75870Y-32637D01*
X75905Y-32620D01*
X75993Y-32620D01*
X76029Y-32637D01*
X76046Y-32655D01*
X76064Y-32690D01*
X76064Y-32725D01*
X76046Y-32778D01*
X75834Y-32990D01*
X76064Y-32990D01*
X76834Y-32620D02*
X77064Y-32620D01*
X76940Y-32761D01*
X76993Y-32761D01*
X77029Y-32778D01*
X77046Y-32796D01*
X77064Y-32831D01*
X77064Y-32920D01*
X77046Y-32955D01*
X77029Y-32972D01*
X76993Y-32990D01*
X76887Y-32990D01*
X76852Y-32972D01*
X76834Y-32955D01*
X78029Y-32743D02*
X78029Y-32990D01*
X77940Y-32602D02*
X77852Y-32867D01*
X78081Y-32867D01*
X79046Y-32620D02*
X78870Y-32620D01*
X78852Y-32796D01*
X78870Y-32778D01*
X78905Y-32761D01*
X78993Y-32761D01*
X79029Y-32778D01*
X79046Y-32796D01*
X79064Y-32831D01*
X79064Y-32920D01*
X79046Y-32955D01*
X79029Y-32972D01*
X78993Y-32990D01*
X78905Y-32990D01*
X78870Y-32972D01*
X78852Y-32955D01*
X80029Y-32620D02*
X79958Y-32620D01*
X79923Y-32637D01*
X79905Y-32655D01*
X79870Y-32708D01*
X79852Y-32778D01*
X79852Y-32920D01*
X79870Y-32955D01*
X79887Y-32972D01*
X79923Y-32990D01*
X79993Y-32990D01*
X80029Y-32972D01*
X80046Y-32955D01*
X80064Y-32920D01*
X80064Y-32831D01*
X80046Y-32796D01*
X80029Y-32778D01*
X79993Y-32761D01*
X79923Y-32761D01*
X79887Y-32778D01*
X79870Y-32796D01*
X79852Y-32831D01*
X80834Y-32620D02*
X81081Y-32620D01*
X80923Y-32990D01*
X81923Y-32778D02*
X81887Y-32761D01*
X81870Y-32743D01*
X81852Y-32708D01*
X81852Y-32690D01*
X81870Y-32655D01*
X81887Y-32637D01*
X81923Y-32620D01*
X81993Y-32620D01*
X82029Y-32637D01*
X82046Y-32655D01*
X82064Y-32690D01*
X82064Y-32708D01*
X82046Y-32743D01*
X82029Y-32761D01*
X81993Y-32778D01*
X81923Y-32778D01*
X81887Y-32796D01*
X81870Y-32814D01*
X81852Y-32849D01*
X81852Y-32920D01*
X81870Y-32955D01*
X81887Y-32972D01*
X81923Y-32990D01*
X81993Y-32990D01*
X82029Y-32972D01*
X82046Y-32955D01*
X82064Y-32920D01*
X82064Y-32849D01*
X82046Y-32814D01*
X82029Y-32796D01*
X81993Y-32778D01*
G54D18*
X48159Y-31808D02*
X48227Y-31830D01*
X48340Y-31830D01*
X48385Y-31808D01*
X48408Y-31785D01*
X48430Y-31740D01*
X48430Y-31694D01*
X48408Y-31649D01*
X48385Y-31627D01*
X48340Y-31604D01*
X48249Y-31581D01*
X48204Y-31559D01*
X48182Y-31536D01*
X48159Y-31491D01*
X48159Y-31446D01*
X48182Y-31400D01*
X48204Y-31378D01*
X48249Y-31355D01*
X48363Y-31355D01*
X48430Y-31378D01*
X48589Y-31514D02*
X48679Y-31830D01*
X48770Y-31604D01*
X48860Y-31830D01*
X48951Y-31514D01*
X49086Y-31355D02*
X49380Y-31355D01*
X49222Y-31536D01*
X49290Y-31536D01*
X49335Y-31559D01*
X49358Y-31581D01*
X49380Y-31627D01*
X49380Y-31740D01*
X49358Y-31785D01*
X49335Y-31808D01*
X49290Y-31830D01*
X49154Y-31830D01*
X49109Y-31808D01*
X49086Y-31785D01*
X51182Y-31830D02*
X51182Y-31355D01*
X51295Y-31355D01*
X51363Y-31378D01*
X51408Y-31423D01*
X51430Y-31468D01*
X51453Y-31559D01*
X51453Y-31627D01*
X51430Y-31717D01*
X51408Y-31762D01*
X51363Y-31808D01*
X51295Y-31830D01*
X51182Y-31830D01*
X51657Y-31830D02*
X51657Y-31355D01*
X51883Y-31830D02*
X51883Y-31355D01*
X52064Y-31355D01*
X52109Y-31378D01*
X52132Y-31400D01*
X52154Y-31446D01*
X52154Y-31514D01*
X52132Y-31559D01*
X52109Y-31581D01*
X52064Y-31604D01*
X51883Y-31604D01*
X52426Y-31559D02*
X52380Y-31536D01*
X52358Y-31514D01*
X52335Y-31468D01*
X52335Y-31446D01*
X52358Y-31400D01*
X52380Y-31378D01*
X52426Y-31355D01*
X52516Y-31355D01*
X52561Y-31378D01*
X52584Y-31400D01*
X52607Y-31446D01*
X52607Y-31468D01*
X52584Y-31514D01*
X52561Y-31536D01*
X52516Y-31559D01*
X52426Y-31559D01*
X52380Y-31581D01*
X52358Y-31604D01*
X52335Y-31649D01*
X52335Y-31740D01*
X52358Y-31785D01*
X52380Y-31808D01*
X52426Y-31830D01*
X52516Y-31830D01*
X52561Y-31808D01*
X52584Y-31785D01*
X52607Y-31740D01*
X52607Y-31649D01*
X52584Y-31604D01*
X52561Y-31581D01*
X52516Y-31559D01*
X52810Y-31830D02*
X52810Y-31355D01*
X52991Y-31355D01*
X53036Y-31378D01*
X53059Y-31400D01*
X53082Y-31446D01*
X53082Y-31514D01*
X53059Y-31559D01*
X53036Y-31581D01*
X52991Y-31604D01*
X52810Y-31604D01*
X53285Y-31830D02*
X53285Y-31355D01*
X53398Y-31355D01*
X53466Y-31378D01*
X53511Y-31423D01*
X53534Y-31468D01*
X53557Y-31559D01*
X53557Y-31627D01*
X53534Y-31717D01*
X53511Y-31762D01*
X53466Y-31808D01*
X53398Y-31830D01*
X53285Y-31830D01*
X53692Y-31355D02*
X53964Y-31355D01*
X53828Y-31830D02*
X53828Y-31355D01*
G54D25*
X48701Y-32990D02*
X48489Y-32990D01*
X48595Y-32990D02*
X48595Y-32620D01*
X48560Y-32673D01*
X48524Y-32708D01*
X48489Y-32725D01*
X49489Y-32655D02*
X49507Y-32637D01*
X49542Y-32620D01*
X49630Y-32620D01*
X49666Y-32637D01*
X49683Y-32655D01*
X49701Y-32690D01*
X49701Y-32725D01*
X49683Y-32778D01*
X49471Y-32990D01*
X49701Y-32990D01*
X50471Y-32620D02*
X50701Y-32620D01*
X50577Y-32761D01*
X50630Y-32761D01*
X50666Y-32778D01*
X50683Y-32796D01*
X50701Y-32831D01*
X50701Y-32920D01*
X50683Y-32955D01*
X50666Y-32972D01*
X50630Y-32990D01*
X50524Y-32990D01*
X50489Y-32972D01*
X50471Y-32955D01*
X51666Y-32743D02*
X51666Y-32990D01*
X51577Y-32602D02*
X51489Y-32867D01*
X51718Y-32867D01*
X52683Y-32620D02*
X52507Y-32620D01*
X52489Y-32796D01*
X52507Y-32778D01*
X52542Y-32761D01*
X52630Y-32761D01*
X52666Y-32778D01*
X52683Y-32796D01*
X52701Y-32831D01*
X52701Y-32920D01*
X52683Y-32955D01*
X52666Y-32972D01*
X52630Y-32990D01*
X52542Y-32990D01*
X52507Y-32972D01*
X52489Y-32955D01*
X53666Y-32620D02*
X53595Y-32620D01*
X53560Y-32637D01*
X53542Y-32655D01*
X53507Y-32708D01*
X53489Y-32778D01*
X53489Y-32920D01*
X53507Y-32955D01*
X53524Y-32972D01*
X53560Y-32990D01*
X53630Y-32990D01*
X53666Y-32972D01*
X53683Y-32955D01*
X53701Y-32920D01*
X53701Y-32831D01*
X53683Y-32796D01*
X53666Y-32778D01*
X53630Y-32761D01*
X53560Y-32761D01*
X53524Y-32778D01*
X53507Y-32796D01*
X53489Y-32831D01*
X54471Y-32620D02*
X54718Y-32620D01*
X54560Y-32990D01*
X55560Y-32778D02*
X55524Y-32761D01*
X55507Y-32743D01*
X55489Y-32708D01*
X55489Y-32690D01*
X55507Y-32655D01*
X55524Y-32637D01*
X55560Y-32620D01*
X55630Y-32620D01*
X55666Y-32637D01*
X55683Y-32655D01*
X55701Y-32690D01*
X55701Y-32708D01*
X55683Y-32743D01*
X55666Y-32761D01*
X55630Y-32778D01*
X55560Y-32778D01*
X55524Y-32796D01*
X55507Y-32814D01*
X55489Y-32849D01*
X55489Y-32920D01*
X55507Y-32955D01*
X55524Y-32972D01*
X55560Y-32990D01*
X55630Y-32990D01*
X55666Y-32972D01*
X55683Y-32955D01*
X55701Y-32920D01*
X55701Y-32849D01*
X55683Y-32814D01*
X55666Y-32796D01*
X55630Y-32778D01*
G54D18*
X54648Y-73483D02*
X54715Y-73505D01*
X54829Y-73505D01*
X54874Y-73483D01*
X54896Y-73460D01*
X54919Y-73415D01*
X54919Y-73369D01*
X54896Y-73324D01*
X54874Y-73302D01*
X54829Y-73279D01*
X54738Y-73256D01*
X54693Y-73234D01*
X54670Y-73211D01*
X54648Y-73166D01*
X54648Y-73121D01*
X54670Y-73075D01*
X54693Y-73053D01*
X54738Y-73030D01*
X54851Y-73030D01*
X54919Y-73053D01*
X55077Y-73189D02*
X55168Y-73505D01*
X55258Y-73279D01*
X55349Y-73505D01*
X55439Y-73189D01*
X55824Y-73189D02*
X55824Y-73505D01*
X55711Y-73008D02*
X55598Y-73347D01*
X55892Y-73347D01*
X50132Y-73505D02*
X50132Y-73030D01*
X50245Y-73030D01*
X50313Y-73053D01*
X50358Y-73098D01*
X50381Y-73143D01*
X50404Y-73234D01*
X50404Y-73302D01*
X50381Y-73392D01*
X50358Y-73437D01*
X50313Y-73483D01*
X50245Y-73505D01*
X50132Y-73505D01*
X50607Y-73505D02*
X50607Y-73030D01*
X50833Y-73505D02*
X50833Y-73030D01*
X51014Y-73030D01*
X51060Y-73053D01*
X51082Y-73075D01*
X51105Y-73121D01*
X51105Y-73189D01*
X51082Y-73234D01*
X51060Y-73256D01*
X51014Y-73279D01*
X50833Y-73279D01*
X51376Y-73234D02*
X51331Y-73211D01*
X51308Y-73189D01*
X51286Y-73143D01*
X51286Y-73121D01*
X51308Y-73075D01*
X51331Y-73053D01*
X51376Y-73030D01*
X51467Y-73030D01*
X51512Y-73053D01*
X51535Y-73075D01*
X51557Y-73121D01*
X51557Y-73143D01*
X51535Y-73189D01*
X51512Y-73211D01*
X51467Y-73234D01*
X51376Y-73234D01*
X51331Y-73256D01*
X51308Y-73279D01*
X51286Y-73324D01*
X51286Y-73415D01*
X51308Y-73460D01*
X51331Y-73483D01*
X51376Y-73505D01*
X51467Y-73505D01*
X51512Y-73483D01*
X51535Y-73460D01*
X51557Y-73415D01*
X51557Y-73324D01*
X51535Y-73279D01*
X51512Y-73256D01*
X51467Y-73234D01*
X51761Y-73505D02*
X51761Y-73030D01*
X51942Y-73030D01*
X51987Y-73053D01*
X52010Y-73075D01*
X52032Y-73121D01*
X52032Y-73189D01*
X52010Y-73234D01*
X51987Y-73256D01*
X51942Y-73279D01*
X51761Y-73279D01*
X52236Y-73505D02*
X52236Y-73030D01*
X52349Y-73030D01*
X52417Y-73053D01*
X52462Y-73098D01*
X52485Y-73143D01*
X52507Y-73234D01*
X52507Y-73302D01*
X52485Y-73392D01*
X52462Y-73437D01*
X52417Y-73483D01*
X52349Y-73505D01*
X52236Y-73505D01*
X52643Y-73030D02*
X52914Y-73030D01*
X52779Y-73505D02*
X52779Y-73030D01*
G54D25*
X55892Y-71890D02*
X55680Y-71890D01*
X55786Y-71890D02*
X55786Y-71520D01*
X55751Y-71573D01*
X55715Y-71608D01*
X55680Y-71625D01*
X54680Y-71555D02*
X54698Y-71537D01*
X54733Y-71520D01*
X54821Y-71520D01*
X54857Y-71537D01*
X54874Y-71555D01*
X54892Y-71590D01*
X54892Y-71625D01*
X54874Y-71678D01*
X54662Y-71890D01*
X54892Y-71890D01*
X53662Y-71520D02*
X53892Y-71520D01*
X53768Y-71661D01*
X53821Y-71661D01*
X53857Y-71678D01*
X53874Y-71696D01*
X53892Y-71731D01*
X53892Y-71820D01*
X53874Y-71855D01*
X53857Y-71872D01*
X53821Y-71890D01*
X53715Y-71890D01*
X53680Y-71872D01*
X53662Y-71855D01*
X52857Y-71643D02*
X52857Y-71890D01*
X52768Y-71502D02*
X52680Y-71767D01*
X52909Y-71767D01*
X51874Y-71520D02*
X51698Y-71520D01*
X51680Y-71696D01*
X51698Y-71678D01*
X51733Y-71661D01*
X51821Y-71661D01*
X51857Y-71678D01*
X51874Y-71696D01*
X51892Y-71731D01*
X51892Y-71820D01*
X51874Y-71855D01*
X51857Y-71872D01*
X51821Y-71890D01*
X51733Y-71890D01*
X51698Y-71872D01*
X51680Y-71855D01*
X50857Y-71520D02*
X50786Y-71520D01*
X50751Y-71537D01*
X50733Y-71555D01*
X50698Y-71608D01*
X50680Y-71678D01*
X50680Y-71820D01*
X50698Y-71855D01*
X50715Y-71872D01*
X50751Y-71890D01*
X50821Y-71890D01*
X50857Y-71872D01*
X50874Y-71855D01*
X50892Y-71820D01*
X50892Y-71731D01*
X50874Y-71696D01*
X50857Y-71678D01*
X50821Y-71661D01*
X50751Y-71661D01*
X50715Y-71678D01*
X50698Y-71696D01*
X50680Y-71731D01*
X49662Y-71520D02*
X49909Y-71520D01*
X49751Y-71890D01*
X48751Y-71678D02*
X48715Y-71661D01*
X48698Y-71643D01*
X48680Y-71608D01*
X48680Y-71590D01*
X48698Y-71555D01*
X48715Y-71537D01*
X48751Y-71520D01*
X48821Y-71520D01*
X48857Y-71537D01*
X48874Y-71555D01*
X48892Y-71590D01*
X48892Y-71608D01*
X48874Y-71643D01*
X48857Y-71661D01*
X48821Y-71678D01*
X48751Y-71678D01*
X48715Y-71696D01*
X48698Y-71714D01*
X48680Y-71749D01*
X48680Y-71820D01*
X48698Y-71855D01*
X48715Y-71872D01*
X48751Y-71890D01*
X48821Y-71890D01*
X48857Y-71872D01*
X48874Y-71855D01*
X48892Y-71820D01*
X48892Y-71749D01*
X48874Y-71714D01*
X48857Y-71696D01*
X48821Y-71678D01*
G54D18*
X81208Y-73483D02*
X81275Y-73505D01*
X81389Y-73505D01*
X81434Y-73483D01*
X81456Y-73460D01*
X81479Y-73415D01*
X81479Y-73369D01*
X81456Y-73324D01*
X81434Y-73302D01*
X81389Y-73279D01*
X81298Y-73256D01*
X81253Y-73234D01*
X81230Y-73211D01*
X81208Y-73166D01*
X81208Y-73121D01*
X81230Y-73075D01*
X81253Y-73053D01*
X81298Y-73030D01*
X81411Y-73030D01*
X81479Y-73053D01*
X81637Y-73189D02*
X81728Y-73505D01*
X81818Y-73279D01*
X81909Y-73505D01*
X81999Y-73189D01*
X82158Y-73075D02*
X82180Y-73053D01*
X82225Y-73030D01*
X82339Y-73030D01*
X82384Y-73053D01*
X82406Y-73075D01*
X82429Y-73121D01*
X82429Y-73166D01*
X82406Y-73234D01*
X82135Y-73505D01*
X82429Y-73505D01*
X76692Y-73505D02*
X76692Y-73030D01*
X76805Y-73030D01*
X76873Y-73053D01*
X76918Y-73098D01*
X76941Y-73143D01*
X76964Y-73234D01*
X76964Y-73302D01*
X76941Y-73392D01*
X76918Y-73437D01*
X76873Y-73483D01*
X76805Y-73505D01*
X76692Y-73505D01*
X77167Y-73505D02*
X77167Y-73030D01*
X77393Y-73505D02*
X77393Y-73030D01*
X77574Y-73030D01*
X77620Y-73053D01*
X77642Y-73075D01*
X77665Y-73121D01*
X77665Y-73189D01*
X77642Y-73234D01*
X77620Y-73256D01*
X77574Y-73279D01*
X77393Y-73279D01*
X77936Y-73234D02*
X77891Y-73211D01*
X77868Y-73189D01*
X77846Y-73143D01*
X77846Y-73121D01*
X77868Y-73075D01*
X77891Y-73053D01*
X77936Y-73030D01*
X78027Y-73030D01*
X78072Y-73053D01*
X78095Y-73075D01*
X78117Y-73121D01*
X78117Y-73143D01*
X78095Y-73189D01*
X78072Y-73211D01*
X78027Y-73234D01*
X77936Y-73234D01*
X77891Y-73256D01*
X77868Y-73279D01*
X77846Y-73324D01*
X77846Y-73415D01*
X77868Y-73460D01*
X77891Y-73483D01*
X77936Y-73505D01*
X78027Y-73505D01*
X78072Y-73483D01*
X78095Y-73460D01*
X78117Y-73415D01*
X78117Y-73324D01*
X78095Y-73279D01*
X78072Y-73256D01*
X78027Y-73234D01*
X78321Y-73505D02*
X78321Y-73030D01*
X78502Y-73030D01*
X78547Y-73053D01*
X78570Y-73075D01*
X78592Y-73121D01*
X78592Y-73189D01*
X78570Y-73234D01*
X78547Y-73256D01*
X78502Y-73279D01*
X78321Y-73279D01*
X78796Y-73505D02*
X78796Y-73030D01*
X78909Y-73030D01*
X78977Y-73053D01*
X79022Y-73098D01*
X79045Y-73143D01*
X79067Y-73234D01*
X79067Y-73302D01*
X79045Y-73392D01*
X79022Y-73437D01*
X78977Y-73483D01*
X78909Y-73505D01*
X78796Y-73505D01*
X79203Y-73030D02*
X79474Y-73030D01*
X79339Y-73505D02*
X79339Y-73030D01*
G54D25*
X82452Y-71890D02*
X82240Y-71890D01*
X82346Y-71890D02*
X82346Y-71520D01*
X82311Y-71573D01*
X82275Y-71608D01*
X82240Y-71625D01*
X81240Y-71555D02*
X81258Y-71537D01*
X81293Y-71520D01*
X81381Y-71520D01*
X81417Y-71537D01*
X81434Y-71555D01*
X81452Y-71590D01*
X81452Y-71625D01*
X81434Y-71678D01*
X81222Y-71890D01*
X81452Y-71890D01*
X80222Y-71520D02*
X80452Y-71520D01*
X80328Y-71661D01*
X80381Y-71661D01*
X80417Y-71678D01*
X80434Y-71696D01*
X80452Y-71731D01*
X80452Y-71820D01*
X80434Y-71855D01*
X80417Y-71872D01*
X80381Y-71890D01*
X80275Y-71890D01*
X80240Y-71872D01*
X80222Y-71855D01*
X79417Y-71643D02*
X79417Y-71890D01*
X79328Y-71502D02*
X79240Y-71767D01*
X79469Y-71767D01*
X78434Y-71520D02*
X78258Y-71520D01*
X78240Y-71696D01*
X78258Y-71678D01*
X78293Y-71661D01*
X78381Y-71661D01*
X78417Y-71678D01*
X78434Y-71696D01*
X78452Y-71731D01*
X78452Y-71820D01*
X78434Y-71855D01*
X78417Y-71872D01*
X78381Y-71890D01*
X78293Y-71890D01*
X78258Y-71872D01*
X78240Y-71855D01*
X77417Y-71520D02*
X77346Y-71520D01*
X77311Y-71537D01*
X77293Y-71555D01*
X77258Y-71608D01*
X77240Y-71678D01*
X77240Y-71820D01*
X77258Y-71855D01*
X77275Y-71872D01*
X77311Y-71890D01*
X77381Y-71890D01*
X77417Y-71872D01*
X77434Y-71855D01*
X77452Y-71820D01*
X77452Y-71731D01*
X77434Y-71696D01*
X77417Y-71678D01*
X77381Y-71661D01*
X77311Y-71661D01*
X77275Y-71678D01*
X77258Y-71696D01*
X77240Y-71731D01*
X76222Y-71520D02*
X76469Y-71520D01*
X76311Y-71890D01*
X75311Y-71678D02*
X75275Y-71661D01*
X75258Y-71643D01*
X75240Y-71608D01*
X75240Y-71590D01*
X75258Y-71555D01*
X75275Y-71537D01*
X75311Y-71520D01*
X75381Y-71520D01*
X75417Y-71537D01*
X75434Y-71555D01*
X75452Y-71590D01*
X75452Y-71608D01*
X75434Y-71643D01*
X75417Y-71661D01*
X75381Y-71678D01*
X75311Y-71678D01*
X75275Y-71696D01*
X75258Y-71714D01*
X75240Y-71749D01*
X75240Y-71820D01*
X75258Y-71855D01*
X75275Y-71872D01*
X75311Y-71890D01*
X75381Y-71890D01*
X75417Y-71872D01*
X75434Y-71855D01*
X75452Y-71820D01*
X75452Y-71749D01*
X75434Y-71714D01*
X75417Y-71696D01*
X75381Y-71678D01*
G54D15*
X26500Y-75161D02*
X26271Y-75161D01*
X26385Y-75161D02*
X26385Y-74761D01*
X26347Y-74819D01*
X26309Y-74857D01*
X26271Y-74876D01*
X26671Y-75161D02*
X26671Y-74761D01*
X26823Y-74761D01*
X26861Y-74780D01*
X26880Y-74800D01*
X26900Y-74838D01*
X26900Y-74895D01*
X26880Y-74933D01*
X26861Y-74952D01*
X26823Y-74971D01*
X26671Y-74971D01*
X27071Y-75161D02*
X27071Y-74761D01*
X27261Y-75161D02*
X27261Y-74761D01*
X27490Y-75161D01*
X27490Y-74761D01*
X28157Y-74895D02*
X28157Y-75161D01*
X28061Y-74742D02*
X27966Y-75028D01*
X28214Y-75028D01*
X28366Y-75161D02*
X28366Y-74895D01*
X28366Y-74933D02*
X28385Y-74914D01*
X28423Y-74895D01*
X28480Y-74895D01*
X28519Y-74914D01*
X28538Y-74952D01*
X28538Y-75161D01*
X28538Y-74952D02*
X28557Y-74914D01*
X28595Y-74895D01*
X28652Y-74895D01*
X28690Y-74914D01*
X28709Y-74952D01*
X28709Y-75161D01*
X27023Y-78773D02*
X27023Y-78373D01*
X27176Y-78373D01*
X27214Y-78392D01*
X27233Y-78411D01*
X27252Y-78449D01*
X27252Y-78507D01*
X27233Y-78545D01*
X27214Y-78564D01*
X27176Y-78583D01*
X27023Y-78583D01*
X27595Y-78773D02*
X27595Y-78564D01*
X27576Y-78526D01*
X27538Y-78507D01*
X27461Y-78507D01*
X27423Y-78526D01*
X27595Y-78754D02*
X27557Y-78773D01*
X27461Y-78773D01*
X27423Y-78754D01*
X27404Y-78716D01*
X27404Y-78678D01*
X27423Y-78640D01*
X27461Y-78621D01*
X27557Y-78621D01*
X27595Y-78602D01*
X27957Y-78507D02*
X27957Y-78773D01*
X27861Y-78354D02*
X27766Y-78640D01*
X28014Y-78640D01*
X26500Y-25661D02*
X26271Y-25661D01*
X26385Y-25661D02*
X26385Y-25261D01*
X26347Y-25319D01*
X26309Y-25357D01*
X26271Y-25376D01*
X26671Y-25661D02*
X26671Y-25261D01*
X26823Y-25261D01*
X26861Y-25280D01*
X26880Y-25300D01*
X26900Y-25338D01*
X26900Y-25395D01*
X26880Y-25433D01*
X26861Y-25452D01*
X26823Y-25471D01*
X26671Y-25471D01*
X27071Y-25661D02*
X27071Y-25261D01*
X27261Y-25661D02*
X27261Y-25261D01*
X27490Y-25661D01*
X27490Y-25261D01*
X28157Y-25395D02*
X28157Y-25661D01*
X28061Y-25242D02*
X27966Y-25528D01*
X28214Y-25528D01*
X28366Y-25661D02*
X28366Y-25395D01*
X28366Y-25433D02*
X28385Y-25414D01*
X28423Y-25395D01*
X28480Y-25395D01*
X28519Y-25414D01*
X28538Y-25452D01*
X28538Y-25661D01*
X28538Y-25452D02*
X28557Y-25414D01*
X28595Y-25395D01*
X28652Y-25395D01*
X28690Y-25414D01*
X28709Y-25452D01*
X28709Y-25661D01*
X27023Y-29273D02*
X27023Y-28873D01*
X27176Y-28873D01*
X27214Y-28892D01*
X27233Y-28911D01*
X27252Y-28949D01*
X27252Y-29007D01*
X27233Y-29045D01*
X27214Y-29064D01*
X27176Y-29083D01*
X27023Y-29083D01*
X27595Y-29273D02*
X27595Y-29064D01*
X27576Y-29026D01*
X27538Y-29007D01*
X27461Y-29007D01*
X27423Y-29026D01*
X27595Y-29254D02*
X27557Y-29273D01*
X27461Y-29273D01*
X27423Y-29254D01*
X27404Y-29216D01*
X27404Y-29178D01*
X27423Y-29140D01*
X27461Y-29121D01*
X27557Y-29121D01*
X27595Y-29102D01*
X27995Y-29273D02*
X27766Y-29273D01*
X27880Y-29273D02*
X27880Y-28873D01*
X27842Y-28930D01*
X27804Y-28968D01*
X27766Y-28988D01*
X80750Y-25661D02*
X80521Y-25661D01*
X80635Y-25661D02*
X80635Y-25261D01*
X80597Y-25319D01*
X80559Y-25357D01*
X80521Y-25376D01*
X80921Y-25661D02*
X80921Y-25261D01*
X81073Y-25261D01*
X81111Y-25280D01*
X81130Y-25300D01*
X81150Y-25338D01*
X81150Y-25395D01*
X81130Y-25433D01*
X81111Y-25452D01*
X81073Y-25471D01*
X80921Y-25471D01*
X81321Y-25661D02*
X81321Y-25261D01*
X81511Y-25661D02*
X81511Y-25261D01*
X81740Y-25661D01*
X81740Y-25261D01*
X82407Y-25395D02*
X82407Y-25661D01*
X82311Y-25242D02*
X82216Y-25528D01*
X82464Y-25528D01*
X82616Y-25661D02*
X82616Y-25395D01*
X82616Y-25433D02*
X82635Y-25414D01*
X82673Y-25395D01*
X82730Y-25395D01*
X82769Y-25414D01*
X82788Y-25452D01*
X82788Y-25661D01*
X82788Y-25452D02*
X82807Y-25414D01*
X82845Y-25395D01*
X82902Y-25395D01*
X82940Y-25414D01*
X82959Y-25452D01*
X82959Y-25661D01*
X81273Y-29273D02*
X81273Y-28873D01*
X81426Y-28873D01*
X81464Y-28892D01*
X81483Y-28911D01*
X81502Y-28949D01*
X81502Y-29007D01*
X81483Y-29045D01*
X81464Y-29064D01*
X81426Y-29083D01*
X81273Y-29083D01*
X81845Y-29273D02*
X81845Y-29064D01*
X81826Y-29026D01*
X81788Y-29007D01*
X81711Y-29007D01*
X81673Y-29026D01*
X81845Y-29254D02*
X81807Y-29273D01*
X81711Y-29273D01*
X81673Y-29254D01*
X81654Y-29216D01*
X81654Y-29178D01*
X81673Y-29140D01*
X81711Y-29121D01*
X81807Y-29121D01*
X81845Y-29102D01*
X82016Y-28911D02*
X82035Y-28892D01*
X82073Y-28873D01*
X82169Y-28873D01*
X82207Y-28892D01*
X82226Y-28911D01*
X82245Y-28949D01*
X82245Y-28988D01*
X82226Y-29045D01*
X81997Y-29273D01*
X82245Y-29273D01*
X77800Y-77961D02*
X77571Y-77961D01*
X77685Y-77961D02*
X77685Y-77561D01*
X77647Y-77619D01*
X77609Y-77657D01*
X77571Y-77676D01*
X77971Y-77961D02*
X77971Y-77561D01*
X78123Y-77561D01*
X78161Y-77580D01*
X78180Y-77600D01*
X78200Y-77638D01*
X78200Y-77695D01*
X78180Y-77733D01*
X78161Y-77752D01*
X78123Y-77771D01*
X77971Y-77771D01*
X78371Y-77961D02*
X78371Y-77561D01*
X78561Y-77961D02*
X78561Y-77561D01*
X78790Y-77961D01*
X78790Y-77561D01*
X79457Y-77695D02*
X79457Y-77961D01*
X79361Y-77542D02*
X79266Y-77828D01*
X79514Y-77828D01*
X79666Y-77961D02*
X79666Y-77695D01*
X79666Y-77733D02*
X79685Y-77714D01*
X79723Y-77695D01*
X79780Y-77695D01*
X79819Y-77714D01*
X79838Y-77752D01*
X79838Y-77961D01*
X79838Y-77752D02*
X79857Y-77714D01*
X79895Y-77695D01*
X79952Y-77695D01*
X79990Y-77714D01*
X80009Y-77752D01*
X80009Y-77961D01*
X46244Y-50524D02*
X46015Y-50524D01*
X46129Y-50524D02*
X46129Y-50124D01*
X46091Y-50181D01*
X46053Y-50219D01*
X46015Y-50238D01*
X46415Y-50524D02*
X46415Y-50124D01*
X46567Y-50124D01*
X46605Y-50143D01*
X46625Y-50162D01*
X46644Y-50200D01*
X46644Y-50257D01*
X46625Y-50295D01*
X46605Y-50314D01*
X46567Y-50333D01*
X46415Y-50333D01*
X46815Y-50524D02*
X46815Y-50124D01*
X47005Y-50524D02*
X47005Y-50124D01*
X47234Y-50524D01*
X47234Y-50124D01*
X47901Y-50257D02*
X47901Y-50524D01*
X47805Y-50105D02*
X47710Y-50390D01*
X47958Y-50390D01*
X48110Y-50524D02*
X48110Y-50257D01*
X48110Y-50295D02*
X48129Y-50276D01*
X48167Y-50257D01*
X48225Y-50257D01*
X48263Y-50276D01*
X48282Y-50314D01*
X48282Y-50524D01*
X48282Y-50314D02*
X48301Y-50276D01*
X48339Y-50257D01*
X48396Y-50257D01*
X48434Y-50276D01*
X48453Y-50314D01*
X48453Y-50524D01*
X82070Y-50524D02*
X81842Y-50524D01*
X81956Y-50524D02*
X81956Y-50124D01*
X81918Y-50181D01*
X81880Y-50219D01*
X81842Y-50238D01*
X82242Y-50524D02*
X82242Y-50124D01*
X82394Y-50124D01*
X82432Y-50143D01*
X82451Y-50162D01*
X82470Y-50200D01*
X82470Y-50257D01*
X82451Y-50295D01*
X82432Y-50314D01*
X82394Y-50333D01*
X82242Y-50333D01*
X82642Y-50524D02*
X82642Y-50124D01*
X82832Y-50524D02*
X82832Y-50124D01*
X83061Y-50524D01*
X83061Y-50124D01*
X83728Y-50257D02*
X83728Y-50524D01*
X83632Y-50105D02*
X83537Y-50390D01*
X83785Y-50390D01*
X83937Y-50524D02*
X83937Y-50257D01*
X83937Y-50295D02*
X83956Y-50276D01*
X83994Y-50257D01*
X84051Y-50257D01*
X84089Y-50276D01*
X84108Y-50314D01*
X84108Y-50524D01*
X84108Y-50314D02*
X84128Y-50276D01*
X84166Y-50257D01*
X84223Y-50257D01*
X84261Y-50276D01*
X84280Y-50314D01*
X84280Y-50524D01*
X64354Y-32807D02*
X64125Y-32807D01*
X64240Y-32807D02*
X64240Y-32407D01*
X64201Y-32464D01*
X64163Y-32502D01*
X64125Y-32521D01*
X64525Y-32807D02*
X64525Y-32407D01*
X64678Y-32407D01*
X64716Y-32426D01*
X64735Y-32445D01*
X64754Y-32483D01*
X64754Y-32540D01*
X64735Y-32579D01*
X64716Y-32598D01*
X64678Y-32617D01*
X64525Y-32617D01*
X64925Y-32807D02*
X64925Y-32407D01*
X65116Y-32807D02*
X65116Y-32407D01*
X65344Y-32807D01*
X65344Y-32407D01*
X66011Y-32540D02*
X66011Y-32807D01*
X65916Y-32388D02*
X65820Y-32674D01*
X66068Y-32674D01*
X66220Y-32807D02*
X66220Y-32540D01*
X66220Y-32579D02*
X66240Y-32559D01*
X66278Y-32540D01*
X66335Y-32540D01*
X66373Y-32559D01*
X66392Y-32598D01*
X66392Y-32807D01*
X66392Y-32598D02*
X66411Y-32559D01*
X66449Y-32540D01*
X66506Y-32540D01*
X66544Y-32559D01*
X66563Y-32598D01*
X66563Y-32807D01*
X64354Y-68240D02*
X64125Y-68240D01*
X64240Y-68240D02*
X64240Y-67840D01*
X64201Y-67897D01*
X64163Y-67935D01*
X64125Y-67954D01*
X64525Y-68240D02*
X64525Y-67840D01*
X64678Y-67840D01*
X64716Y-67859D01*
X64735Y-67878D01*
X64754Y-67916D01*
X64754Y-67973D01*
X64735Y-68012D01*
X64716Y-68031D01*
X64678Y-68050D01*
X64525Y-68050D01*
X64925Y-68240D02*
X64925Y-67840D01*
X65116Y-68240D02*
X65116Y-67840D01*
X65344Y-68240D01*
X65344Y-67840D01*
X66011Y-67973D02*
X66011Y-68240D01*
X65916Y-67821D02*
X65820Y-68107D01*
X66068Y-68107D01*
X66220Y-68240D02*
X66220Y-67973D01*
X66220Y-68012D02*
X66240Y-67993D01*
X66278Y-67973D01*
X66335Y-67973D01*
X66373Y-67993D01*
X66392Y-68031D01*
X66392Y-68240D01*
X66392Y-68031D02*
X66411Y-67993D01*
X66449Y-67973D01*
X66506Y-67973D01*
X66544Y-67993D01*
X66563Y-68031D01*
X66563Y-68240D01*
G54D23*
X38521Y-27655D02*
X38589Y-27678D01*
X38611Y-27701D01*
X38634Y-27746D01*
X38634Y-27814D01*
X38611Y-27859D01*
X38589Y-27882D01*
X38544Y-27904D01*
X38363Y-27904D01*
X38363Y-27429D01*
X38521Y-27429D01*
X38566Y-27452D01*
X38589Y-27475D01*
X38611Y-27520D01*
X38611Y-27565D01*
X38589Y-27610D01*
X38566Y-27633D01*
X38521Y-27655D01*
X38363Y-27655D01*
X38838Y-27904D02*
X38838Y-27429D01*
X39109Y-27904D01*
X39109Y-27429D01*
X39607Y-27859D02*
X39584Y-27882D01*
X39516Y-27904D01*
X39471Y-27904D01*
X39403Y-27882D01*
X39358Y-27836D01*
X39335Y-27791D01*
X39313Y-27701D01*
X39313Y-27633D01*
X39335Y-27542D01*
X39358Y-27497D01*
X39403Y-27452D01*
X39471Y-27429D01*
X39516Y-27429D01*
X39584Y-27452D01*
X39607Y-27475D01*
X40104Y-27429D02*
X40263Y-27904D01*
X40421Y-27429D01*
X41213Y-27904D02*
X41054Y-27678D01*
X40941Y-27904D02*
X40941Y-27429D01*
X41122Y-27429D01*
X41167Y-27452D01*
X41190Y-27475D01*
X41213Y-27520D01*
X41213Y-27588D01*
X41190Y-27633D01*
X41167Y-27655D01*
X41122Y-27678D01*
X40941Y-27678D01*
X41416Y-27655D02*
X41575Y-27655D01*
X41642Y-27904D02*
X41416Y-27904D01*
X41416Y-27429D01*
X41642Y-27429D01*
X42004Y-27655D02*
X41846Y-27655D01*
X41846Y-27904D02*
X41846Y-27429D01*
X42072Y-27429D01*
G54D26*
X32736Y-32649D02*
X32336Y-32649D01*
X32336Y-32497D01*
X32355Y-32459D01*
X32375Y-32440D01*
X32413Y-32421D01*
X32470Y-32421D01*
X32508Y-32440D01*
X32527Y-32459D01*
X32546Y-32497D01*
X32546Y-32649D01*
X32736Y-32249D02*
X32336Y-32249D01*
X32736Y-32059D02*
X32336Y-32059D01*
X32736Y-31830D01*
X32336Y-31830D01*
X32775Y-31735D02*
X32775Y-31430D01*
X32622Y-31354D02*
X32622Y-31164D01*
X32736Y-31392D02*
X32336Y-31259D01*
X32736Y-31126D01*
X32736Y-30764D02*
X32546Y-30897D01*
X32736Y-30992D02*
X32336Y-30992D01*
X32336Y-30840D01*
X32355Y-30802D01*
X32375Y-30783D01*
X32413Y-30764D01*
X32470Y-30764D01*
X32508Y-30783D01*
X32527Y-30802D01*
X32546Y-30840D01*
X32546Y-30992D01*
X32736Y-30364D02*
X32546Y-30497D01*
X32736Y-30592D02*
X32336Y-30592D01*
X32336Y-30440D01*
X32355Y-30402D01*
X32375Y-30383D01*
X32413Y-30364D01*
X32470Y-30364D01*
X32508Y-30383D01*
X32527Y-30402D01*
X32546Y-30440D01*
X32546Y-30592D01*
X32622Y-30211D02*
X32622Y-30021D01*
X32736Y-30249D02*
X32336Y-30116D01*
X32736Y-29983D01*
X32546Y-29773D02*
X32736Y-29773D01*
X32336Y-29907D02*
X32546Y-29773D01*
X32336Y-29640D01*
X32775Y-29602D02*
X32775Y-29297D01*
X32470Y-29030D02*
X32736Y-29030D01*
X32317Y-29126D02*
X32603Y-29221D01*
X32603Y-28973D01*
X32336Y-28859D02*
X32736Y-28592D01*
X32336Y-28592D02*
X32736Y-28859D01*
X32736Y-28230D02*
X32736Y-28459D01*
X32736Y-28345D02*
X32336Y-28345D01*
X32394Y-28383D01*
X32432Y-28421D01*
X32451Y-28459D01*
G54D15*
X27050Y-33311D02*
X26821Y-33311D01*
X26935Y-33311D02*
X26935Y-32911D01*
X26897Y-32969D01*
X26859Y-33007D01*
X26821Y-33026D01*
X27221Y-33311D02*
X27221Y-32911D01*
X27373Y-32911D01*
X27411Y-32930D01*
X27430Y-32950D01*
X27450Y-32988D01*
X27450Y-33045D01*
X27430Y-33083D01*
X27411Y-33102D01*
X27373Y-33121D01*
X27221Y-33121D01*
X27621Y-33311D02*
X27621Y-32911D01*
X27811Y-33311D02*
X27811Y-32911D01*
X28040Y-33311D01*
X28040Y-32911D01*
X28707Y-33045D02*
X28707Y-33311D01*
X28611Y-32892D02*
X28516Y-33178D01*
X28764Y-33178D01*
X28916Y-33311D02*
X28916Y-33045D01*
X28916Y-33083D02*
X28935Y-33064D01*
X28973Y-33045D01*
X29030Y-33045D01*
X29069Y-33064D01*
X29088Y-33102D01*
X29088Y-33311D01*
X29088Y-33102D02*
X29107Y-33064D01*
X29145Y-33045D01*
X29202Y-33045D01*
X29240Y-33064D01*
X29259Y-33102D01*
X29259Y-33311D01*
X27050Y-54361D02*
X26821Y-54361D01*
X26935Y-54361D02*
X26935Y-53961D01*
X26897Y-54019D01*
X26859Y-54057D01*
X26821Y-54076D01*
X27221Y-54361D02*
X27221Y-53961D01*
X27373Y-53961D01*
X27411Y-53980D01*
X27430Y-54000D01*
X27450Y-54038D01*
X27450Y-54095D01*
X27430Y-54133D01*
X27411Y-54152D01*
X27373Y-54171D01*
X27221Y-54171D01*
X27621Y-54361D02*
X27621Y-53961D01*
X27811Y-54361D02*
X27811Y-53961D01*
X28040Y-54361D01*
X28040Y-53961D01*
X28707Y-54095D02*
X28707Y-54361D01*
X28611Y-53942D02*
X28516Y-54228D01*
X28764Y-54228D01*
X28916Y-54361D02*
X28916Y-54095D01*
X28916Y-54133D02*
X28935Y-54114D01*
X28973Y-54095D01*
X29030Y-54095D01*
X29069Y-54114D01*
X29088Y-54152D01*
X29088Y-54361D01*
X29088Y-54152D02*
X29107Y-54114D01*
X29145Y-54095D01*
X29202Y-54095D01*
X29240Y-54114D01*
X29259Y-54152D01*
X29259Y-54361D01*
X27050Y-43836D02*
X26821Y-43836D01*
X26935Y-43836D02*
X26935Y-43436D01*
X26897Y-43494D01*
X26859Y-43532D01*
X26821Y-43551D01*
X27221Y-43836D02*
X27221Y-43436D01*
X27373Y-43436D01*
X27411Y-43455D01*
X27430Y-43475D01*
X27450Y-43513D01*
X27450Y-43570D01*
X27430Y-43608D01*
X27411Y-43627D01*
X27373Y-43646D01*
X27221Y-43646D01*
X27621Y-43836D02*
X27621Y-43436D01*
X27811Y-43836D02*
X27811Y-43436D01*
X28040Y-43836D01*
X28040Y-43436D01*
X28707Y-43570D02*
X28707Y-43836D01*
X28611Y-43417D02*
X28516Y-43703D01*
X28764Y-43703D01*
X28916Y-43836D02*
X28916Y-43570D01*
X28916Y-43608D02*
X28935Y-43589D01*
X28973Y-43570D01*
X29030Y-43570D01*
X29069Y-43589D01*
X29088Y-43627D01*
X29088Y-43836D01*
X29088Y-43627D02*
X29107Y-43589D01*
X29145Y-43570D01*
X29202Y-43570D01*
X29240Y-43589D01*
X29259Y-43627D01*
X29259Y-43836D01*
M02*
