# Supplementary material for: Cost-effective and multifunctional acquisition system for in vitro electrophysiological investigations with multi-electrode arrays
Source: PLoS One. 2019 Mar 25;14(3):e0214017. doi: 10.1371/journal.pone.0214017 (PMC6433224; doi:10.1371/journal.pone.0214017)
Supplement: S2 File — (ZIP) [file pone.0214017.s002.zip › Tissue El MEA PCB - revised/MeaPlasmonOtt-9-Top.pho]

G04 (created by PCBNEW (2013-07-07 BZR 4022)-stable) date 27/11/2017 16:00:47*
%MOIN*%
G04 Gerber Fmt 3.4, Leading zero omitted, Abs format*
%FSLAX34Y34*%
G01*
G70*
G90*
G04 APERTURE LIST*
%ADD10C,0.00393701*%
%ADD11C,0.011811*%
%ADD12R,0.0299213X0.0149606*%
%ADD13O,0.11874X0.06*%
%ADD14C,0.2*%
%ADD15C,0.039685*%
%ADD16C,0.06*%
%ADD17C,0.052*%
%ADD18C,0.230866*%
%ADD19C,0.0708661*%
%ADD20C,0.0826772*%
%ADD21R,0.06X0.06*%
%ADD22C,0.035*%
%ADD23C,0.01*%
%ADD24C,0.02*%
G04 APERTURE END LIST*
G54D10*
G54D11*
X32130Y-76889D02*
X32130Y-76298D01*
X32326Y-76720D01*
X32523Y-76298D01*
X32523Y-76889D01*
X32804Y-76579D02*
X33001Y-76579D01*
X33086Y-76889D02*
X32804Y-76889D01*
X32804Y-76298D01*
X33086Y-76298D01*
X33311Y-76720D02*
X33592Y-76720D01*
X33254Y-76889D02*
X33451Y-76298D01*
X33648Y-76889D01*
X34267Y-76354D02*
X34295Y-76326D01*
X34351Y-76298D01*
X34492Y-76298D01*
X34548Y-76326D01*
X34576Y-76354D01*
X34604Y-76410D01*
X34604Y-76467D01*
X34576Y-76551D01*
X34239Y-76889D01*
X34604Y-76889D01*
X34970Y-76298D02*
X35026Y-76298D01*
X35082Y-76326D01*
X35110Y-76354D01*
X35139Y-76410D01*
X35167Y-76523D01*
X35167Y-76664D01*
X35139Y-76776D01*
X35110Y-76832D01*
X35082Y-76860D01*
X35026Y-76889D01*
X34970Y-76889D01*
X34914Y-76860D01*
X34885Y-76832D01*
X34857Y-76776D01*
X34829Y-76664D01*
X34829Y-76523D01*
X34857Y-76410D01*
X34885Y-76354D01*
X34914Y-76326D01*
X34970Y-76298D01*
X35729Y-76889D02*
X35392Y-76889D01*
X35560Y-76889D02*
X35560Y-76298D01*
X35504Y-76382D01*
X35448Y-76439D01*
X35392Y-76467D01*
X35926Y-76298D02*
X36320Y-76298D01*
X36067Y-76889D01*
X36910Y-76495D02*
X37135Y-76495D01*
X36995Y-76298D02*
X36995Y-76804D01*
X37023Y-76860D01*
X37079Y-76889D01*
X37135Y-76889D01*
X37416Y-76889D02*
X37360Y-76860D01*
X37332Y-76832D01*
X37304Y-76776D01*
X37304Y-76607D01*
X37332Y-76551D01*
X37360Y-76523D01*
X37416Y-76495D01*
X37501Y-76495D01*
X37557Y-76523D01*
X37585Y-76551D01*
X37613Y-76607D01*
X37613Y-76776D01*
X37585Y-76832D01*
X37557Y-76860D01*
X37501Y-76889D01*
X37416Y-76889D01*
X37866Y-76495D02*
X37866Y-77085D01*
X37866Y-76523D02*
X37923Y-76495D01*
X38035Y-76495D01*
X38091Y-76523D01*
X38119Y-76551D01*
X38148Y-76607D01*
X38148Y-76776D01*
X38119Y-76832D01*
X38091Y-76860D01*
X38035Y-76889D01*
X37923Y-76889D01*
X37866Y-76860D01*
X31145Y-77243D02*
X31483Y-77243D01*
X31314Y-77833D02*
X31314Y-77243D01*
X31680Y-77833D02*
X31680Y-77440D01*
X31680Y-77243D02*
X31651Y-77271D01*
X31680Y-77299D01*
X31708Y-77271D01*
X31680Y-77243D01*
X31680Y-77299D01*
X31933Y-77805D02*
X31989Y-77833D01*
X32101Y-77833D01*
X32158Y-77805D01*
X32186Y-77749D01*
X32186Y-77721D01*
X32158Y-77665D01*
X32101Y-77637D01*
X32017Y-77637D01*
X31961Y-77608D01*
X31933Y-77552D01*
X31933Y-77524D01*
X31961Y-77468D01*
X32017Y-77440D01*
X32101Y-77440D01*
X32158Y-77468D01*
X32411Y-77805D02*
X32467Y-77833D01*
X32580Y-77833D01*
X32636Y-77805D01*
X32664Y-77749D01*
X32664Y-77721D01*
X32636Y-77665D01*
X32580Y-77637D01*
X32495Y-77637D01*
X32439Y-77608D01*
X32411Y-77552D01*
X32411Y-77524D01*
X32439Y-77468D01*
X32495Y-77440D01*
X32580Y-77440D01*
X32636Y-77468D01*
X33170Y-77440D02*
X33170Y-77833D01*
X32917Y-77440D02*
X32917Y-77749D01*
X32945Y-77805D01*
X33001Y-77833D01*
X33086Y-77833D01*
X33142Y-77805D01*
X33170Y-77777D01*
X33676Y-77805D02*
X33620Y-77833D01*
X33508Y-77833D01*
X33451Y-77805D01*
X33423Y-77749D01*
X33423Y-77524D01*
X33451Y-77468D01*
X33508Y-77440D01*
X33620Y-77440D01*
X33676Y-77468D01*
X33704Y-77524D01*
X33704Y-77580D01*
X33423Y-77637D01*
X34407Y-77524D02*
X34604Y-77524D01*
X34689Y-77833D02*
X34407Y-77833D01*
X34407Y-77243D01*
X34689Y-77243D01*
X35026Y-77833D02*
X34970Y-77805D01*
X34942Y-77749D01*
X34942Y-77243D01*
X35476Y-77805D02*
X35420Y-77833D01*
X35307Y-77833D01*
X35251Y-77805D01*
X35223Y-77749D01*
X35223Y-77524D01*
X35251Y-77468D01*
X35307Y-77440D01*
X35420Y-77440D01*
X35476Y-77468D01*
X35504Y-77524D01*
X35504Y-77580D01*
X35223Y-77637D01*
X36010Y-77805D02*
X35954Y-77833D01*
X35842Y-77833D01*
X35785Y-77805D01*
X35757Y-77777D01*
X35729Y-77721D01*
X35729Y-77552D01*
X35757Y-77496D01*
X35785Y-77468D01*
X35842Y-77440D01*
X35954Y-77440D01*
X36010Y-77468D01*
X36179Y-77440D02*
X36404Y-77440D01*
X36263Y-77243D02*
X36263Y-77749D01*
X36292Y-77805D01*
X36348Y-77833D01*
X36404Y-77833D01*
X36601Y-77833D02*
X36601Y-77440D01*
X36601Y-77552D02*
X36629Y-77496D01*
X36657Y-77468D01*
X36713Y-77440D01*
X36770Y-77440D01*
X37051Y-77833D02*
X36995Y-77805D01*
X36966Y-77777D01*
X36938Y-77721D01*
X36938Y-77552D01*
X36966Y-77496D01*
X36995Y-77468D01*
X37051Y-77440D01*
X37135Y-77440D01*
X37191Y-77468D01*
X37220Y-77496D01*
X37248Y-77552D01*
X37248Y-77721D01*
X37220Y-77777D01*
X37191Y-77805D01*
X37135Y-77833D01*
X37051Y-77833D01*
X37501Y-77440D02*
X37501Y-77833D01*
X37501Y-77496D02*
X37529Y-77468D01*
X37585Y-77440D01*
X37669Y-77440D01*
X37726Y-77468D01*
X37754Y-77524D01*
X37754Y-77833D01*
X38035Y-77833D02*
X38035Y-77440D01*
X38035Y-77243D02*
X38007Y-77271D01*
X38035Y-77299D01*
X38063Y-77271D01*
X38035Y-77243D01*
X38035Y-77299D01*
X38569Y-77805D02*
X38513Y-77833D01*
X38401Y-77833D01*
X38344Y-77805D01*
X38316Y-77777D01*
X38288Y-77721D01*
X38288Y-77552D01*
X38316Y-77496D01*
X38344Y-77468D01*
X38401Y-77440D01*
X38513Y-77440D01*
X38569Y-77468D01*
X38794Y-77805D02*
X38851Y-77833D01*
X38963Y-77833D01*
X39019Y-77805D01*
X39047Y-77749D01*
X39047Y-77721D01*
X39019Y-77665D01*
X38963Y-77637D01*
X38879Y-77637D01*
X38822Y-77608D01*
X38794Y-77552D01*
X38794Y-77524D01*
X38822Y-77468D01*
X38879Y-77440D01*
X38963Y-77440D01*
X39019Y-77468D01*
X32017Y-78778D02*
X32017Y-78188D01*
X32242Y-78188D01*
X32298Y-78216D01*
X32326Y-78244D01*
X32355Y-78300D01*
X32355Y-78385D01*
X32326Y-78441D01*
X32298Y-78469D01*
X32242Y-78497D01*
X32017Y-78497D01*
X32692Y-78778D02*
X32636Y-78750D01*
X32608Y-78694D01*
X32608Y-78188D01*
X33170Y-78778D02*
X33170Y-78469D01*
X33142Y-78413D01*
X33086Y-78385D01*
X32973Y-78385D01*
X32917Y-78413D01*
X33170Y-78750D02*
X33114Y-78778D01*
X32973Y-78778D01*
X32917Y-78750D01*
X32889Y-78694D01*
X32889Y-78638D01*
X32917Y-78581D01*
X32973Y-78553D01*
X33114Y-78553D01*
X33170Y-78525D01*
X33423Y-78750D02*
X33479Y-78778D01*
X33592Y-78778D01*
X33648Y-78750D01*
X33676Y-78694D01*
X33676Y-78666D01*
X33648Y-78610D01*
X33592Y-78581D01*
X33508Y-78581D01*
X33451Y-78553D01*
X33423Y-78497D01*
X33423Y-78469D01*
X33451Y-78413D01*
X33508Y-78385D01*
X33592Y-78385D01*
X33648Y-78413D01*
X33929Y-78778D02*
X33929Y-78385D01*
X33929Y-78441D02*
X33957Y-78413D01*
X34014Y-78385D01*
X34098Y-78385D01*
X34154Y-78413D01*
X34182Y-78469D01*
X34182Y-78778D01*
X34182Y-78469D02*
X34211Y-78413D01*
X34267Y-78385D01*
X34351Y-78385D01*
X34407Y-78413D01*
X34436Y-78469D01*
X34436Y-78778D01*
X34801Y-78778D02*
X34745Y-78750D01*
X34717Y-78722D01*
X34689Y-78666D01*
X34689Y-78497D01*
X34717Y-78441D01*
X34745Y-78413D01*
X34801Y-78385D01*
X34885Y-78385D01*
X34942Y-78413D01*
X34970Y-78441D01*
X34998Y-78497D01*
X34998Y-78666D01*
X34970Y-78722D01*
X34942Y-78750D01*
X34885Y-78778D01*
X34801Y-78778D01*
X35251Y-78385D02*
X35251Y-78778D01*
X35251Y-78441D02*
X35279Y-78413D01*
X35335Y-78385D01*
X35420Y-78385D01*
X35476Y-78413D01*
X35504Y-78469D01*
X35504Y-78778D01*
X36151Y-78188D02*
X36488Y-78188D01*
X36320Y-78778D02*
X36320Y-78188D01*
X36910Y-78750D02*
X36854Y-78778D01*
X36741Y-78778D01*
X36685Y-78750D01*
X36657Y-78694D01*
X36657Y-78469D01*
X36685Y-78413D01*
X36741Y-78385D01*
X36854Y-78385D01*
X36910Y-78413D01*
X36938Y-78469D01*
X36938Y-78525D01*
X36657Y-78581D01*
X37445Y-78750D02*
X37388Y-78778D01*
X37276Y-78778D01*
X37220Y-78750D01*
X37191Y-78722D01*
X37163Y-78666D01*
X37163Y-78497D01*
X37191Y-78441D01*
X37220Y-78413D01*
X37276Y-78385D01*
X37388Y-78385D01*
X37445Y-78413D01*
X37698Y-78778D02*
X37698Y-78188D01*
X37951Y-78778D02*
X37951Y-78469D01*
X37923Y-78413D01*
X37866Y-78385D01*
X37782Y-78385D01*
X37726Y-78413D01*
X37698Y-78441D01*
X38232Y-78722D02*
X38260Y-78750D01*
X38232Y-78778D01*
X38204Y-78750D01*
X38232Y-78722D01*
X38232Y-78778D01*
G54D12*
X35786Y-38308D03*
X35786Y-38560D03*
X35786Y-38812D03*
X35786Y-39064D03*
X35786Y-39316D03*
X35786Y-39568D03*
X35786Y-39820D03*
X35786Y-41072D03*
X35786Y-40324D03*
X35786Y-40575D03*
X35786Y-40827D03*
X35786Y-41331D03*
X35786Y-41583D03*
X35786Y-41835D03*
X35786Y-42087D03*
X35786Y-42339D03*
X35786Y-42591D03*
X35786Y-40072D03*
X36156Y-40072D03*
X36156Y-42591D03*
X36156Y-42339D03*
X36156Y-42087D03*
X36156Y-41835D03*
X36156Y-41583D03*
X36156Y-41331D03*
X36156Y-40827D03*
X36156Y-40575D03*
X36156Y-40324D03*
X36156Y-41072D03*
X36156Y-39820D03*
X36156Y-39568D03*
X36156Y-39316D03*
X36156Y-39064D03*
X36156Y-38812D03*
X36156Y-38560D03*
X36156Y-38308D03*
X35761Y-48833D03*
X35761Y-49085D03*
X35761Y-49337D03*
X35761Y-49589D03*
X35761Y-49841D03*
X35761Y-50093D03*
X35761Y-50345D03*
X35761Y-51597D03*
X35761Y-50849D03*
X35761Y-51100D03*
X35761Y-51352D03*
X35761Y-51856D03*
X35761Y-52108D03*
X35761Y-52360D03*
X35761Y-52612D03*
X35761Y-52864D03*
X35761Y-53116D03*
X35761Y-50597D03*
X36131Y-50597D03*
X36131Y-53116D03*
X36131Y-52864D03*
X36131Y-52612D03*
X36131Y-52360D03*
X36131Y-52108D03*
X36131Y-51856D03*
X36131Y-51352D03*
X36131Y-51100D03*
X36131Y-50849D03*
X36131Y-51597D03*
X36131Y-50345D03*
X36131Y-50093D03*
X36131Y-49841D03*
X36131Y-49589D03*
X36131Y-49337D03*
X36131Y-49085D03*
X36131Y-48833D03*
G54D13*
X30050Y-69200D03*
X30050Y-68200D03*
X30050Y-67200D03*
X30050Y-66200D03*
X30050Y-65200D03*
X30050Y-64200D03*
X30050Y-63200D03*
X30050Y-62200D03*
X32050Y-68700D03*
X32050Y-67700D03*
X32050Y-66700D03*
X32050Y-65750D03*
X32050Y-64700D03*
X32050Y-63700D03*
X32050Y-62700D03*
G54D14*
X48750Y-59425D03*
X82250Y-59425D03*
X82250Y-46755D03*
X48750Y-46755D03*
G54D15*
X78749Y-39025D03*
X78249Y-39025D03*
X78749Y-40025D03*
X78249Y-40025D03*
X78749Y-41025D03*
X78249Y-41025D03*
X78749Y-42025D03*
X78249Y-42025D03*
X78749Y-38525D03*
X78749Y-39525D03*
X78749Y-40525D03*
X78749Y-41525D03*
X78249Y-41525D03*
X78249Y-40525D03*
X78249Y-39525D03*
X78249Y-38525D03*
X78249Y-66044D03*
X78749Y-66044D03*
X78249Y-65044D03*
X78749Y-65044D03*
X78249Y-64044D03*
X78749Y-64044D03*
X78249Y-63044D03*
X78749Y-63044D03*
X78249Y-66544D03*
X78249Y-65544D03*
X78249Y-64544D03*
X78249Y-63544D03*
X78749Y-63544D03*
X78749Y-64544D03*
X78749Y-65544D03*
X78749Y-66544D03*
X52264Y-39025D03*
X51764Y-39025D03*
X52264Y-40025D03*
X51764Y-40025D03*
X52264Y-41025D03*
X51764Y-41025D03*
X52264Y-42025D03*
X51764Y-42025D03*
X52264Y-38525D03*
X52264Y-39525D03*
X52264Y-40525D03*
X52264Y-41525D03*
X51764Y-41525D03*
X51764Y-40525D03*
X51764Y-39525D03*
X51764Y-38525D03*
X51764Y-66044D03*
X52264Y-66044D03*
X51764Y-65044D03*
X52264Y-65044D03*
X51764Y-64044D03*
X52264Y-64044D03*
X51764Y-63044D03*
X52264Y-63044D03*
X51764Y-66544D03*
X51764Y-65544D03*
X51764Y-64544D03*
X51764Y-63544D03*
X52264Y-63544D03*
X52264Y-64544D03*
X52264Y-65544D03*
X52264Y-66544D03*
G54D16*
X27800Y-69415D03*
X27800Y-68335D03*
X27800Y-67255D03*
X27800Y-66175D03*
X27800Y-65095D03*
X27800Y-64015D03*
X27800Y-62935D03*
X27800Y-61855D03*
X26800Y-68875D03*
X26800Y-67795D03*
X26800Y-66715D03*
X26800Y-65635D03*
X26800Y-64555D03*
X26800Y-63475D03*
X26800Y-62395D03*
G54D14*
X27300Y-59075D03*
X27300Y-72195D03*
G54D17*
X74932Y-35225D03*
X75932Y-35225D03*
X76932Y-35225D03*
X77932Y-35225D03*
X77932Y-32225D03*
X76932Y-32225D03*
X75932Y-32225D03*
X74932Y-32225D03*
X78932Y-35225D03*
X79932Y-35225D03*
X80932Y-35225D03*
X81932Y-35225D03*
X81932Y-32225D03*
X80932Y-32225D03*
X79932Y-32225D03*
X78932Y-32225D03*
X74932Y-34225D03*
X75932Y-34225D03*
X76932Y-34225D03*
X77932Y-34225D03*
X78932Y-34225D03*
X79932Y-34225D03*
X80932Y-34225D03*
X81932Y-34225D03*
X48569Y-35225D03*
X49569Y-35225D03*
X50569Y-35225D03*
X51569Y-35225D03*
X51569Y-32225D03*
X50569Y-32225D03*
X49569Y-32225D03*
X48569Y-32225D03*
X52569Y-35225D03*
X53569Y-35225D03*
X54569Y-35225D03*
X55569Y-35225D03*
X55569Y-32225D03*
X54569Y-32225D03*
X53569Y-32225D03*
X52569Y-32225D03*
X48569Y-34225D03*
X49569Y-34225D03*
X50569Y-34225D03*
X51569Y-34225D03*
X52569Y-34225D03*
X53569Y-34225D03*
X54569Y-34225D03*
X55569Y-34225D03*
X55460Y-69725D03*
X54460Y-69725D03*
X53460Y-69725D03*
X52460Y-69725D03*
X52460Y-72725D03*
X53460Y-72725D03*
X54460Y-72725D03*
X55460Y-72725D03*
X51460Y-69725D03*
X50460Y-69725D03*
X49460Y-69725D03*
X48460Y-69725D03*
X48460Y-72725D03*
X49460Y-72725D03*
X50460Y-72725D03*
X51460Y-72725D03*
X55460Y-70725D03*
X54460Y-70725D03*
X53460Y-70725D03*
X52460Y-70725D03*
X51460Y-70725D03*
X50460Y-70725D03*
X49460Y-70725D03*
X48460Y-70725D03*
X82020Y-69725D03*
X81020Y-69725D03*
X80020Y-69725D03*
X79020Y-69725D03*
X79020Y-72725D03*
X80020Y-72725D03*
X81020Y-72725D03*
X82020Y-72725D03*
X78020Y-69725D03*
X77020Y-69725D03*
X76020Y-69725D03*
X75020Y-69725D03*
X75020Y-72725D03*
X76020Y-72725D03*
X77020Y-72725D03*
X78020Y-72725D03*
X82020Y-70725D03*
X81020Y-70725D03*
X80020Y-70725D03*
X79020Y-70725D03*
X78020Y-70725D03*
X77020Y-70725D03*
X76020Y-70725D03*
X75020Y-70725D03*
G54D18*
X27500Y-77000D03*
X27500Y-27500D03*
X81750Y-27500D03*
X81750Y-77000D03*
X47244Y-52362D03*
X83070Y-52362D03*
X65354Y-34645D03*
X65354Y-70078D03*
G54D19*
X39750Y-29950D03*
G54D20*
X40970Y-28730D03*
X38530Y-28730D03*
X38530Y-31170D03*
X40970Y-31170D03*
G54D21*
X33575Y-31950D03*
G54D16*
X33575Y-30950D03*
X33575Y-29950D03*
X33575Y-28950D03*
G54D18*
X28050Y-35150D03*
X28050Y-56200D03*
X28050Y-45675D03*
G54D22*
X36525Y-43725D03*
X36050Y-47450D03*
X35750Y-36825D03*
X36125Y-54375D03*
X74950Y-29025D03*
X34925Y-37575D03*
X37400Y-48350D03*
X35000Y-48075D03*
X35675Y-53975D03*
X35700Y-43750D03*
X75000Y-29550D03*
X34600Y-38025D03*
X37900Y-48350D03*
X34825Y-48475D03*
X36900Y-48350D03*
X35325Y-47725D03*
X35250Y-37225D03*
X74925Y-28475D03*
X75025Y-30125D03*
X34550Y-38575D03*
X38425Y-48350D03*
X34625Y-48850D03*
X73150Y-35550D03*
X34800Y-39125D03*
X38975Y-48350D03*
X34600Y-49375D03*
X34600Y-39525D03*
X39500Y-48375D03*
X34625Y-49850D03*
X72450Y-35550D03*
X71675Y-35475D03*
X34950Y-39875D03*
X34800Y-50275D03*
X40025Y-48375D03*
X34575Y-50675D03*
X40600Y-48375D03*
X34550Y-40175D03*
X71050Y-35525D03*
X39450Y-42425D03*
X38250Y-39225D03*
X37950Y-39600D03*
X37600Y-39900D03*
X39775Y-42750D03*
X38650Y-41800D03*
X39100Y-42100D03*
X34975Y-40525D03*
X34850Y-51050D03*
X72475Y-68400D03*
X40700Y-53500D03*
X72525Y-69025D03*
X34550Y-40850D03*
X40200Y-53500D03*
X34550Y-51400D03*
X72550Y-69575D03*
X34525Y-41350D03*
X39700Y-53525D03*
X34850Y-51725D03*
X72625Y-70150D03*
X34850Y-41675D03*
X34550Y-52125D03*
X39175Y-53525D03*
X75875Y-74525D03*
X34650Y-42200D03*
X38625Y-53525D03*
X34850Y-52425D03*
X34675Y-42700D03*
X75875Y-75125D03*
X38075Y-53525D03*
X34550Y-52750D03*
X34950Y-43050D03*
X37550Y-53525D03*
X34800Y-53300D03*
X75850Y-75650D03*
X35350Y-43350D03*
X75850Y-76150D03*
X36950Y-53550D03*
X35175Y-53950D03*
X38550Y-38900D03*
X38850Y-38525D03*
X39175Y-38175D03*
X39500Y-37825D03*
X37150Y-40175D03*
X37375Y-40600D03*
X37700Y-40900D03*
X38000Y-41200D03*
X38300Y-41500D03*
G54D23*
X-16840Y31873D02*
X-16720Y31873D01*
X-16600Y31993D02*
X-16480Y31993D01*
X-16720Y31873D02*
X-16600Y31993D01*
X36525Y-43725D02*
X36150Y-43350D01*
X36150Y-42598D02*
X36156Y-42591D01*
X36150Y-43350D02*
X36150Y-42598D01*
X36050Y-47450D02*
X36000Y-47450D01*
X35761Y-48461D02*
X35761Y-48833D01*
X35761Y-47688D02*
X35761Y-48461D01*
X36000Y-47450D02*
X35761Y-47688D01*
X35750Y-36825D02*
X35750Y-37275D01*
X35800Y-37950D02*
X35800Y-37675D01*
X35800Y-37950D02*
X35800Y-38295D01*
X35800Y-37675D02*
X35800Y-37325D01*
X35750Y-37275D02*
X35800Y-37325D01*
X36156Y-42591D02*
X36156Y-42718D01*
X36131Y-53116D02*
X36131Y-53243D01*
X36131Y-53243D02*
X36125Y-54375D01*
X48569Y-35225D02*
X48569Y-36830D01*
X48569Y-36830D02*
X51764Y-40025D01*
X51569Y-35225D02*
X51569Y-38330D01*
X51569Y-38330D02*
X51764Y-38525D01*
X76932Y-35225D02*
X76932Y-37707D01*
X76932Y-37707D02*
X78249Y-39025D01*
X26800Y-68875D02*
X28925Y-68875D01*
X29100Y-68700D02*
X32050Y-68700D01*
X28925Y-68875D02*
X29100Y-68700D01*
X81750Y-30175D02*
X81975Y-30175D01*
X81750Y-30175D02*
X76100Y-30175D01*
X76100Y-30175D02*
X74950Y-29025D01*
X84050Y-37000D02*
X84050Y-32250D01*
X79524Y-41525D02*
X84050Y-37000D01*
X79524Y-41525D02*
X78749Y-41525D01*
X81975Y-30175D02*
X84050Y-32250D01*
X34925Y-37575D02*
X34925Y-38225D01*
X35512Y-38812D02*
X35786Y-38812D01*
X34925Y-38225D02*
X35512Y-38812D01*
X37400Y-48350D02*
X37400Y-48325D01*
X37400Y-48325D02*
X42700Y-43025D01*
X42700Y-43025D02*
X42700Y-32100D01*
X42700Y-32100D02*
X46300Y-28500D01*
X46300Y-28500D02*
X69800Y-28500D01*
X69800Y-28500D02*
X72700Y-31400D01*
X72700Y-31400D02*
X79975Y-31400D01*
X79975Y-31400D02*
X80475Y-31900D01*
X80475Y-31900D02*
X80475Y-33768D01*
X80932Y-34225D02*
X80475Y-33768D01*
X35162Y-48912D02*
X35587Y-49337D01*
X35000Y-48125D02*
X35162Y-48287D01*
X35162Y-48287D02*
X35162Y-48912D01*
X35000Y-48075D02*
X35000Y-48125D01*
X35587Y-49337D02*
X35761Y-49337D01*
X35587Y-49337D02*
X35587Y-49337D01*
X27800Y-68335D02*
X28865Y-68335D01*
X29000Y-68200D02*
X30050Y-68200D01*
X28865Y-68335D02*
X29000Y-68200D01*
X35761Y-53116D02*
X35761Y-53888D01*
X35761Y-53888D02*
X35675Y-53975D01*
G54D24*
X33575Y-30950D02*
X33925Y-30950D01*
X36131Y-48093D02*
X40925Y-43300D01*
X40925Y-43300D02*
X40925Y-37950D01*
X36131Y-48093D02*
X36131Y-48833D01*
X33925Y-30950D02*
X40925Y-37950D01*
X36156Y-38308D02*
X36156Y-33181D01*
X36156Y-33181D02*
X36150Y-33175D01*
X33575Y-29950D02*
X39750Y-29950D01*
G54D23*
X35683Y-42591D02*
X35700Y-43750D01*
X35786Y-42591D02*
X35683Y-42591D01*
X75020Y-69725D02*
X75020Y-68274D01*
X75020Y-68274D02*
X78249Y-65044D01*
X26800Y-67795D02*
X28855Y-67795D01*
X28950Y-67700D02*
X32050Y-67700D01*
X28855Y-67795D02*
X28950Y-67700D01*
X27800Y-65095D02*
X29945Y-65095D01*
X29945Y-65095D02*
X30050Y-65200D01*
X26800Y-64555D02*
X28855Y-64555D01*
X29000Y-64700D02*
X32050Y-64700D01*
X28855Y-64555D02*
X29000Y-64700D01*
X27800Y-64015D02*
X28915Y-64015D01*
X29100Y-64200D02*
X30050Y-64200D01*
X28915Y-64015D02*
X29100Y-64200D01*
X26800Y-63475D02*
X28925Y-63475D01*
X29150Y-63700D02*
X32050Y-63700D01*
X28925Y-63475D02*
X29150Y-63700D01*
X27800Y-62935D02*
X28985Y-62935D01*
X29250Y-63200D02*
X30050Y-63200D01*
X28985Y-62935D02*
X29250Y-63200D01*
X26800Y-62395D02*
X29095Y-62395D01*
X29400Y-62700D02*
X32050Y-62700D01*
X29095Y-62395D02*
X29400Y-62700D01*
X76020Y-69725D02*
X76020Y-67774D01*
X76020Y-67774D02*
X78249Y-65544D01*
X80020Y-69725D02*
X80020Y-67315D01*
X80020Y-67315D02*
X78749Y-66044D01*
X77020Y-69725D02*
X77020Y-67274D01*
X77020Y-67274D02*
X78249Y-66044D01*
X34600Y-38025D02*
X34600Y-38175D01*
X83525Y-32425D02*
X83525Y-32400D01*
X79149Y-41025D02*
X83525Y-36650D01*
X78749Y-41025D02*
X79149Y-41025D01*
X83525Y-36650D02*
X83525Y-32425D01*
X75900Y-30450D02*
X75000Y-29550D01*
X81575Y-30450D02*
X75900Y-30450D01*
X83525Y-32400D02*
X81575Y-30450D01*
X34600Y-38175D02*
X35489Y-39064D01*
X35489Y-39064D02*
X35786Y-39064D01*
X79932Y-34225D02*
X79875Y-34225D01*
X42925Y-32700D02*
X42925Y-43250D01*
X46725Y-28900D02*
X42925Y-32700D01*
X69375Y-28900D02*
X46725Y-28900D01*
X73375Y-32900D02*
X69375Y-28900D01*
X78550Y-32900D02*
X73375Y-32900D01*
X79875Y-34225D02*
X78550Y-32900D01*
X42925Y-43275D02*
X42925Y-43250D01*
X37900Y-48300D02*
X42925Y-43275D01*
X37900Y-48350D02*
X37900Y-48300D01*
X35589Y-49589D02*
X34949Y-48949D01*
X34949Y-48949D02*
X34949Y-48599D01*
X34949Y-48599D02*
X34825Y-48475D01*
X35589Y-49589D02*
X35761Y-49589D01*
X35362Y-48837D02*
X35362Y-47762D01*
X35362Y-47762D02*
X35325Y-47725D01*
X35250Y-37225D02*
X35250Y-38225D01*
X35575Y-38550D02*
X35250Y-38225D01*
X35575Y-38560D02*
X35585Y-38560D01*
X35585Y-38560D02*
X35786Y-38560D01*
X35610Y-49085D02*
X35362Y-48837D01*
X35761Y-49085D02*
X35610Y-49085D01*
X84500Y-31950D02*
X82400Y-29850D01*
X84500Y-32000D02*
X84500Y-31950D01*
X78749Y-42025D02*
X79849Y-42025D01*
X79849Y-42025D02*
X84500Y-37375D01*
X84500Y-37375D02*
X84500Y-32000D01*
X76300Y-29850D02*
X74925Y-28475D01*
X82400Y-29850D02*
X76300Y-29850D01*
X35786Y-38560D02*
X35685Y-38560D01*
X42350Y-42866D02*
X42350Y-31600D01*
X81932Y-34225D02*
X81825Y-34225D01*
X45775Y-28175D02*
X42350Y-31600D01*
X69975Y-28175D02*
X45775Y-28175D01*
X72875Y-31075D02*
X69975Y-28175D01*
X80700Y-31075D02*
X72875Y-31075D01*
X81450Y-31825D02*
X80700Y-31075D01*
X81450Y-33850D02*
X81450Y-31825D01*
X81825Y-34225D02*
X81450Y-33850D01*
X42350Y-42866D02*
X36900Y-48349D01*
X36900Y-48350D02*
X36900Y-48349D01*
X36900Y-48349D02*
X36900Y-48349D01*
X36900Y-48350D02*
X36900Y-48349D01*
X83000Y-32325D02*
X81375Y-30700D01*
X81375Y-30700D02*
X75650Y-30700D01*
X75650Y-30700D02*
X75025Y-30175D01*
X75025Y-30175D02*
X75025Y-30125D01*
X83000Y-36325D02*
X83000Y-32425D01*
X78799Y-40525D02*
X83000Y-36325D01*
X78749Y-40525D02*
X78799Y-40525D01*
X83000Y-32425D02*
X83000Y-32325D01*
X34700Y-38575D02*
X34850Y-38725D01*
X34850Y-38725D02*
X35441Y-39316D01*
X35441Y-39316D02*
X35786Y-39316D01*
X34550Y-38575D02*
X34700Y-38575D01*
X78932Y-34225D02*
X78932Y-34207D01*
X73075Y-33100D02*
X69250Y-29275D01*
X77825Y-33100D02*
X73075Y-33100D01*
X78932Y-34207D02*
X77825Y-33100D01*
X47025Y-29275D02*
X69250Y-29275D01*
X43200Y-33100D02*
X47025Y-29275D01*
X43200Y-43550D02*
X43200Y-33100D01*
X43200Y-43575D02*
X43200Y-43550D01*
X38425Y-48350D02*
X42600Y-44175D01*
X42600Y-44175D02*
X43200Y-43575D01*
X34625Y-48950D02*
X35516Y-49841D01*
X35516Y-49841D02*
X35761Y-49841D01*
X34625Y-48850D02*
X34625Y-48950D01*
X35786Y-39568D02*
X35443Y-39568D01*
X78125Y-40525D02*
X78249Y-40525D01*
X78125Y-40525D02*
X73150Y-35550D01*
X35000Y-39125D02*
X34800Y-39125D01*
X35443Y-39568D02*
X35000Y-39125D01*
X43450Y-43850D02*
X43450Y-33450D01*
X43450Y-33450D02*
X47250Y-29650D01*
X47250Y-29650D02*
X69175Y-29650D01*
X69175Y-29650D02*
X72850Y-33325D01*
X72850Y-33325D02*
X77031Y-33325D01*
X77932Y-34225D02*
X77031Y-33325D01*
X43450Y-43875D02*
X43450Y-43850D01*
X43075Y-44250D02*
X38975Y-48350D01*
X43075Y-44250D02*
X43450Y-43875D01*
X34725Y-49375D02*
X35075Y-49725D01*
X35443Y-50093D02*
X35761Y-50093D01*
X35075Y-49725D02*
X35443Y-50093D01*
X34600Y-49375D02*
X34725Y-49375D01*
X35761Y-50093D02*
X35568Y-50093D01*
X35075Y-39525D02*
X35370Y-39820D01*
X35786Y-39820D02*
X35370Y-39820D01*
X34600Y-39525D02*
X35075Y-39525D01*
X76256Y-33550D02*
X76932Y-34225D01*
X72650Y-33550D02*
X76256Y-33550D01*
X69100Y-30000D02*
X72650Y-33550D01*
X47400Y-30000D02*
X69100Y-30000D01*
X43750Y-33650D02*
X47400Y-30000D01*
X43750Y-44125D02*
X43750Y-33650D01*
X39500Y-48375D02*
X43750Y-44125D01*
X34625Y-49850D02*
X34900Y-49850D01*
X34645Y-49870D02*
X34625Y-49850D01*
X35395Y-50345D02*
X35761Y-50345D01*
X34900Y-49850D02*
X35395Y-50345D01*
X78249Y-41025D02*
X77900Y-41025D01*
X72450Y-35575D02*
X72450Y-35550D01*
X77900Y-41025D02*
X72450Y-35575D01*
X35766Y-39800D02*
X35786Y-39820D01*
X49569Y-35225D02*
X49569Y-37330D01*
X49569Y-37330D02*
X51764Y-39525D01*
X34950Y-39875D02*
X35100Y-39875D01*
X78249Y-41525D02*
X77725Y-41525D01*
X77725Y-41525D02*
X71675Y-35475D01*
X35297Y-40072D02*
X35786Y-40072D01*
X35100Y-39875D02*
X35297Y-40072D01*
X35025Y-50275D02*
X35347Y-50597D01*
X35761Y-50597D02*
X35347Y-50597D01*
X34800Y-50275D02*
X35025Y-50275D01*
X40025Y-48375D02*
X44050Y-44350D01*
X44050Y-44350D02*
X44050Y-33925D01*
X44050Y-33925D02*
X47575Y-30400D01*
X47575Y-30400D02*
X69025Y-30400D01*
X69025Y-30400D02*
X72400Y-33775D01*
X72400Y-33775D02*
X75481Y-33775D01*
X75932Y-34225D02*
X75481Y-33775D01*
X34575Y-50675D02*
X35000Y-50675D01*
X35075Y-50750D02*
X35174Y-50849D01*
X35761Y-50849D02*
X35174Y-50849D01*
X35000Y-50675D02*
X35075Y-50750D01*
X44350Y-44625D02*
X44350Y-34250D01*
X44350Y-34250D02*
X47600Y-31000D01*
X47600Y-31000D02*
X69200Y-31000D01*
X69200Y-31000D02*
X72078Y-33878D01*
X72425Y-34225D02*
X72078Y-33878D01*
X44350Y-44625D02*
X40600Y-48375D01*
X72425Y-34225D02*
X74932Y-34225D01*
X35786Y-40324D02*
X35224Y-40324D01*
X35075Y-40175D02*
X34550Y-40175D01*
X35224Y-40324D02*
X35075Y-40175D01*
X78249Y-42025D02*
X77550Y-42025D01*
X77550Y-42025D02*
X71050Y-35525D01*
X55569Y-35225D02*
X55569Y-36720D01*
X55569Y-36720D02*
X52264Y-40025D01*
X78020Y-69725D02*
X78020Y-66774D01*
X78020Y-66774D02*
X78249Y-66544D01*
X36131Y-52612D02*
X41437Y-52612D01*
X41437Y-52612D02*
X45450Y-56625D01*
X36675Y-42425D02*
X36337Y-42087D01*
X36156Y-42087D02*
X36337Y-42087D01*
X39450Y-42425D02*
X36675Y-42425D01*
X45450Y-56625D02*
X45450Y-70550D01*
X45450Y-70550D02*
X48250Y-73350D01*
X48250Y-73350D02*
X53600Y-73350D01*
X53600Y-73350D02*
X54000Y-72950D01*
X54000Y-72950D02*
X54000Y-71185D01*
X54460Y-70725D02*
X54000Y-71185D01*
X54460Y-70725D02*
X54280Y-70905D01*
X54280Y-70905D02*
X54280Y-70980D01*
X52569Y-35225D02*
X52569Y-38220D01*
X52569Y-38220D02*
X52264Y-38525D01*
X36431Y-39568D02*
X36775Y-39225D01*
X36775Y-39225D02*
X38250Y-39225D01*
X36156Y-39568D02*
X36431Y-39568D01*
X40675Y-50093D02*
X42425Y-50093D01*
X42425Y-50093D02*
X44406Y-50093D01*
X51569Y-34203D02*
X50566Y-33200D01*
X50566Y-33200D02*
X47900Y-33200D01*
X51569Y-34203D02*
X51569Y-34225D01*
X44431Y-50068D02*
X45700Y-48800D01*
X45700Y-48800D02*
X45700Y-35400D01*
X45700Y-35400D02*
X47900Y-33200D01*
X44406Y-50093D02*
X44431Y-50068D01*
X36131Y-50093D02*
X40675Y-50093D01*
X40675Y-50093D02*
X40681Y-50093D01*
X36504Y-39820D02*
X36725Y-39600D01*
X36725Y-39600D02*
X37950Y-39600D01*
X36156Y-39820D02*
X36504Y-39820D01*
X40675Y-50345D02*
X44404Y-50345D01*
X50569Y-34169D02*
X49850Y-33450D01*
X49850Y-33450D02*
X48050Y-33450D01*
X48050Y-33450D02*
X45950Y-35550D01*
X45950Y-35550D02*
X45950Y-48800D01*
X45950Y-48800D02*
X44429Y-50320D01*
X50569Y-34169D02*
X50569Y-34225D01*
X44404Y-50345D02*
X44429Y-50320D01*
X40679Y-50345D02*
X40675Y-50345D01*
X40675Y-50345D02*
X36131Y-50345D01*
X37550Y-39850D02*
X37600Y-39900D01*
X36156Y-40072D02*
X36552Y-40072D01*
X36552Y-40072D02*
X36775Y-39850D01*
X36775Y-39850D02*
X37550Y-39850D01*
X40675Y-50597D02*
X44402Y-50597D01*
X44427Y-50572D02*
X46250Y-48750D01*
X46250Y-48750D02*
X46250Y-35650D01*
X46250Y-35650D02*
X48150Y-33750D01*
X48150Y-33750D02*
X49093Y-33750D01*
X49093Y-33750D02*
X49569Y-34225D01*
X44402Y-50597D02*
X44427Y-50572D01*
X36131Y-50597D02*
X40675Y-50597D01*
X40675Y-50597D02*
X40677Y-50597D01*
X27800Y-67255D02*
X29995Y-67255D01*
X29995Y-67255D02*
X30050Y-67200D01*
X55460Y-69725D02*
X55460Y-68240D01*
X55460Y-68240D02*
X52264Y-65044D01*
X82020Y-69725D02*
X82020Y-68315D01*
X82020Y-68315D02*
X78749Y-65044D01*
X53460Y-69725D02*
X53460Y-67240D01*
X53460Y-67240D02*
X52264Y-66044D01*
X36131Y-52864D02*
X41189Y-52864D01*
X41189Y-52864D02*
X45100Y-56775D01*
X45100Y-56775D02*
X45100Y-70600D01*
X45100Y-70600D02*
X48150Y-73650D01*
X48150Y-73650D02*
X54550Y-73650D01*
X54550Y-73650D02*
X55000Y-73200D01*
X55000Y-73200D02*
X55000Y-71185D01*
X55000Y-71185D02*
X55460Y-70725D01*
X39775Y-42750D02*
X36675Y-42725D01*
X36289Y-42339D02*
X36156Y-42339D01*
X36675Y-42725D02*
X36289Y-42339D01*
X51460Y-69725D02*
X51460Y-66848D01*
X51460Y-66848D02*
X51764Y-66544D01*
X36408Y-41583D02*
X36458Y-41583D01*
X36156Y-41583D02*
X36408Y-41583D01*
X36458Y-41583D02*
X36675Y-41800D01*
X36131Y-52108D02*
X41858Y-52108D01*
X41858Y-52108D02*
X46000Y-56250D01*
X36675Y-41800D02*
X38650Y-41800D01*
X51285Y-71900D02*
X52460Y-70725D01*
X47700Y-71900D02*
X51285Y-71900D01*
X46000Y-56250D02*
X46000Y-70200D01*
X46000Y-70200D02*
X47700Y-71900D01*
X39100Y-42100D02*
X36675Y-42100D01*
X36156Y-41835D02*
X36335Y-41835D01*
X36410Y-41835D02*
X36335Y-41835D01*
X36675Y-42100D02*
X36410Y-41835D01*
X41635Y-52360D02*
X45750Y-56475D01*
X53460Y-70725D02*
X53324Y-70725D01*
X39935Y-52360D02*
X36131Y-52360D01*
X45750Y-70350D02*
X45750Y-56475D01*
X47550Y-72150D02*
X45750Y-70350D01*
X51900Y-72150D02*
X47550Y-72150D01*
X53324Y-70725D02*
X51900Y-72150D01*
X39935Y-52360D02*
X41635Y-52360D01*
X53460Y-70725D02*
X53305Y-70880D01*
X53305Y-70880D02*
X53305Y-70950D01*
X53305Y-70950D02*
X53305Y-70880D01*
X35400Y-40575D02*
X35350Y-40525D01*
X34975Y-40525D02*
X35350Y-40525D01*
X35400Y-40575D02*
X35599Y-40575D01*
X35786Y-40575D02*
X35599Y-40575D01*
X34975Y-51050D02*
X35025Y-51100D01*
X35761Y-51100D02*
X35025Y-51100D01*
X34850Y-51050D02*
X34975Y-51050D01*
X78249Y-63044D02*
X77830Y-63044D01*
X77830Y-63044D02*
X72475Y-68400D01*
X44800Y-57600D02*
X44800Y-70750D01*
X48000Y-73950D02*
X68550Y-73950D01*
X44800Y-70750D02*
X48000Y-73950D01*
X74995Y-70750D02*
X71750Y-70750D01*
X71750Y-70750D02*
X68550Y-73950D01*
X75020Y-70725D02*
X74995Y-70750D01*
X40700Y-53500D02*
X44800Y-57600D01*
X35761Y-51100D02*
X35574Y-51100D01*
X35786Y-40827D02*
X34572Y-40827D01*
X78005Y-63544D02*
X72525Y-69025D01*
X78005Y-63544D02*
X78249Y-63544D01*
X34572Y-40827D02*
X34550Y-40850D01*
X44450Y-57750D02*
X44450Y-70825D01*
X47875Y-74250D02*
X68675Y-74250D01*
X44450Y-70825D02*
X47875Y-74250D01*
X71900Y-71150D02*
X71775Y-71150D01*
X71900Y-71150D02*
X75595Y-71150D01*
X75595Y-71150D02*
X76020Y-70725D01*
X71775Y-71150D02*
X68675Y-74250D01*
X40200Y-53500D02*
X44450Y-57750D01*
X34550Y-51400D02*
X35075Y-51400D01*
X35761Y-51352D02*
X35122Y-51352D01*
X34550Y-51400D02*
X34550Y-51400D01*
X35075Y-51400D02*
X35122Y-51352D01*
X50569Y-35225D02*
X50569Y-37830D01*
X50569Y-37830D02*
X51764Y-39025D01*
X35786Y-41072D02*
X34802Y-41072D01*
X78080Y-64044D02*
X72550Y-69575D01*
X78080Y-64044D02*
X78249Y-64044D01*
X34802Y-41072D02*
X34525Y-41350D01*
X77020Y-71060D02*
X76630Y-71450D01*
X76630Y-71450D02*
X71950Y-71450D01*
X71950Y-71450D02*
X68825Y-74575D01*
X77020Y-70725D02*
X77020Y-71060D01*
X44125Y-70950D02*
X47750Y-74575D01*
X47750Y-74575D02*
X68825Y-74575D01*
X44125Y-57975D02*
X44125Y-70950D01*
X39700Y-53525D02*
X44125Y-57950D01*
X44125Y-57950D02*
X44125Y-57975D01*
X34977Y-51597D02*
X34850Y-51725D01*
X34977Y-51597D02*
X35761Y-51597D01*
X78230Y-64544D02*
X72625Y-70150D01*
X78249Y-64544D02*
X78230Y-64544D01*
X35175Y-41350D02*
X35768Y-41350D01*
X34850Y-41675D02*
X35175Y-41350D01*
X35761Y-51856D02*
X35243Y-51856D01*
X34975Y-52125D02*
X34550Y-52125D01*
X35243Y-51856D02*
X34975Y-52125D01*
X43825Y-58175D02*
X43825Y-71175D01*
X43825Y-71175D02*
X47550Y-74900D01*
X78020Y-70725D02*
X76995Y-71750D01*
X72075Y-71750D02*
X76995Y-71750D01*
X68925Y-74900D02*
X72075Y-71750D01*
X47550Y-74900D02*
X68925Y-74900D01*
X39175Y-53525D02*
X43825Y-58175D01*
X35761Y-51856D02*
X35618Y-51856D01*
X34650Y-42200D02*
X34875Y-42200D01*
X75875Y-74525D02*
X76175Y-74225D01*
X82975Y-68400D02*
X82975Y-72850D01*
X79119Y-64544D02*
X82975Y-68400D01*
X78749Y-64544D02*
X79119Y-64544D01*
X81600Y-74225D02*
X76275Y-74225D01*
X82975Y-72850D02*
X81600Y-74225D01*
X76175Y-74225D02*
X76275Y-74225D01*
X34875Y-42200D02*
X35491Y-41583D01*
X35786Y-41583D02*
X35491Y-41583D01*
X43550Y-58450D02*
X43550Y-71400D01*
X47500Y-75350D02*
X68875Y-75350D01*
X43550Y-71400D02*
X47500Y-75350D01*
X78550Y-72000D02*
X72225Y-72000D01*
X78550Y-72000D02*
X79020Y-71530D01*
X79020Y-70725D02*
X79020Y-71460D01*
X79020Y-71530D02*
X79020Y-71460D01*
X72225Y-72000D02*
X68875Y-75350D01*
X38625Y-53525D02*
X43550Y-58450D01*
X35391Y-52108D02*
X35075Y-52425D01*
X35075Y-52425D02*
X34850Y-52425D01*
X35391Y-52108D02*
X35761Y-52108D01*
X35537Y-41837D02*
X35785Y-41837D01*
X35785Y-41837D02*
X35786Y-41835D01*
X34675Y-42700D02*
X35537Y-41837D01*
X35537Y-41837D02*
X35539Y-41835D01*
X83500Y-72650D02*
X81650Y-74500D01*
X81650Y-74500D02*
X76500Y-74500D01*
X76500Y-74500D02*
X75875Y-75125D01*
X79569Y-64044D02*
X78749Y-64044D01*
X79569Y-64044D02*
X83500Y-67975D01*
X83500Y-67975D02*
X83500Y-72650D01*
X35761Y-52360D02*
X35439Y-52360D01*
X43250Y-58700D02*
X43250Y-71625D01*
X80020Y-71495D02*
X80020Y-70725D01*
X80020Y-71955D02*
X80020Y-71495D01*
X79725Y-72250D02*
X80020Y-71955D01*
X72475Y-72250D02*
X79725Y-72250D01*
X69025Y-75700D02*
X72475Y-72250D01*
X47325Y-75700D02*
X69025Y-75700D01*
X43250Y-71625D02*
X47325Y-75700D01*
X38075Y-53525D02*
X43250Y-58700D01*
X35050Y-52750D02*
X34550Y-52750D01*
X35439Y-52360D02*
X35050Y-52750D01*
X35562Y-42087D02*
X35125Y-42525D01*
X35786Y-42087D02*
X35562Y-42087D01*
X35125Y-42875D02*
X35125Y-42525D01*
X34950Y-43050D02*
X35125Y-42875D01*
X35761Y-52612D02*
X35487Y-52612D01*
X42925Y-58900D02*
X42925Y-72075D01*
X80200Y-73400D02*
X80544Y-73056D01*
X72275Y-73400D02*
X80200Y-73400D01*
X69600Y-76075D02*
X72275Y-73400D01*
X46925Y-76075D02*
X69600Y-76075D01*
X42925Y-72075D02*
X46925Y-76075D01*
X81020Y-71419D02*
X81020Y-70725D01*
X80544Y-71895D02*
X80544Y-73056D01*
X81020Y-71419D02*
X80544Y-71895D01*
X37550Y-53525D02*
X42925Y-58900D01*
X35487Y-52612D02*
X34800Y-53300D01*
X84050Y-72450D02*
X81650Y-74850D01*
X81650Y-74850D02*
X76650Y-74850D01*
X76650Y-74850D02*
X75850Y-75650D01*
X78749Y-63544D02*
X80094Y-63544D01*
X80094Y-63544D02*
X84050Y-67500D01*
X84050Y-67500D02*
X84050Y-72450D01*
X35610Y-42339D02*
X35585Y-42339D01*
X35610Y-42339D02*
X35786Y-42339D01*
X35350Y-42575D02*
X35350Y-43350D01*
X35585Y-42339D02*
X35350Y-42575D01*
X84550Y-67025D02*
X84550Y-72325D01*
X80569Y-63044D02*
X84550Y-67025D01*
X78749Y-63044D02*
X80569Y-63044D01*
X76800Y-75200D02*
X75850Y-76150D01*
X81675Y-75200D02*
X76800Y-75200D01*
X84550Y-72325D02*
X81675Y-75200D01*
X35761Y-52864D02*
X35535Y-52864D01*
X42650Y-72300D02*
X42650Y-59300D01*
X42650Y-72300D02*
X42725Y-72375D01*
X42725Y-72375D02*
X46775Y-76425D01*
X36950Y-53600D02*
X42650Y-59300D01*
X36950Y-53550D02*
X36950Y-53600D01*
X35175Y-53225D02*
X35175Y-53950D01*
X35535Y-52864D02*
X35175Y-53225D01*
X81537Y-72887D02*
X80675Y-73750D01*
X69775Y-76425D02*
X72450Y-73750D01*
X46750Y-76425D02*
X46775Y-76425D01*
X46775Y-76425D02*
X69775Y-76425D01*
X72450Y-73750D02*
X80675Y-73750D01*
X81537Y-72887D02*
X81537Y-72052D01*
X82020Y-71570D02*
X82020Y-70725D01*
X81540Y-72050D02*
X82020Y-71570D01*
X81537Y-72052D02*
X81540Y-72050D01*
X81537Y-72887D02*
X81540Y-72885D01*
X80932Y-35225D02*
X80932Y-37342D01*
X80932Y-37342D02*
X78749Y-39525D01*
X49460Y-69725D02*
X49460Y-67848D01*
X49460Y-67848D02*
X51764Y-65544D01*
X75932Y-35225D02*
X75932Y-37207D01*
X75932Y-37207D02*
X78249Y-39525D01*
X81932Y-35225D02*
X81932Y-36842D01*
X81932Y-36842D02*
X78749Y-40025D01*
X48460Y-69725D02*
X48460Y-68348D01*
X48460Y-68348D02*
X51764Y-65044D01*
X54460Y-69725D02*
X54460Y-67740D01*
X54460Y-67740D02*
X52264Y-65544D01*
X52460Y-69725D02*
X52460Y-66740D01*
X52460Y-66740D02*
X52264Y-66544D01*
X36433Y-39316D02*
X36850Y-38900D01*
X36850Y-38900D02*
X38550Y-38900D01*
X36156Y-39316D02*
X36433Y-39316D01*
X40583Y-49841D02*
X44308Y-49841D01*
X52569Y-34225D02*
X51293Y-32950D01*
X47850Y-32950D02*
X51293Y-32950D01*
X44333Y-49816D02*
X45400Y-48750D01*
X45400Y-48750D02*
X45400Y-35400D01*
X45400Y-35400D02*
X47850Y-32950D01*
X40583Y-49841D02*
X36131Y-49841D01*
X44308Y-49841D02*
X44333Y-49816D01*
X36410Y-39064D02*
X36950Y-38525D01*
X36950Y-38525D02*
X38850Y-38525D01*
X36156Y-39064D02*
X36410Y-39064D01*
X40585Y-49589D02*
X44310Y-49589D01*
X53569Y-34219D02*
X52000Y-32650D01*
X52000Y-32650D02*
X47800Y-32650D01*
X47800Y-32650D02*
X45150Y-35300D01*
X45150Y-35300D02*
X45150Y-48750D01*
X45150Y-48750D02*
X44335Y-49564D01*
X36131Y-49589D02*
X40585Y-49589D01*
X53569Y-34219D02*
X53569Y-34225D01*
X44310Y-49589D02*
X44335Y-49564D01*
X36387Y-38812D02*
X37025Y-38175D01*
X37025Y-38175D02*
X39175Y-38175D01*
X36156Y-38812D02*
X36387Y-38812D01*
X36131Y-49337D02*
X40487Y-49337D01*
X40487Y-49337D02*
X44212Y-49337D01*
X54569Y-34219D02*
X54100Y-33750D01*
X54100Y-33750D02*
X54100Y-31900D01*
X54100Y-31900D02*
X53750Y-31550D01*
X53750Y-31550D02*
X48350Y-31550D01*
X48350Y-31550D02*
X44950Y-34950D01*
X44950Y-34950D02*
X44950Y-48600D01*
X44950Y-48600D02*
X44237Y-49312D01*
X54569Y-34219D02*
X54569Y-34225D01*
X44212Y-49337D02*
X44237Y-49312D01*
X36156Y-38560D02*
X36389Y-38560D01*
X37125Y-37825D02*
X39500Y-37825D01*
X36389Y-38560D02*
X37125Y-37825D01*
X40475Y-49085D02*
X44214Y-49085D01*
X55569Y-34174D02*
X55106Y-33711D01*
X55106Y-33711D02*
X55106Y-32106D01*
X55106Y-32106D02*
X54300Y-31300D01*
X55569Y-34174D02*
X55569Y-34225D01*
X44239Y-49060D02*
X44650Y-48650D01*
X44650Y-48650D02*
X44650Y-34850D01*
X44650Y-34850D02*
X48200Y-31300D01*
X48200Y-31300D02*
X54300Y-31300D01*
X44214Y-49085D02*
X44239Y-49060D01*
X36131Y-49085D02*
X40475Y-49085D01*
X40475Y-49085D02*
X40489Y-49085D01*
X26800Y-66715D02*
X32035Y-66715D01*
X32035Y-66715D02*
X32050Y-66700D01*
X27800Y-66175D02*
X30025Y-66175D01*
X30025Y-66175D02*
X30050Y-66200D01*
X27800Y-69415D02*
X29835Y-69415D01*
X29835Y-69415D02*
X30050Y-69200D01*
X54569Y-35225D02*
X54569Y-37220D01*
X54569Y-37220D02*
X52264Y-39525D01*
X36156Y-40324D02*
X36599Y-40324D01*
X37000Y-40324D02*
X37150Y-40175D01*
X36599Y-40324D02*
X37000Y-40324D01*
X37087Y-40237D02*
X37150Y-40175D01*
X40725Y-50849D02*
X44450Y-50849D01*
X48424Y-34225D02*
X46700Y-35950D01*
X46700Y-35950D02*
X46700Y-48600D01*
X46700Y-48600D02*
X44475Y-50824D01*
X48424Y-34225D02*
X48569Y-34225D01*
X44450Y-50849D02*
X44475Y-50824D01*
X40725Y-50849D02*
X40725Y-50849D01*
X40725Y-50849D02*
X36131Y-50849D01*
X36131Y-51100D02*
X43000Y-51100D01*
X43000Y-51100D02*
X47000Y-55100D01*
X37350Y-40575D02*
X37375Y-40600D01*
X36525Y-40575D02*
X37350Y-40575D01*
X36156Y-40575D02*
X36525Y-40575D01*
X36525Y-40575D02*
X36525Y-40575D01*
X47000Y-69265D02*
X48460Y-70725D01*
X47000Y-55100D02*
X47000Y-69265D01*
X36156Y-40827D02*
X36452Y-40827D01*
X36525Y-40900D02*
X37700Y-40900D01*
X36477Y-40852D02*
X36525Y-40900D01*
X36452Y-40827D02*
X36477Y-40852D01*
X36131Y-51352D02*
X42577Y-51352D01*
X42577Y-51352D02*
X46750Y-55525D01*
X49460Y-70740D02*
X49000Y-71200D01*
X49000Y-71200D02*
X48200Y-71200D01*
X48200Y-71200D02*
X46750Y-69750D01*
X46750Y-69750D02*
X46750Y-55525D01*
X49460Y-70740D02*
X49460Y-70725D01*
X49460Y-70725D02*
X49460Y-70763D01*
X36131Y-51597D02*
X42297Y-51597D01*
X46500Y-69850D02*
X48100Y-71450D01*
X46500Y-55800D02*
X46500Y-69850D01*
X48100Y-71450D02*
X49735Y-71450D01*
X49735Y-71450D02*
X50460Y-70725D01*
X42297Y-51597D02*
X46500Y-55800D01*
X36497Y-41072D02*
X36625Y-41200D01*
X36625Y-41200D02*
X38000Y-41200D01*
X36156Y-41072D02*
X36447Y-41072D01*
X36447Y-41072D02*
X36497Y-41072D01*
X36456Y-41331D02*
X36625Y-41500D01*
X36625Y-41500D02*
X38300Y-41500D01*
X36156Y-41331D02*
X36431Y-41331D01*
X36431Y-41331D02*
X36456Y-41331D01*
X42131Y-51856D02*
X46250Y-55975D01*
X36131Y-51856D02*
X40281Y-51856D01*
X46250Y-70000D02*
X47900Y-71650D01*
X46250Y-55975D02*
X46250Y-70000D01*
X47900Y-71650D02*
X50535Y-71650D01*
X50535Y-71650D02*
X51460Y-70725D01*
X40281Y-51856D02*
X42131Y-51856D01*
X53569Y-35225D02*
X53569Y-37720D01*
X53569Y-37720D02*
X52264Y-39025D01*
X27800Y-61855D02*
X29705Y-61855D01*
X29705Y-61855D02*
X30050Y-62200D01*
X77932Y-35225D02*
X77932Y-38207D01*
X77932Y-38207D02*
X78249Y-38525D01*
X78932Y-35225D02*
X78932Y-38342D01*
X78932Y-38342D02*
X78749Y-38525D01*
X79020Y-69725D02*
X79020Y-66815D01*
X79020Y-66815D02*
X78749Y-66544D01*
X74932Y-35225D02*
X74932Y-36707D01*
X74932Y-36707D02*
X78249Y-40025D01*
X81020Y-69725D02*
X81020Y-67815D01*
X81020Y-67815D02*
X78749Y-65544D01*
X50460Y-69725D02*
X50460Y-67348D01*
X50460Y-67348D02*
X51764Y-66044D01*
X79932Y-35225D02*
X79932Y-37842D01*
X79932Y-37842D02*
X78749Y-39025D01*
G54D10*
G36*
X75288Y-62535D02*
X55310Y-62535D01*
X55310Y-42857D01*
X55335Y-42862D01*
X55370Y-42862D01*
X55476Y-42841D01*
X55567Y-42780D01*
X55628Y-42689D01*
X55649Y-42583D01*
X55644Y-42556D01*
X75288Y-42556D01*
X75288Y-62535D01*
X75288Y-62535D01*
G37*
G54D23*
X75288Y-62535D02*
X55310Y-62535D01*
X55310Y-42857D01*
X55335Y-42862D01*
X55370Y-42862D01*
X55476Y-42841D01*
X55567Y-42780D01*
X55628Y-42689D01*
X55649Y-42583D01*
X55644Y-42556D01*
X75288Y-42556D01*
X75288Y-62535D01*
M02*
