# Supplementary material for: Cost-effective and multifunctional acquisition system for in vitro electrophysiological investigations with multi-electrode arrays
Source: PLoS One. 2019 Mar 25;14(3):e0214017. doi: 10.1371/journal.pone.0214017 (PMC6433224; doi:10.1371/journal.pone.0214017)
Supplement: S2 File — (ZIP) [file pone.0214017.s002.zip › Tissue El MEA PCB - revised/MeaPlasmonOtt-9-Top.pos]

### Module positions - created on 27/11/2017 16:00:33 ###
### Printed by Pcbnew version pcbnew (2013-07-07 BZR 4022)-stable
## Unit = inches, Angle = deg.
## Side : Top
# Ref    Val                  Package         PosX       PosY        Rot     Side
1PIN     Pb4              1pin                4.8750    -5.9425       0.0    Top
1PIN     Pb3              1pin                8.2250    -5.9425       0.0    Top
1PIN     Pb2              1pin                8.2250    -4.6756       0.0    Top
1PIN     Pb1              1pin                4.8750    -4.6756       0.0    Top
1PIN 4m  Pa8              1pin4m              2.8050    -4.5675       0.0    Top
1PIN 4m  Pa2              1pin4m              8.1750    -2.7500       0.0    Top
1PIN 4m  Pa8              1pin4m              2.8050    -5.6200       0.0    Top
1PIN 4m  Pa8              1pin4m              2.8050    -3.5150       0.0    Top
1PIN 4m  Pa1              1pin4m              2.7500    -2.7500       0.0    Top
1PIN 4m  Pa8              1pin4m              6.5354    -7.0079       0.0    Top
1PIN 4m  Pa4              1pin4m              2.7500    -7.7000       0.0    Top
1PIN 4m  Pa7              1pin4m              6.5354    -3.4646       0.0    Top
1PIN 4m  Pa6              1pin4m              8.3071    -5.2362       0.0    Top
1PIN 4m  Pa5              1pin4m              4.7244    -5.2362       0.0    Top
1PIN 4m  Pa3              1pin4m              8.1750    -7.7000       0.0    Top
BNC V RE BN35N61          B35N61              3.9750    -2.9950       0.0    Top
ConnIN                    F15HP               2.7300    -6.5635      90.0    Top
ConnSt   22-23-2081       22-23-2081          3.0050    -6.5700      90.0    Top
OMNETICS VAL**            SSOP24              3.3775    -4.0450     270.0    Top
OMNETICS VAL**            SSOP24              3.3750    -5.0975     270.0    Top
SV1                       16PRECISION         7.8499    -4.0275     270.0    Top
SV2                       16PRECISION         7.8499    -6.4795      90.0    Top
SV3                       16PRECISION         5.2014    -4.0275     270.0    Top
SV4                       16PRECISION         5.2014    -6.4795      90.0    Top
Sw1      DIP8PDT          DIP08S              7.8432    -3.3726       0.0    Top
Sw2      DIP8PDT          DIP08S              7.8520    -7.1226     180.0    Top
Sw3      DIP8PDT          DIP08S              5.2069    -3.3726       0.0    Top
Sw4      DIP8PDT          DIP08S              5.1960    -7.1226     180.0    Top
## End
