# Supplementary material for: Cost-effective and multifunctional acquisition system for in vitro electrophysiological investigations with multi-electrode arrays
Source: PLoS One. 2019 Mar 25;14(3):e0214017. doi: 10.1371/journal.pone.0214017 (PMC6433224; doi:10.1371/journal.pone.0214017)
Supplement: S2 File — (ZIP) [file pone.0214017.s002.zip › Tissue El MEA PCB - revised/MeaPlasmonOtt-9.drl]

M48
;DRILL file {Pcbnew (2013-07-07 BZR 4022)-stable} date 27/11/2017 16:00:40
;FORMAT={-:-/ absolute / metric / decimal}
FMAT,2
METRIC,TZ
T1C0.500
T2C0.580
T3C0.813
T4C1.016
T5C1.200
T6C1.400
T7C3.302
T8C4.348
%
G90
G05
M71
T1
X131.481Y-97.854
X131.481Y-99.124
X131.481Y-100.394
X131.481Y-101.664
X131.481Y-102.934
X131.481Y-104.204
X131.481Y-105.474
X131.481Y-106.744
X131.481Y-160.134
X131.481Y-161.404
X131.481Y-162.674
X131.481Y-163.944
X131.481Y-165.214
X131.481Y-166.484
X131.481Y-167.754
X131.481Y-169.024
X132.751Y-97.854
X132.751Y-99.124
X132.751Y-100.394
X132.751Y-101.664
X132.751Y-102.934
X132.751Y-104.204
X132.751Y-105.474
X132.751Y-106.744
X132.751Y-160.134
X132.751Y-161.404
X132.751Y-162.674
X132.751Y-163.944
X132.751Y-165.214
X132.751Y-166.484
X132.751Y-167.754
X132.751Y-169.024
X198.754Y-97.854
X198.754Y-99.124
X198.754Y-100.394
X198.754Y-101.664
X198.754Y-102.934
X198.754Y-104.204
X198.754Y-105.474
X198.754Y-106.744
X198.754Y-160.134
X198.754Y-161.404
X198.754Y-162.674
X198.754Y-163.944
X198.754Y-165.214
X198.754Y-166.484
X198.754Y-167.754
X198.754Y-169.024
X200.024Y-97.854
X200.024Y-99.124
X200.024Y-100.394
X200.024Y-101.664
X200.024Y-102.934
X200.024Y-104.204
X200.024Y-105.474
X200.024Y-106.744
X200.024Y-160.134
X200.024Y-161.404
X200.024Y-162.674
X200.024Y-163.944
X200.024Y-165.214
X200.024Y-166.484
X200.024Y-167.754
X200.024Y-169.024
T2
X87.694Y-105.029
X87.757Y-97.98
X87.757Y-102.044
X87.757Y-103.759
X87.757Y-130.556
X87.757Y-132.398
X87.757Y-133.985
X87.82Y-128.714
X87.884Y-96.584
X87.884Y-100.393
X87.884Y-125.412
X87.947Y-124.079
X87.947Y-126.619
X88.011Y-107.188
X88.075Y-108.458
X88.392Y-99.377
X88.392Y-127.698
X88.392Y-135.382
X88.456Y-123.126
X88.519Y-105.855
X88.519Y-129.667
X88.519Y-131.381
X88.519Y-133.159
X88.709Y-95.441
X88.773Y-101.282
X88.773Y-109.347
X88.837Y-102.933
X88.9Y-122.11
X89.344Y-137.033
X89.535Y-94.551
X89.725Y-121.221
X89.789Y-110.109
X90.614Y-137.096
X90.678Y-111.125
X90.805Y-93.535
X91.567Y-120.523
X91.757Y-138.112
X92.773Y-111.061
X93.726Y-122.809
X93.853Y-136.017
X94.361Y-102.044
X94.932Y-103.124
X94.996Y-122.809
X95.377Y-135.953
X95.504Y-101.346
X95.758Y-103.886
X96.266Y-122.809
X96.393Y-100.584
X96.52Y-104.648
X96.71Y-135.953
X97.155Y-99.631
X97.282Y-105.41
X97.599Y-122.809
X97.917Y-98.806
X98.108Y-135.953
X98.171Y-106.172
X98.679Y-97.853
X98.996Y-122.809
X99.314Y-106.934
X99.504Y-96.965
X99.504Y-135.953
X100.203Y-107.759
X100.33Y-96.075
X100.33Y-122.872
X100.838Y-135.953
X101.028Y-108.585
X101.663Y-122.872
X102.108Y-135.89
X103.124Y-122.872
X103.378Y-135.89
X180.467Y-90.233
X182.054Y-90.106
X184.023Y-90.297
X184.087Y-173.736
X184.213Y-175.323
X184.277Y-176.72
X184.468Y-178.181
X185.801Y-90.297
X190.309Y-72.326
X190.373Y-73.724
X190.5Y-75.057
X190.564Y-76.517
X192.659Y-192.151
X192.659Y-193.421
X192.722Y-189.293
X192.722Y-190.817
T3
X123.088Y-177.104
X123.088Y-179.644
X123.088Y-184.724
X123.365Y-81.854
X123.365Y-86.934
X123.365Y-89.474
X125.628Y-177.104
X125.628Y-179.644
X125.628Y-184.724
X125.905Y-81.854
X125.905Y-86.934
X125.905Y-89.474
X128.168Y-177.104
X128.168Y-179.644
X128.168Y-184.724
X128.445Y-81.854
X128.445Y-86.934
X128.445Y-89.474
X130.708Y-177.104
X130.708Y-179.644
X130.708Y-184.724
X130.985Y-81.854
X130.985Y-86.934
X130.985Y-89.474
X133.248Y-177.104
X133.248Y-179.644
X133.248Y-184.724
X133.525Y-81.854
X133.525Y-86.934
X133.525Y-89.474
X135.788Y-177.104
X135.788Y-179.644
X135.788Y-184.724
X136.065Y-81.854
X136.065Y-86.934
X136.065Y-89.474
X138.328Y-177.104
X138.328Y-179.644
X138.328Y-184.724
X138.605Y-81.854
X138.605Y-86.934
X138.605Y-89.474
X140.868Y-177.104
X140.868Y-179.644
X140.868Y-184.724
X141.145Y-81.854
X141.145Y-86.934
X141.145Y-89.474
X190.327Y-81.854
X190.327Y-86.934
X190.327Y-89.474
X190.551Y-177.104
X190.551Y-179.644
X190.551Y-184.724
X192.867Y-81.854
X192.867Y-86.934
X192.867Y-89.474
X193.091Y-177.104
X193.091Y-179.644
X193.091Y-184.724
X195.407Y-81.854
X195.407Y-86.934
X195.407Y-89.474
X195.631Y-177.104
X195.631Y-179.644
X195.631Y-184.724
X197.947Y-81.854
X197.947Y-86.934
X197.947Y-89.474
X198.171Y-177.104
X198.171Y-179.644
X198.171Y-184.724
X200.487Y-81.854
X200.487Y-86.934
X200.487Y-89.474
X200.711Y-177.104
X200.711Y-179.644
X200.711Y-184.724
X203.027Y-81.854
X203.027Y-86.934
X203.027Y-89.474
X203.251Y-177.104
X203.251Y-179.644
X203.251Y-184.724
X205.567Y-81.854
X205.567Y-86.934
X205.567Y-89.474
X205.791Y-177.104
X205.791Y-179.644
X205.791Y-184.724
X208.107Y-81.854
X208.107Y-86.934
X208.107Y-89.474
X208.331Y-177.104
X208.331Y-179.644
X208.331Y-184.724
T4
X68.072Y-158.483
X68.072Y-161.226
X68.072Y-163.97
X68.072Y-166.713
X68.072Y-169.456
X68.072Y-172.199
X68.072Y-174.942
X70.612Y-157.112
X70.612Y-159.855
X70.612Y-162.598
X70.612Y-165.341
X70.612Y-168.084
X70.612Y-170.828
X70.612Y-173.571
X70.612Y-176.314
X76.327Y-157.988
X76.327Y-160.528
X76.327Y-163.068
X76.327Y-165.608
X76.327Y-168.148
X76.327Y-170.688
X76.327Y-173.228
X76.327Y-175.768
X81.407Y-159.258
X81.407Y-161.798
X81.407Y-164.338
X81.407Y-167.005
X81.407Y-169.418
X81.407Y-171.958
X81.407Y-174.498
X85.28Y-73.533
X85.28Y-76.073
X85.28Y-78.613
X85.28Y-81.153
T5
X100.965Y-76.073
T6
X97.866Y-72.974
X97.866Y-79.172
X104.064Y-72.974
X104.064Y-79.172
T7
X69.342Y-150.05
X69.342Y-183.375
X123.825Y-118.76
X123.825Y-150.94
X208.915Y-118.76
X208.915Y-150.94
T8
X69.85Y-69.85
X69.85Y-195.58
X71.247Y-89.281
X71.247Y-116.014
X71.247Y-142.748
X120.Y-133.
X166.Y-88.
X166.Y-178.
X207.645Y-69.85
X207.645Y-195.58
X211.Y-133.
T0
M30
