# Supplementary material for: Cost-effective and multifunctional acquisition system for in vitro electrophysiological investigations with multi-electrode arrays
Source: PLoS One. 2019 Mar 25;14(3):e0214017. doi: 10.1371/journal.pone.0214017 (PMC6433224; doi:10.1371/journal.pone.0214017)
Supplement: S2 File — (ZIP) [file pone.0214017.s002.zip › Tissue El MEA PCB - revised/MeaPlasmonOtt-9.kicad_pcb]

(kicad_pcb (version 4) (host Gerbview "(5.0.2)-1")

  (layers 
    (0 F.Cu signal)
    (31 B.Cu signal)
    (32 B.Adhes user)
    (33 F.Adhes user)
    (34 B.Paste user)
    (35 F.Paste user)
    (36 B.SilkS user)
    (37 F.SilkS user)
    (38 B.Mask user)
    (39 F.Mask user)
    (40 Dwgs.User user)
    (41 Cmts.User user)
    (42 Eco1.User user)
    (43 Eco2.User user)
    (44 Edge.Cuts user)
    (45 Margin user)
    (46 B.CrtYd user)
    (47 F.CrtYd user)
    (48 B.Fab user)
    (49 F.Fab user)
  )

(gr_line (start 76.327 175.768) (end 76.327 175.768)(layer B.Mask) (width 3.416))
(gr_line (start 76.327 173.228) (end 76.327 173.228)(layer B.Mask) (width 3.416))
(gr_line (start 76.327 170.688) (end 76.327 170.688)(layer B.Mask) (width 3.416))
(gr_line (start 76.327 168.148) (end 76.327 168.148)(layer B.Mask) (width 3.416))
(gr_line (start 76.327 165.608) (end 76.327 165.608)(layer B.Mask) (width 3.416))
(gr_line (start 76.327 163.068) (end 76.327 163.068)(layer B.Mask) (width 3.416))
(gr_line (start 76.327 160.528) (end 76.327 160.528)(layer B.Mask) (width 3.416))
(gr_line (start 76.327 157.988) (end 76.327 157.988)(layer B.Mask) (width 3.416))
(gr_line (start 81.407 174.498) (end 81.407 174.498)(layer B.Mask) (width 3.416))
(gr_line (start 81.407 171.958) (end 81.407 171.958)(layer B.Mask) (width 3.416))
(gr_line (start 81.407 169.418) (end 81.407 169.418)(layer B.Mask) (width 3.416))
(gr_line (start 81.407 167.005) (end 81.407 167.005)(layer B.Mask) (width 3.416))
(gr_line (start 81.407 164.338) (end 81.407 164.338)(layer B.Mask) (width 3.416))
(gr_line (start 81.407 161.798) (end 81.407 161.798)(layer B.Mask) (width 3.416))
(gr_line (start 81.407 159.258) (end 81.407 159.258)(layer B.Mask) (width 3.416))
(gr_line (start 123.825 150.9395) (end 123.825 150.9395)(layer B.Mask) (width 5.48))
(gr_line (start 208.915 150.9395) (end 208.915 150.9395)(layer B.Mask) (width 5.48))
(gr_line (start 208.915 118.7577) (end 208.915 118.7577)(layer B.Mask) (width 5.48))
(gr_line (start 123.825 118.7577) (end 123.825 118.7577)(layer B.Mask) (width 5.48))
(gr_line (start 200.02246 99.12350000000001) (end 200.02246 99.12350000000001)(layer B.Mask) (width 1.408))
(gr_line (start 198.75246 99.12350000000001) (end 198.75246 99.12350000000001)(layer B.Mask) (width 1.408))
(gr_line (start 200.02246 101.6635) (end 200.02246 101.6635)(layer B.Mask) (width 1.408))
(gr_line (start 198.75246 101.6635) (end 198.75246 101.6635)(layer B.Mask) (width 1.408))
(gr_line (start 200.02246 104.2035) (end 200.02246 104.2035)(layer B.Mask) (width 1.408))
(gr_line (start 198.75246 104.2035) (end 198.75246 104.2035)(layer B.Mask) (width 1.408))
(gr_line (start 200.02246 106.7435) (end 200.02246 106.7435)(layer B.Mask) (width 1.408))
(gr_line (start 198.75246 106.7435) (end 198.75246 106.7435)(layer B.Mask) (width 1.408))
(gr_line (start 200.02246 97.8535) (end 200.02246 97.8535)(layer B.Mask) (width 1.408))
(gr_line (start 200.02246 100.3935) (end 200.02246 100.3935)(layer B.Mask) (width 1.408))
(gr_line (start 200.02246 102.9335) (end 200.02246 102.9335)(layer B.Mask) (width 1.408))
(gr_line (start 200.02246 105.4735) (end 200.02246 105.4735)(layer B.Mask) (width 1.408))
(gr_line (start 198.75246 105.4735) (end 198.75246 105.4735)(layer B.Mask) (width 1.408))
(gr_line (start 198.75246 102.9335) (end 198.75246 102.9335)(layer B.Mask) (width 1.408))
(gr_line (start 198.75246 100.3935) (end 198.75246 100.3935)(layer B.Mask) (width 1.408))
(gr_line (start 198.75246 97.8535) (end 198.75246 97.8535)(layer B.Mask) (width 1.408))
(gr_line (start 198.75246 167.75176) (end 198.75246 167.75176)(layer B.Mask) (width 1.408))
(gr_line (start 200.02246 167.75176) (end 200.02246 167.75176)(layer B.Mask) (width 1.408))
(gr_line (start 198.75246 165.21176) (end 198.75246 165.21176)(layer B.Mask) (width 1.408))
(gr_line (start 200.02246 165.21176) (end 200.02246 165.21176)(layer B.Mask) (width 1.408))
(gr_line (start 198.75246 162.67176) (end 198.75246 162.67176)(layer B.Mask) (width 1.408))
(gr_line (start 200.02246 162.67176) (end 200.02246 162.67176)(layer B.Mask) (width 1.408))
(gr_line (start 198.75246 160.13176) (end 198.75246 160.13176)(layer B.Mask) (width 1.408))
(gr_line (start 200.02246 160.13176) (end 200.02246 160.13176)(layer B.Mask) (width 1.408))
(gr_line (start 198.75246 169.02176) (end 198.75246 169.02176)(layer B.Mask) (width 1.408))
(gr_line (start 198.75246 166.48176) (end 198.75246 166.48176)(layer B.Mask) (width 1.408))
(gr_line (start 198.75246 163.94176) (end 198.75246 163.94176)(layer B.Mask) (width 1.408))
(gr_line (start 198.75246 161.40176) (end 198.75246 161.40176)(layer B.Mask) (width 1.408))
(gr_line (start 200.02246 161.40176) (end 200.02246 161.40176)(layer B.Mask) (width 1.408))
(gr_line (start 200.02246 163.94176) (end 200.02246 163.94176)(layer B.Mask) (width 1.408))
(gr_line (start 200.02246 166.48176) (end 200.02246 166.48176)(layer B.Mask) (width 1.408))
(gr_line (start 200.02246 169.02176) (end 200.02246 169.02176)(layer B.Mask) (width 1.408))
(gr_line (start 132.75056 99.12350000000001) (end 132.75056 99.12350000000001)(layer B.Mask) (width 1.408))
(gr_line (start 131.48056 99.12350000000001) (end 131.48056 99.12350000000001)(layer B.Mask) (width 1.408))
(gr_line (start 132.75056 101.6635) (end 132.75056 101.6635)(layer B.Mask) (width 1.408))
(gr_line (start 131.48056 101.6635) (end 131.48056 101.6635)(layer B.Mask) (width 1.408))
(gr_line (start 132.75056 104.2035) (end 132.75056 104.2035)(layer B.Mask) (width 1.408))
(gr_line (start 131.48056 104.2035) (end 131.48056 104.2035)(layer B.Mask) (width 1.408))
(gr_line (start 132.75056 106.7435) (end 132.75056 106.7435)(layer B.Mask) (width 1.408))
(gr_line (start 131.48056 106.7435) (end 131.48056 106.7435)(layer B.Mask) (width 1.408))
(gr_line (start 132.75056 97.8535) (end 132.75056 97.8535)(layer B.Mask) (width 1.408))
(gr_line (start 132.75056 100.3935) (end 132.75056 100.3935)(layer B.Mask) (width 1.408))
(gr_line (start 132.75056 102.9335) (end 132.75056 102.9335)(layer B.Mask) (width 1.408))
(gr_line (start 132.75056 105.4735) (end 132.75056 105.4735)(layer B.Mask) (width 1.408))
(gr_line (start 131.48056 105.4735) (end 131.48056 105.4735)(layer B.Mask) (width 1.408))
(gr_line (start 131.48056 102.9335) (end 131.48056 102.9335)(layer B.Mask) (width 1.408))
(gr_line (start 131.48056 100.3935) (end 131.48056 100.3935)(layer B.Mask) (width 1.408))
(gr_line (start 131.48056 97.8535) (end 131.48056 97.8535)(layer B.Mask) (width 1.408))
(gr_line (start 131.48056 167.75176) (end 131.48056 167.75176)(layer B.Mask) (width 1.408))
(gr_line (start 132.75056 167.75176) (end 132.75056 167.75176)(layer B.Mask) (width 1.408))
(gr_line (start 131.48056 165.21176) (end 131.48056 165.21176)(layer B.Mask) (width 1.408))
(gr_line (start 132.75056 165.21176) (end 132.75056 165.21176)(layer B.Mask) (width 1.408))
(gr_line (start 131.48056 162.67176) (end 131.48056 162.67176)(layer B.Mask) (width 1.408))
(gr_line (start 132.75056 162.67176) (end 132.75056 162.67176)(layer B.Mask) (width 1.408))
(gr_line (start 131.48056 160.13176) (end 131.48056 160.13176)(layer B.Mask) (width 1.408))
(gr_line (start 132.75056 160.13176) (end 132.75056 160.13176)(layer B.Mask) (width 1.408))
(gr_line (start 131.48056 169.02176) (end 131.48056 169.02176)(layer B.Mask) (width 1.408))
(gr_line (start 131.48056 166.48176) (end 131.48056 166.48176)(layer B.Mask) (width 1.408))
(gr_line (start 131.48056 163.94176) (end 131.48056 163.94176)(layer B.Mask) (width 1.408))
(gr_line (start 131.48056 161.40176) (end 131.48056 161.40176)(layer B.Mask) (width 1.408))
(gr_line (start 132.75056 161.40176) (end 132.75056 161.40176)(layer B.Mask) (width 1.408))
(gr_line (start 132.75056 163.94176) (end 132.75056 163.94176)(layer B.Mask) (width 1.408))
(gr_line (start 132.75056 166.48176) (end 132.75056 166.48176)(layer B.Mask) (width 1.408))
(gr_line (start 132.75056 169.02176) (end 132.75056 169.02176)(layer B.Mask) (width 1.408))
(gr_line (start 70.61199999999999 176.3141) (end 70.61199999999999 176.3141)(layer B.Mask) (width 1.924))
(gr_line (start 70.61199999999999 173.5709) (end 70.61199999999999 173.5709)(layer B.Mask) (width 1.924))
(gr_line (start 70.61199999999999 170.8277) (end 70.61199999999999 170.8277)(layer B.Mask) (width 1.924))
(gr_line (start 70.61199999999999 168.0845) (end 70.61199999999999 168.0845)(layer B.Mask) (width 1.924))
(gr_line (start 70.61199999999999 165.3413) (end 70.61199999999999 165.3413)(layer B.Mask) (width 1.924))
(gr_line (start 70.61199999999999 162.5981) (end 70.61199999999999 162.5981)(layer B.Mask) (width 1.924))
(gr_line (start 70.61199999999999 159.8549) (end 70.61199999999999 159.8549)(layer B.Mask) (width 1.924))
(gr_line (start 70.61199999999999 157.1117) (end 70.61199999999999 157.1117)(layer B.Mask) (width 1.924))
(gr_line (start 68.072 174.9425) (end 68.072 174.9425)(layer B.Mask) (width 1.924))
(gr_line (start 68.072 172.1993) (end 68.072 172.1993)(layer B.Mask) (width 1.924))
(gr_line (start 68.072 169.4561) (end 68.072 169.4561)(layer B.Mask) (width 1.924))
(gr_line (start 68.072 166.7129) (end 68.072 166.7129)(layer B.Mask) (width 1.924))
(gr_line (start 68.072 163.9697) (end 68.072 163.9697)(layer B.Mask) (width 1.924))
(gr_line (start 68.072 161.2265) (end 68.072 161.2265)(layer B.Mask) (width 1.924))
(gr_line (start 68.072 158.4833) (end 68.072 158.4833)(layer B.Mask) (width 1.924))
(gr_line (start 69.342 150.0505) (end 69.342 150.0505)(layer B.Mask) (width 5.48))
(gr_line (start 69.342 183.3753) (end 69.342 183.3753)(layer B.Mask) (width 5.48))
(gr_line (start 190.32728 89.47150000000001) (end 190.32728 89.47150000000001)(layer B.Mask) (width 1.7208))
(gr_line (start 192.86728 89.47150000000001) (end 192.86728 89.47150000000001)(layer B.Mask) (width 1.7208))
(gr_line (start 195.40728 89.47150000000001) (end 195.40728 89.47150000000001)(layer B.Mask) (width 1.7208))
(gr_line (start 197.94728 89.47150000000001) (end 197.94728 89.47150000000001)(layer B.Mask) (width 1.7208))
(gr_line (start 197.94728 81.8515) (end 197.94728 81.8515)(layer B.Mask) (width 1.7208))
(gr_line (start 195.40728 81.8515) (end 195.40728 81.8515)(layer B.Mask) (width 1.7208))
(gr_line (start 192.86728 81.8515) (end 192.86728 81.8515)(layer B.Mask) (width 1.7208))
(gr_line (start 190.32728 81.8515) (end 190.32728 81.8515)(layer B.Mask) (width 1.7208))
(gr_line (start 200.48728 89.47150000000001) (end 200.48728 89.47150000000001)(layer B.Mask) (width 1.7208))
(gr_line (start 203.02728 89.47150000000001) (end 203.02728 89.47150000000001)(layer B.Mask) (width 1.7208))
(gr_line (start 205.56728 89.47150000000001) (end 205.56728 89.47150000000001)(layer B.Mask) (width 1.7208))
(gr_line (start 208.10728 89.47150000000001) (end 208.10728 89.47150000000001)(layer B.Mask) (width 1.7208))
(gr_line (start 208.10728 81.8515) (end 208.10728 81.8515)(layer B.Mask) (width 1.7208))
(gr_line (start 205.56728 81.8515) (end 205.56728 81.8515)(layer B.Mask) (width 1.7208))
(gr_line (start 203.02728 81.8515) (end 203.02728 81.8515)(layer B.Mask) (width 1.7208))
(gr_line (start 200.48728 81.8515) (end 200.48728 81.8515)(layer B.Mask) (width 1.7208))
(gr_line (start 190.32728 86.9315) (end 190.32728 86.9315)(layer B.Mask) (width 1.7208))
(gr_line (start 192.86728 86.9315) (end 192.86728 86.9315)(layer B.Mask) (width 1.7208))
(gr_line (start 195.40728 86.9315) (end 195.40728 86.9315)(layer B.Mask) (width 1.7208))
(gr_line (start 197.94728 86.9315) (end 197.94728 86.9315)(layer B.Mask) (width 1.7208))
(gr_line (start 200.48728 86.9315) (end 200.48728 86.9315)(layer B.Mask) (width 1.7208))
(gr_line (start 203.02728 86.9315) (end 203.02728 86.9315)(layer B.Mask) (width 1.7208))
(gr_line (start 205.56728 86.9315) (end 205.56728 86.9315)(layer B.Mask) (width 1.7208))
(gr_line (start 208.10728 86.9315) (end 208.10728 86.9315)(layer B.Mask) (width 1.7208))
(gr_line (start 123.36526 89.47150000000001) (end 123.36526 89.47150000000001)(layer B.Mask) (width 1.7208))
(gr_line (start 125.90526 89.47150000000001) (end 125.90526 89.47150000000001)(layer B.Mask) (width 1.7208))
(gr_line (start 128.44526 89.47150000000001) (end 128.44526 89.47150000000001)(layer B.Mask) (width 1.7208))
(gr_line (start 130.98526 89.47150000000001) (end 130.98526 89.47150000000001)(layer B.Mask) (width 1.7208))
(gr_line (start 130.98526 81.8515) (end 130.98526 81.8515)(layer B.Mask) (width 1.7208))
(gr_line (start 128.44526 81.8515) (end 128.44526 81.8515)(layer B.Mask) (width 1.7208))
(gr_line (start 125.90526 81.8515) (end 125.90526 81.8515)(layer B.Mask) (width 1.7208))
(gr_line (start 123.36526 81.8515) (end 123.36526 81.8515)(layer B.Mask) (width 1.7208))
(gr_line (start 133.52526 89.47150000000001) (end 133.52526 89.47150000000001)(layer B.Mask) (width 1.7208))
(gr_line (start 136.06526 89.47150000000001) (end 136.06526 89.47150000000001)(layer B.Mask) (width 1.7208))
(gr_line (start 138.60526 89.47150000000001) (end 138.60526 89.47150000000001)(layer B.Mask) (width 1.7208))
(gr_line (start 141.14526 89.47150000000001) (end 141.14526 89.47150000000001)(layer B.Mask) (width 1.7208))
(gr_line (start 141.14526 81.8515) (end 141.14526 81.8515)(layer B.Mask) (width 1.7208))
(gr_line (start 138.60526 81.8515) (end 138.60526 81.8515)(layer B.Mask) (width 1.7208))
(gr_line (start 136.06526 81.8515) (end 136.06526 81.8515)(layer B.Mask) (width 1.7208))
(gr_line (start 133.52526 81.8515) (end 133.52526 81.8515)(layer B.Mask) (width 1.7208))
(gr_line (start 123.36526 86.9315) (end 123.36526 86.9315)(layer B.Mask) (width 1.7208))
(gr_line (start 125.90526 86.9315) (end 125.90526 86.9315)(layer B.Mask) (width 1.7208))
(gr_line (start 128.44526 86.9315) (end 128.44526 86.9315)(layer B.Mask) (width 1.7208))
(gr_line (start 130.98526 86.9315) (end 130.98526 86.9315)(layer B.Mask) (width 1.7208))
(gr_line (start 133.52526 86.9315) (end 133.52526 86.9315)(layer B.Mask) (width 1.7208))
(gr_line (start 136.06526 86.9315) (end 136.06526 86.9315)(layer B.Mask) (width 1.7208))
(gr_line (start 138.60526 86.9315) (end 138.60526 86.9315)(layer B.Mask) (width 1.7208))
(gr_line (start 141.14526 86.9315) (end 141.14526 86.9315)(layer B.Mask) (width 1.7208))
(gr_line (start 140.8684 177.1015) (end 140.8684 177.1015)(layer B.Mask) (width 1.7208))
(gr_line (start 138.3284 177.1015) (end 138.3284 177.1015)(layer B.Mask) (width 1.7208))
(gr_line (start 135.7884 177.1015) (end 135.7884 177.1015)(layer B.Mask) (width 1.7208))
(gr_line (start 133.2484 177.1015) (end 133.2484 177.1015)(layer B.Mask) (width 1.7208))
(gr_line (start 133.2484 184.7215) (end 133.2484 184.7215)(layer B.Mask) (width 1.7208))
(gr_line (start 135.7884 184.7215) (end 135.7884 184.7215)(layer B.Mask) (width 1.7208))
(gr_line (start 138.3284 184.7215) (end 138.3284 184.7215)(layer B.Mask) (width 1.7208))
(gr_line (start 140.8684 184.7215) (end 140.8684 184.7215)(layer B.Mask) (width 1.7208))
(gr_line (start 130.7084 177.1015) (end 130.7084 177.1015)(layer B.Mask) (width 1.7208))
(gr_line (start 128.1684 177.1015) (end 128.1684 177.1015)(layer B.Mask) (width 1.7208))
(gr_line (start 125.6284 177.1015) (end 125.6284 177.1015)(layer B.Mask) (width 1.7208))
(gr_line (start 123.0884 177.1015) (end 123.0884 177.1015)(layer B.Mask) (width 1.7208))
(gr_line (start 123.0884 184.7215) (end 123.0884 184.7215)(layer B.Mask) (width 1.7208))
(gr_line (start 125.6284 184.7215) (end 125.6284 184.7215)(layer B.Mask) (width 1.7208))
(gr_line (start 128.1684 184.7215) (end 128.1684 184.7215)(layer B.Mask) (width 1.7208))
(gr_line (start 130.7084 184.7215) (end 130.7084 184.7215)(layer B.Mask) (width 1.7208))
(gr_line (start 140.8684 179.6415) (end 140.8684 179.6415)(layer B.Mask) (width 1.7208))
(gr_line (start 138.3284 179.6415) (end 138.3284 179.6415)(layer B.Mask) (width 1.7208))
(gr_line (start 135.7884 179.6415) (end 135.7884 179.6415)(layer B.Mask) (width 1.7208))
(gr_line (start 133.2484 179.6415) (end 133.2484 179.6415)(layer B.Mask) (width 1.7208))
(gr_line (start 130.7084 179.6415) (end 130.7084 179.6415)(layer B.Mask) (width 1.7208))
(gr_line (start 128.1684 179.6415) (end 128.1684 179.6415)(layer B.Mask) (width 1.7208))
(gr_line (start 125.6284 179.6415) (end 125.6284 179.6415)(layer B.Mask) (width 1.7208))
(gr_line (start 123.0884 179.6415) (end 123.0884 179.6415)(layer B.Mask) (width 1.7208))
(gr_line (start 208.3308 177.1015) (end 208.3308 177.1015)(layer B.Mask) (width 1.7208))
(gr_line (start 205.7908 177.1015) (end 205.7908 177.1015)(layer B.Mask) (width 1.7208))
(gr_line (start 203.2508 177.1015) (end 203.2508 177.1015)(layer B.Mask) (width 1.7208))
(gr_line (start 200.7108 177.1015) (end 200.7108 177.1015)(layer B.Mask) (width 1.7208))
(gr_line (start 200.7108 184.7215) (end 200.7108 184.7215)(layer B.Mask) (width 1.7208))
(gr_line (start 203.2508 184.7215) (end 203.2508 184.7215)(layer B.Mask) (width 1.7208))
(gr_line (start 205.7908 184.7215) (end 205.7908 184.7215)(layer B.Mask) (width 1.7208))
(gr_line (start 208.3308 184.7215) (end 208.3308 184.7215)(layer B.Mask) (width 1.7208))
(gr_line (start 198.1708 177.1015) (end 198.1708 177.1015)(layer B.Mask) (width 1.7208))
(gr_line (start 195.6308 177.1015) (end 195.6308 177.1015)(layer B.Mask) (width 1.7208))
(gr_line (start 193.0908 177.1015) (end 193.0908 177.1015)(layer B.Mask) (width 1.7208))
(gr_line (start 190.5508 177.1015) (end 190.5508 177.1015)(layer B.Mask) (width 1.7208))
(gr_line (start 190.5508 184.7215) (end 190.5508 184.7215)(layer B.Mask) (width 1.7208))
(gr_line (start 193.0908 184.7215) (end 193.0908 184.7215)(layer B.Mask) (width 1.7208))
(gr_line (start 195.6308 184.7215) (end 195.6308 184.7215)(layer B.Mask) (width 1.7208))
(gr_line (start 198.1708 184.7215) (end 198.1708 184.7215)(layer B.Mask) (width 1.7208))
(gr_line (start 208.3308 179.6415) (end 208.3308 179.6415)(layer B.Mask) (width 1.7208))
(gr_line (start 205.7908 179.6415) (end 205.7908 179.6415)(layer B.Mask) (width 1.7208))
(gr_line (start 203.2508 179.6415) (end 203.2508 179.6415)(layer B.Mask) (width 1.7208))
(gr_line (start 200.7108 179.6415) (end 200.7108 179.6415)(layer B.Mask) (width 1.7208))
(gr_line (start 198.1708 179.6415) (end 198.1708 179.6415)(layer B.Mask) (width 1.7208))
(gr_line (start 195.6308 179.6415) (end 195.6308 179.6415)(layer B.Mask) (width 1.7208))
(gr_line (start 193.0908 179.6415) (end 193.0908 179.6415)(layer B.Mask) (width 1.7208))
(gr_line (start 190.5508 179.6415) (end 190.5508 179.6415)(layer B.Mask) (width 1.7208))
(gr_line (start 69.84999999999999 195.58) (end 69.84999999999999 195.58)(layer B.Mask) (width 6.264))
(gr_line (start 69.84999999999999 69.84999999999999) (end 69.84999999999999 69.84999999999999)(layer B.Mask) (width 6.264))
(gr_line (start 207.645 69.84999999999999) (end 207.645 69.84999999999999)(layer B.Mask) (width 6.264))
(gr_line (start 207.645 195.58) (end 207.645 195.58)(layer B.Mask) (width 6.264))
(gr_line (start 119.99976 132.99948) (end 119.99976 132.99948)(layer B.Mask) (width 6.264))
(gr_line (start 210.9978 132.99948) (end 210.9978 132.99948)(layer B.Mask) (width 6.264))
(gr_line (start 165.99916 87.9983) (end 165.99916 87.9983)(layer B.Mask) (width 6.264))
(gr_line (start 165.99916 177.99812) (end 165.99916 177.99812)(layer B.Mask) (width 6.264))
(gr_line (start 100.965 76.07299999999999) (end 100.965 76.07299999999999)(layer B.Mask) (width 2.2))
(gr_line (start 104.0638 72.9742) (end 104.0638 72.9742)(layer B.Mask) (width 2.5))
(gr_line (start 97.86620000000001 72.9742) (end 97.86620000000001 72.9742)(layer B.Mask) (width 2.5))
(gr_line (start 97.86620000000001 79.1718) (end 97.86620000000001 79.1718)(layer B.Mask) (width 2.5))
(gr_line (start 104.0638 79.1718) (end 104.0638 79.1718)(layer B.Mask) (width 2.5))
(gr_line (start 85.2805 81.15300000000001) (end 85.2805 81.15300000000001)(layer B.Mask) (width 1.924))
(gr_line (start 85.2805 78.613) (end 85.2805 78.613)(layer B.Mask) (width 1.924))
(gr_line (start 85.2805 76.07299999999999) (end 85.2805 76.07299999999999)(layer B.Mask) (width 1.924))
(gr_line (start 85.2805 73.533) (end 85.2805 73.533)(layer B.Mask) (width 1.924))
(gr_line (start 71.247 89.28100000000001) (end 71.247 89.28100000000001)(layer B.Mask) (width 6.264))
(gr_line (start 71.247 142.748) (end 71.247 142.748)(layer B.Mask) (width 6.264))
(gr_line (start 71.247 116.0145) (end 71.247 116.0145)(layer B.Mask) (width 6.264))
(gr_line (start 93.11386 96.81464) (end 93.07322000000001 96.79686)(layer B.SilkS) (width 0.1))
(gr_line (start 93.07322000000001 96.79686) (end 93.05289999999999 96.75622)(layer B.SilkS) (width 0.1))
(gr_line (start 93.05289999999999 96.75622) (end 93.05289999999999 96.39554)(layer B.SilkS) (width 0.1))
(gr_line (start 93.27388000000001 96.81464) (end 93.27388000000001 96.53524)(layer B.SilkS) (width 0.1))
(gr_line (start 93.27388000000001 96.39554) (end 93.25355999999999 96.41586)(layer B.SilkS) (width 0.1))
(gr_line (start 93.25355999999999 96.41586) (end 93.27388000000001 96.43617999999999)(layer B.SilkS) (width 0.1))
(gr_line (start 93.27388000000001 96.43617999999999) (end 93.2942 96.41586)(layer B.SilkS) (width 0.1))
(gr_line (start 93.2942 96.41586) (end 93.27388000000001 96.39554)(layer B.SilkS) (width 0.1))
(gr_line (start 93.27388000000001 96.39554) (end 93.27388000000001 96.43617999999999)(layer B.SilkS) (width 0.1))
(gr_line (start 93.47199999999999 96.53524) (end 93.47199999999999 96.81464)(layer B.SilkS) (width 0.1))
(gr_line (start 93.47199999999999 96.57588) (end 93.49232000000001 96.55556)(layer B.SilkS) (width 0.1))
(gr_line (start 93.49232000000001 96.55556) (end 93.53296 96.53524)(layer B.SilkS) (width 0.1))
(gr_line (start 93.53296 96.53524) (end 93.59392 96.53524)(layer B.SilkS) (width 0.1))
(gr_line (start 93.59392 96.53524) (end 93.63202 96.55556)(layer B.SilkS) (width 0.1))
(gr_line (start 93.63202 96.55556) (end 93.65234 96.5962)(layer B.SilkS) (width 0.1))
(gr_line (start 93.65234 96.5962) (end 93.65234 96.81464)(layer B.SilkS) (width 0.1))
(gr_line (start 94.01302 96.79686) (end 93.97238 96.81464)(layer B.SilkS) (width 0.1))
(gr_line (start 93.97238 96.81464) (end 93.89364 96.81464)(layer B.SilkS) (width 0.1))
(gr_line (start 93.89364 96.81464) (end 93.85299999999999 96.79686)(layer B.SilkS) (width 0.1))
(gr_line (start 93.85299999999999 96.79686) (end 93.83268 96.75622)(layer B.SilkS) (width 0.1))
(gr_line (start 93.83268 96.75622) (end 93.83268 96.5962)(layer B.SilkS) (width 0.1))
(gr_line (start 93.83268 96.5962) (end 93.85299999999999 96.55556)(layer B.SilkS) (width 0.1))
(gr_line (start 93.85299999999999 96.55556) (end 93.89364 96.53524)(layer B.SilkS) (width 0.1))
(gr_line (start 93.89364 96.53524) (end 93.97238 96.53524)(layer B.SilkS) (width 0.1))
(gr_line (start 93.97238 96.53524) (end 94.01302 96.55556)(layer B.SilkS) (width 0.1))
(gr_line (start 94.01302 96.55556) (end 94.03334 96.5962)(layer B.SilkS) (width 0.1))
(gr_line (start 94.03334 96.5962) (end 94.03334 96.63684000000001)(layer B.SilkS) (width 0.1))
(gr_line (start 94.03334 96.63684000000001) (end 93.83268 96.67494000000001)(layer B.SilkS) (width 0.1))
(gr_line (start 94.21368 96.81464) (end 94.21368 96.39554)(layer B.SilkS) (width 0.1))
(gr_line (start 94.21368 96.39554) (end 94.31274000000001 96.39554)(layer B.SilkS) (width 0.1))
(gr_line (start 94.31274000000001 96.39554) (end 94.3737 96.41586)(layer B.SilkS) (width 0.1))
(gr_line (start 94.3737 96.41586) (end 94.41434 96.45650000000001)(layer B.SilkS) (width 0.1))
(gr_line (start 94.41434 96.45650000000001) (end 94.43212 96.49460000000001)(layer B.SilkS) (width 0.1))
(gr_line (start 94.43212 96.49460000000001) (end 94.45244 96.57588)(layer B.SilkS) (width 0.1))
(gr_line (start 94.45244 96.57588) (end 94.45244 96.63684000000001)(layer B.SilkS) (width 0.1))
(gr_line (start 94.45244 96.63684000000001) (end 94.43212 96.71558)(layer B.SilkS) (width 0.1))
(gr_line (start 94.43212 96.71558) (end 94.41434 96.75622)(layer B.SilkS) (width 0.1))
(gr_line (start 94.41434 96.75622) (end 94.3737 96.79686)(layer B.SilkS) (width 0.1))
(gr_line (start 94.3737 96.79686) (end 94.31274000000001 96.81464)(layer B.SilkS) (width 0.1))
(gr_line (start 94.31274000000001 96.81464) (end 94.21368 96.81464)(layer B.SilkS) (width 0.1))
(gr_line (start 94.71406 96.39554) (end 94.7928 96.39554)(layer B.SilkS) (width 0.1))
(gr_line (start 94.7928 96.39554) (end 94.83344 96.41586)(layer B.SilkS) (width 0.1))
(gr_line (start 94.83344 96.41586) (end 94.87408000000001 96.45650000000001)(layer B.SilkS) (width 0.1))
(gr_line (start 94.87408000000001 96.45650000000001) (end 94.8944 96.53524)(layer B.SilkS) (width 0.1))
(gr_line (start 94.8944 96.53524) (end 94.8944 96.67494000000001)(layer B.SilkS) (width 0.1))
(gr_line (start 94.8944 96.67494000000001) (end 94.87408000000001 96.75622)(layer B.SilkS) (width 0.1))
(gr_line (start 94.87408000000001 96.75622) (end 94.83344 96.79686)(layer B.SilkS) (width 0.1))
(gr_line (start 94.83344 96.79686) (end 94.7928 96.81464)(layer B.SilkS) (width 0.1))
(gr_line (start 94.7928 96.81464) (end 94.71406 96.81464)(layer B.SilkS) (width 0.1))
(gr_line (start 94.71406 96.81464) (end 94.67341999999999 96.79686)(layer B.SilkS) (width 0.1))
(gr_line (start 94.67341999999999 96.79686) (end 94.63278 96.75622)(layer B.SilkS) (width 0.1))
(gr_line (start 94.63278 96.75622) (end 94.61246 96.67494000000001)(layer B.SilkS) (width 0.1))
(gr_line (start 94.61246 96.67494000000001) (end 94.61246 96.53524)(layer B.SilkS) (width 0.1))
(gr_line (start 94.61246 96.53524) (end 94.63278 96.45650000000001)(layer B.SilkS) (width 0.1))
(gr_line (start 94.63278 96.45650000000001) (end 94.67341999999999 96.41586)(layer B.SilkS) (width 0.1))
(gr_line (start 94.67341999999999 96.41586) (end 94.71406 96.39554)(layer B.SilkS) (width 0.1))
(gr_line (start 95.0341 96.39554) (end 95.13316 96.81464)(layer B.SilkS) (width 0.1))
(gr_line (start 95.13316 96.81464) (end 95.21444 96.51492)(layer B.SilkS) (width 0.1))
(gr_line (start 95.21444 96.51492) (end 95.29318000000001 96.81464)(layer B.SilkS) (width 0.1))
(gr_line (start 95.29318000000001 96.81464) (end 95.39224 96.39554)(layer B.SilkS) (width 0.1))
(gr_line (start 95.55226 96.81464) (end 95.55226 96.39554)(layer B.SilkS) (width 0.1))
(gr_line (start 95.55226 96.39554) (end 95.79356 96.81464)(layer B.SilkS) (width 0.1))
(gr_line (start 95.79356 96.81464) (end 95.79356 96.39554)(layer B.SilkS) (width 0.1))
(gr_line (start 94.10446 97.10420000000001) (end 94.06382000000001 97.08387999999999)(layer B.SilkS) (width 0.1))
(gr_line (start 94.06382000000001 97.08387999999999) (end 94.00286 97.08387999999999)(layer B.SilkS) (width 0.1))
(gr_line (start 94.00286 97.08387999999999) (end 93.94444 97.10420000000001)(layer B.SilkS) (width 0.1))
(gr_line (start 93.94444 97.10420000000001) (end 93.9038 97.14484)(layer B.SilkS) (width 0.1))
(gr_line (start 93.9038 97.14484) (end 93.88348000000001 97.18294)(layer B.SilkS) (width 0.1))
(gr_line (start 93.88348000000001 97.18294) (end 93.86315999999999 97.26421999999999)(layer B.SilkS) (width 0.1))
(gr_line (start 93.86315999999999 97.26421999999999) (end 93.86315999999999 97.32264000000001)(layer B.SilkS) (width 0.1))
(gr_line (start 93.86315999999999 97.32264000000001) (end 93.88348000000001 97.40392)(layer B.SilkS) (width 0.1))
(gr_line (start 93.88348000000001 97.40392) (end 93.9038 97.44456)(layer B.SilkS) (width 0.1))
(gr_line (start 93.9038 97.44456) (end 93.94444 97.48266)(layer B.SilkS) (width 0.1))
(gr_line (start 93.94444 97.48266) (end 94.00286 97.50297999999999)(layer B.SilkS) (width 0.1))
(gr_line (start 94.00286 97.50297999999999) (end 94.04349999999999 97.50297999999999)(layer B.SilkS) (width 0.1))
(gr_line (start 94.04349999999999 97.50297999999999) (end 94.10446 97.48266)(layer B.SilkS) (width 0.1))
(gr_line (start 94.10446 97.48266) (end 94.12224000000001 97.46487999999999)(layer B.SilkS) (width 0.1))
(gr_line (start 94.12224000000001 97.46487999999999) (end 94.12224000000001 97.32264000000001)(layer B.SilkS) (width 0.1))
(gr_line (start 94.12224000000001 97.32264000000001) (end 94.04349999999999 97.32264000000001)(layer B.SilkS) (width 0.1))
(gr_line (start 94.30258000000001 97.50297999999999) (end 94.30258000000001 97.08387999999999)(layer B.SilkS) (width 0.1))
(gr_line (start 94.30258000000001 97.08387999999999) (end 94.54388 97.50297999999999)(layer B.SilkS) (width 0.1))
(gr_line (start 94.54388 97.50297999999999) (end 94.54388 97.08387999999999)(layer B.SilkS) (width 0.1))
(gr_line (start 94.742 97.50297999999999) (end 94.742 97.08387999999999)(layer B.SilkS) (width 0.1))
(gr_line (start 94.742 97.08387999999999) (end 94.8436 97.08387999999999)(layer B.SilkS) (width 0.1))
(gr_line (start 94.8436 97.08387999999999) (end 94.90201999999999 97.10420000000001)(layer B.SilkS) (width 0.1))
(gr_line (start 94.90201999999999 97.10420000000001) (end 94.94266 97.14484)(layer B.SilkS) (width 0.1))
(gr_line (start 94.94266 97.14484) (end 94.96298 97.18294)(layer B.SilkS) (width 0.1))
(gr_line (start 94.96298 97.18294) (end 94.9833 97.26421999999999)(layer B.SilkS) (width 0.1))
(gr_line (start 94.9833 97.26421999999999) (end 94.9833 97.32264000000001)(layer B.SilkS) (width 0.1))
(gr_line (start 94.9833 97.32264000000001) (end 94.96298 97.40392)(layer B.SilkS) (width 0.1))
(gr_line (start 94.96298 97.40392) (end 94.94266 97.44456)(layer B.SilkS) (width 0.1))
(gr_line (start 94.94266 97.44456) (end 94.90201999999999 97.48266)(layer B.SilkS) (width 0.1))
(gr_line (start 94.90201999999999 97.48266) (end 94.8436 97.50297999999999)(layer B.SilkS) (width 0.1))
(gr_line (start 94.8436 97.50297999999999) (end 94.742 97.50297999999999)(layer B.SilkS) (width 0.1))
(gr_line (start 94.03334 98.19132) (end 94.03334 97.91191999999999)(layer B.SilkS) (width 0.1))
(gr_line (start 94.03334 97.77222) (end 94.01302 97.79254)(layer B.SilkS) (width 0.1))
(gr_line (start 94.01302 97.79254) (end 94.03334 97.81286)(layer B.SilkS) (width 0.1))
(gr_line (start 94.03334 97.81286) (end 94.05365999999999 97.79254)(layer B.SilkS) (width 0.1))
(gr_line (start 94.05365999999999 97.79254) (end 94.03334 97.77222)(layer B.SilkS) (width 0.1))
(gr_line (start 94.03334 97.77222) (end 94.03334 97.81286)(layer B.SilkS) (width 0.1))
(gr_line (start 94.23399999999999 97.91191999999999) (end 94.23399999999999 98.19132)(layer B.SilkS) (width 0.1))
(gr_line (start 94.23399999999999 97.95256000000001) (end 94.25432000000001 97.93223999999999)(layer B.SilkS) (width 0.1))
(gr_line (start 94.25432000000001 97.93223999999999) (end 94.29242000000001 97.91191999999999)(layer B.SilkS) (width 0.1))
(gr_line (start 94.29242000000001 97.91191999999999) (end 94.35338 97.91191999999999)(layer B.SilkS) (width 0.1))
(gr_line (start 94.35338 97.91191999999999) (end 94.39402 97.93223999999999)(layer B.SilkS) (width 0.1))
(gr_line (start 94.39402 97.93223999999999) (end 94.41434 97.97288)(layer B.SilkS) (width 0.1))
(gr_line (start 94.41434 97.97288) (end 94.41434 98.19132)(layer B.SilkS) (width 0.1))
(gr_line (start 94.57436 97.77222) (end 94.85375999999999 97.77222)(layer B.SilkS) (width 0.1))
(gr_line (start 94.85375999999999 97.77222) (end 94.67341999999999 98.19132)(layer B.SilkS) (width 0.1))
(gr_line (start 94.03334 98.87966) (end 94.03334 98.60026000000001)(layer B.SilkS) (width 0.1))
(gr_line (start 94.03334 98.46056) (end 94.01302 98.48088)(layer B.SilkS) (width 0.1))
(gr_line (start 94.01302 98.48088) (end 94.03334 98.49866)(layer B.SilkS) (width 0.1))
(gr_line (start 94.03334 98.49866) (end 94.05365999999999 98.48088)(layer B.SilkS) (width 0.1))
(gr_line (start 94.05365999999999 98.48088) (end 94.03334 98.46056)(layer B.SilkS) (width 0.1))
(gr_line (start 94.03334 98.46056) (end 94.03334 98.49866)(layer B.SilkS) (width 0.1))
(gr_line (start 94.23399999999999 98.60026000000001) (end 94.23399999999999 98.87966)(layer B.SilkS) (width 0.1))
(gr_line (start 94.23399999999999 98.6409) (end 94.25432000000001 98.62058)(layer B.SilkS) (width 0.1))
(gr_line (start 94.25432000000001 98.62058) (end 94.29242000000001 98.60026000000001)(layer B.SilkS) (width 0.1))
(gr_line (start 94.29242000000001 98.60026000000001) (end 94.35338 98.60026000000001)(layer B.SilkS) (width 0.1))
(gr_line (start 94.35338 98.60026000000001) (end 94.39402 98.62058)(layer B.SilkS) (width 0.1))
(gr_line (start 94.39402 98.62058) (end 94.41434 98.65868)(layer B.SilkS) (width 0.1))
(gr_line (start 94.41434 98.65868) (end 94.41434 98.87966)(layer B.SilkS) (width 0.1))
(gr_line (start 94.7928 98.46056) (end 94.71406 98.46056)(layer B.SilkS) (width 0.1))
(gr_line (start 94.71406 98.46056) (end 94.67341999999999 98.48088)(layer B.SilkS) (width 0.1))
(gr_line (start 94.67341999999999 98.48088) (end 94.65309999999999 98.49866)(layer B.SilkS) (width 0.1))
(gr_line (start 94.65309999999999 98.49866) (end 94.61246 98.55962)(layer B.SilkS) (width 0.1))
(gr_line (start 94.61246 98.55962) (end 94.59214 98.6409)(layer B.SilkS) (width 0.1))
(gr_line (start 94.59214 98.6409) (end 94.59214 98.80092)(layer B.SilkS) (width 0.1))
(gr_line (start 94.59214 98.80092) (end 94.61246 98.83902)(layer B.SilkS) (width 0.1))
(gr_line (start 94.61246 98.83902) (end 94.63278 98.85934)(layer B.SilkS) (width 0.1))
(gr_line (start 94.63278 98.85934) (end 94.67341999999999 98.87966)(layer B.SilkS) (width 0.1))
(gr_line (start 94.67341999999999 98.87966) (end 94.75216 98.87966)(layer B.SilkS) (width 0.1))
(gr_line (start 94.75216 98.87966) (end 94.7928 98.85934)(layer B.SilkS) (width 0.1))
(gr_line (start 94.7928 98.85934) (end 94.81312 98.83902)(layer B.SilkS) (width 0.1))
(gr_line (start 94.81312 98.83902) (end 94.83344 98.80092)(layer B.SilkS) (width 0.1))
(gr_line (start 94.83344 98.80092) (end 94.83344 98.69932)(layer B.SilkS) (width 0.1))
(gr_line (start 94.83344 98.69932) (end 94.81312 98.65868)(layer B.SilkS) (width 0.1))
(gr_line (start 94.81312 98.65868) (end 94.7928 98.6409)(layer B.SilkS) (width 0.1))
(gr_line (start 94.7928 98.6409) (end 94.75216 98.62058)(layer B.SilkS) (width 0.1))
(gr_line (start 94.75216 98.62058) (end 94.67341999999999 98.62058)(layer B.SilkS) (width 0.1))
(gr_line (start 94.67341999999999 98.62058) (end 94.63278 98.6409)(layer B.SilkS) (width 0.1))
(gr_line (start 94.63278 98.6409) (end 94.61246 98.65868)(layer B.SilkS) (width 0.1))
(gr_line (start 94.61246 98.65868) (end 94.59214 98.69932)(layer B.SilkS) (width 0.1))
(gr_line (start 94.03334 99.568) (end 94.03334 99.2886)(layer B.SilkS) (width 0.1))
(gr_line (start 94.03334 99.1489) (end 94.01302 99.16668)(layer B.SilkS) (width 0.1))
(gr_line (start 94.01302 99.16668) (end 94.03334 99.187)(layer B.SilkS) (width 0.1))
(gr_line (start 94.03334 99.187) (end 94.05365999999999 99.16668)(layer B.SilkS) (width 0.1))
(gr_line (start 94.05365999999999 99.16668) (end 94.03334 99.1489)(layer B.SilkS) (width 0.1))
(gr_line (start 94.03334 99.1489) (end 94.03334 99.187)(layer B.SilkS) (width 0.1))
(gr_line (start 94.23399999999999 99.2886) (end 94.23399999999999 99.568)(layer B.SilkS) (width 0.1))
(gr_line (start 94.23399999999999 99.3267) (end 94.25432000000001 99.30892)(layer B.SilkS) (width 0.1))
(gr_line (start 94.25432000000001 99.30892) (end 94.29242000000001 99.2886)(layer B.SilkS) (width 0.1))
(gr_line (start 94.29242000000001 99.2886) (end 94.35338 99.2886)(layer B.SilkS) (width 0.1))
(gr_line (start 94.35338 99.2886) (end 94.39402 99.30892)(layer B.SilkS) (width 0.1))
(gr_line (start 94.39402 99.30892) (end 94.41434 99.34702)(layer B.SilkS) (width 0.1))
(gr_line (start 94.41434 99.34702) (end 94.41434 99.568)(layer B.SilkS) (width 0.1))
(gr_line (start 94.81312 99.1489) (end 94.61246 99.1489)(layer B.SilkS) (width 0.1))
(gr_line (start 94.61246 99.1489) (end 94.59214 99.34702)(layer B.SilkS) (width 0.1))
(gr_line (start 94.59214 99.34702) (end 94.61246 99.3267)(layer B.SilkS) (width 0.1))
(gr_line (start 94.61246 99.3267) (end 94.65309999999999 99.30892)(layer B.SilkS) (width 0.1))
(gr_line (start 94.65309999999999 99.30892) (end 94.75216 99.30892)(layer B.SilkS) (width 0.1))
(gr_line (start 94.75216 99.30892) (end 94.7928 99.3267)(layer B.SilkS) (width 0.1))
(gr_line (start 94.7928 99.3267) (end 94.81312 99.34702)(layer B.SilkS) (width 0.1))
(gr_line (start 94.81312 99.34702) (end 94.83344 99.38766)(layer B.SilkS) (width 0.1))
(gr_line (start 94.83344 99.38766) (end 94.83344 99.48672000000001)(layer B.SilkS) (width 0.1))
(gr_line (start 94.83344 99.48672000000001) (end 94.81312 99.52736)(layer B.SilkS) (width 0.1))
(gr_line (start 94.81312 99.52736) (end 94.7928 99.54768)(layer B.SilkS) (width 0.1))
(gr_line (start 94.7928 99.54768) (end 94.75216 99.568)(layer B.SilkS) (width 0.1))
(gr_line (start 94.75216 99.568) (end 94.65309999999999 99.568)(layer B.SilkS) (width 0.1))
(gr_line (start 94.65309999999999 99.568) (end 94.61246 99.54768)(layer B.SilkS) (width 0.1))
(gr_line (start 94.61246 99.54768) (end 94.59214 99.52736)(layer B.SilkS) (width 0.1))
(gr_line (start 94.03334 100.25634) (end 94.03334 99.97694)(layer B.SilkS) (width 0.1))
(gr_line (start 94.03334 99.8347) (end 94.01302 99.85502)(layer B.SilkS) (width 0.1))
(gr_line (start 94.01302 99.85502) (end 94.03334 99.87533999999999)(layer B.SilkS) (width 0.1))
(gr_line (start 94.03334 99.87533999999999) (end 94.05365999999999 99.85502)(layer B.SilkS) (width 0.1))
(gr_line (start 94.05365999999999 99.85502) (end 94.03334 99.8347)(layer B.SilkS) (width 0.1))
(gr_line (start 94.03334 99.8347) (end 94.03334 99.87533999999999)(layer B.SilkS) (width 0.1))
(gr_line (start 94.23399999999999 99.97694) (end 94.23399999999999 100.25634)(layer B.SilkS) (width 0.1))
(gr_line (start 94.23399999999999 100.01504) (end 94.25432000000001 99.99472)(layer B.SilkS) (width 0.1))
(gr_line (start 94.25432000000001 99.99472) (end 94.29242000000001 99.97694)(layer B.SilkS) (width 0.1))
(gr_line (start 94.29242000000001 99.97694) (end 94.35338 99.97694)(layer B.SilkS) (width 0.1))
(gr_line (start 94.35338 99.97694) (end 94.39402 99.99472)(layer B.SilkS) (width 0.1))
(gr_line (start 94.39402 99.99472) (end 94.41434 100.03536)(layer B.SilkS) (width 0.1))
(gr_line (start 94.41434 100.03536) (end 94.41434 100.25634)(layer B.SilkS) (width 0.1))
(gr_line (start 94.7928 99.97694) (end 94.7928 100.25634)(layer B.SilkS) (width 0.1))
(gr_line (start 94.69374000000001 99.81692) (end 94.59214 100.11664)(layer B.SilkS) (width 0.1))
(gr_line (start 94.59214 100.11664) (end 94.85375999999999 100.11664)(layer B.SilkS) (width 0.1))
(gr_line (start 94.03334 100.94468) (end 94.03334 100.66274)(layer B.SilkS) (width 0.1))
(gr_line (start 94.03334 100.52304) (end 94.01302 100.54336)(layer B.SilkS) (width 0.1))
(gr_line (start 94.01302 100.54336) (end 94.03334 100.56368)(layer B.SilkS) (width 0.1))
(gr_line (start 94.03334 100.56368) (end 94.05365999999999 100.54336)(layer B.SilkS) (width 0.1))
(gr_line (start 94.05365999999999 100.54336) (end 94.03334 100.52304)(layer B.SilkS) (width 0.1))
(gr_line (start 94.03334 100.52304) (end 94.03334 100.56368)(layer B.SilkS) (width 0.1))
(gr_line (start 94.23399999999999 100.66274) (end 94.23399999999999 100.94468)(layer B.SilkS) (width 0.1))
(gr_line (start 94.23399999999999 100.70338) (end 94.25432000000001 100.68306)(layer B.SilkS) (width 0.1))
(gr_line (start 94.25432000000001 100.68306) (end 94.29242000000001 100.66274)(layer B.SilkS) (width 0.1))
(gr_line (start 94.29242000000001 100.66274) (end 94.35338 100.66274)(layer B.SilkS) (width 0.1))
(gr_line (start 94.35338 100.66274) (end 94.39402 100.68306)(layer B.SilkS) (width 0.1))
(gr_line (start 94.39402 100.68306) (end 94.41434 100.7237)(layer B.SilkS) (width 0.1))
(gr_line (start 94.41434 100.7237) (end 94.41434 100.94468)(layer B.SilkS) (width 0.1))
(gr_line (start 94.57436 100.52304) (end 94.83344 100.52304)(layer B.SilkS) (width 0.1))
(gr_line (start 94.83344 100.52304) (end 94.69374000000001 100.68306)(layer B.SilkS) (width 0.1))
(gr_line (start 94.69374000000001 100.68306) (end 94.75216 100.68306)(layer B.SilkS) (width 0.1))
(gr_line (start 94.75216 100.68306) (end 94.7928 100.70338)(layer B.SilkS) (width 0.1))
(gr_line (start 94.7928 100.70338) (end 94.81312 100.7237)(layer B.SilkS) (width 0.1))
(gr_line (start 94.81312 100.7237) (end 94.83344 100.76434)(layer B.SilkS) (width 0.1))
(gr_line (start 94.83344 100.76434) (end 94.83344 100.8634)(layer B.SilkS) (width 0.1))
(gr_line (start 94.83344 100.8634) (end 94.81312 100.90404)(layer B.SilkS) (width 0.1))
(gr_line (start 94.81312 100.90404) (end 94.7928 100.92436)(layer B.SilkS) (width 0.1))
(gr_line (start 94.7928 100.92436) (end 94.75216 100.94468)(layer B.SilkS) (width 0.1))
(gr_line (start 94.75216 100.94468) (end 94.63278 100.94468)(layer B.SilkS) (width 0.1))
(gr_line (start 94.63278 100.94468) (end 94.59214 100.92436)(layer B.SilkS) (width 0.1))
(gr_line (start 94.59214 100.92436) (end 94.57436 100.90404)(layer B.SilkS) (width 0.1))
(gr_line (start 94.03334 101.63048) (end 94.03334 101.35108)(layer B.SilkS) (width 0.1))
(gr_line (start 94.03334 101.21138) (end 94.01302 101.2317)(layer B.SilkS) (width 0.1))
(gr_line (start 94.01302 101.2317) (end 94.03334 101.25202)(layer B.SilkS) (width 0.1))
(gr_line (start 94.03334 101.25202) (end 94.05365999999999 101.2317)(layer B.SilkS) (width 0.1))
(gr_line (start 94.05365999999999 101.2317) (end 94.03334 101.21138)(layer B.SilkS) (width 0.1))
(gr_line (start 94.03334 101.21138) (end 94.03334 101.25202)(layer B.SilkS) (width 0.1))
(gr_line (start 94.23399999999999 101.35108) (end 94.23399999999999 101.63048)(layer B.SilkS) (width 0.1))
(gr_line (start 94.23399999999999 101.39172) (end 94.25432000000001 101.3714)(layer B.SilkS) (width 0.1))
(gr_line (start 94.25432000000001 101.3714) (end 94.29242000000001 101.35108)(layer B.SilkS) (width 0.1))
(gr_line (start 94.29242000000001 101.35108) (end 94.35338 101.35108)(layer B.SilkS) (width 0.1))
(gr_line (start 94.35338 101.35108) (end 94.39402 101.3714)(layer B.SilkS) (width 0.1))
(gr_line (start 94.39402 101.3714) (end 94.41434 101.41204)(layer B.SilkS) (width 0.1))
(gr_line (start 94.41434 101.41204) (end 94.41434 101.63048)(layer B.SilkS) (width 0.1))
(gr_line (start 94.59214 101.25202) (end 94.61246 101.2317)(layer B.SilkS) (width 0.1))
(gr_line (start 94.61246 101.2317) (end 94.65309999999999 101.21138)(layer B.SilkS) (width 0.1))
(gr_line (start 94.65309999999999 101.21138) (end 94.75216 101.21138)(layer B.SilkS) (width 0.1))
(gr_line (start 94.75216 101.21138) (end 94.7928 101.2317)(layer B.SilkS) (width 0.1))
(gr_line (start 94.7928 101.2317) (end 94.81312 101.25202)(layer B.SilkS) (width 0.1))
(gr_line (start 94.81312 101.25202) (end 94.83344 101.29266)(layer B.SilkS) (width 0.1))
(gr_line (start 94.83344 101.29266) (end 94.83344 101.33076)(layer B.SilkS) (width 0.1))
(gr_line (start 94.83344 101.33076) (end 94.81312 101.39172)(layer B.SilkS) (width 0.1))
(gr_line (start 94.81312 101.39172) (end 94.57436 101.63048)(layer B.SilkS) (width 0.1))
(gr_line (start 94.57436 101.63048) (end 94.83344 101.63048)(layer B.SilkS) (width 0.1))
(gr_line (start 94.03334 102.31882) (end 94.03334 102.03942)(layer B.SilkS) (width 0.1))
(gr_line (start 94.03334 101.89972) (end 94.01302 101.92004)(layer B.SilkS) (width 0.1))
(gr_line (start 94.01302 101.92004) (end 94.03334 101.94036)(layer B.SilkS) (width 0.1))
(gr_line (start 94.03334 101.94036) (end 94.05365999999999 101.92004)(layer B.SilkS) (width 0.1))
(gr_line (start 94.05365999999999 101.92004) (end 94.03334 101.89972)(layer B.SilkS) (width 0.1))
(gr_line (start 94.03334 101.89972) (end 94.03334 101.94036)(layer B.SilkS) (width 0.1))
(gr_line (start 94.23399999999999 102.03942) (end 94.23399999999999 102.31882)(layer B.SilkS) (width 0.1))
(gr_line (start 94.23399999999999 102.08006) (end 94.25432000000001 102.05974)(layer B.SilkS) (width 0.1))
(gr_line (start 94.25432000000001 102.05974) (end 94.29242000000001 102.03942)(layer B.SilkS) (width 0.1))
(gr_line (start 94.29242000000001 102.03942) (end 94.35338 102.03942)(layer B.SilkS) (width 0.1))
(gr_line (start 94.35338 102.03942) (end 94.39402 102.05974)(layer B.SilkS) (width 0.1))
(gr_line (start 94.39402 102.05974) (end 94.41434 102.10038)(layer B.SilkS) (width 0.1))
(gr_line (start 94.41434 102.10038) (end 94.41434 102.31882)(layer B.SilkS) (width 0.1))
(gr_line (start 94.83344 102.31882) (end 94.59214 102.31882)(layer B.SilkS) (width 0.1))
(gr_line (start 94.71406 102.31882) (end 94.71406 101.89972)(layer B.SilkS) (width 0.1))
(gr_line (start 94.71406 101.89972) (end 94.67341999999999 101.96068)(layer B.SilkS) (width 0.1))
(gr_line (start 94.67341999999999 101.96068) (end 94.63278 101.99878)(layer B.SilkS) (width 0.1))
(gr_line (start 94.63278 101.99878) (end 94.59214 102.0191)(layer B.SilkS) (width 0.1))
(gr_line (start 94.03334 103.00716) (end 94.03334 102.72776)(layer B.SilkS) (width 0.1))
(gr_line (start 94.03334 102.58806) (end 94.01302 102.60838)(layer B.SilkS) (width 0.1))
(gr_line (start 94.01302 102.60838) (end 94.03334 102.6287)(layer B.SilkS) (width 0.1))
(gr_line (start 94.03334 102.6287) (end 94.05365999999999 102.60838)(layer B.SilkS) (width 0.1))
(gr_line (start 94.05365999999999 102.60838) (end 94.03334 102.58806)(layer B.SilkS) (width 0.1))
(gr_line (start 94.03334 102.58806) (end 94.03334 102.6287)(layer B.SilkS) (width 0.1))
(gr_line (start 94.23399999999999 102.72776) (end 94.23399999999999 103.00716)(layer B.SilkS) (width 0.1))
(gr_line (start 94.23399999999999 102.7684) (end 94.25432000000001 102.74808)(layer B.SilkS) (width 0.1))
(gr_line (start 94.25432000000001 102.74808) (end 94.29242000000001 102.72776)(layer B.SilkS) (width 0.1))
(gr_line (start 94.29242000000001 102.72776) (end 94.35338 102.72776)(layer B.SilkS) (width 0.1))
(gr_line (start 94.35338 102.72776) (end 94.39402 102.74808)(layer B.SilkS) (width 0.1))
(gr_line (start 94.39402 102.74808) (end 94.41434 102.78872)(layer B.SilkS) (width 0.1))
(gr_line (start 94.41434 102.78872) (end 94.41434 103.00716)(layer B.SilkS) (width 0.1))
(gr_line (start 94.69374000000001 102.58806) (end 94.73438 102.58806)(layer B.SilkS) (width 0.1))
(gr_line (start 94.73438 102.58806) (end 94.77248 102.60838)(layer B.SilkS) (width 0.1))
(gr_line (start 94.77248 102.60838) (end 94.7928 102.6287)(layer B.SilkS) (width 0.1))
(gr_line (start 94.7928 102.6287) (end 94.81312 102.6668)(layer B.SilkS) (width 0.1))
(gr_line (start 94.81312 102.6668) (end 94.83344 102.74808)(layer B.SilkS) (width 0.1))
(gr_line (start 94.83344 102.74808) (end 94.83344 102.84714)(layer B.SilkS) (width 0.1))
(gr_line (start 94.83344 102.84714) (end 94.81312 102.92842)(layer B.SilkS) (width 0.1))
(gr_line (start 94.81312 102.92842) (end 94.7928 102.96652)(layer B.SilkS) (width 0.1))
(gr_line (start 94.7928 102.96652) (end 94.77248 102.98684)(layer B.SilkS) (width 0.1))
(gr_line (start 94.77248 102.98684) (end 94.73438 103.00716)(layer B.SilkS) (width 0.1))
(gr_line (start 94.73438 103.00716) (end 94.69374000000001 103.00716)(layer B.SilkS) (width 0.1))
(gr_line (start 94.69374000000001 103.00716) (end 94.65309999999999 102.98684)(layer B.SilkS) (width 0.1))
(gr_line (start 94.65309999999999 102.98684) (end 94.63278 102.96652)(layer B.SilkS) (width 0.1))
(gr_line (start 94.63278 102.96652) (end 94.61246 102.92842)(layer B.SilkS) (width 0.1))
(gr_line (start 94.61246 102.92842) (end 94.59214 102.84714)(layer B.SilkS) (width 0.1))
(gr_line (start 94.59214 102.84714) (end 94.59214 102.74808)(layer B.SilkS) (width 0.1))
(gr_line (start 94.59214 102.74808) (end 94.61246 102.6668)(layer B.SilkS) (width 0.1))
(gr_line (start 94.61246 102.6668) (end 94.63278 102.6287)(layer B.SilkS) (width 0.1))
(gr_line (start 94.63278 102.6287) (end 94.65309999999999 102.60838)(layer B.SilkS) (width 0.1))
(gr_line (start 94.65309999999999 102.60838) (end 94.69374000000001 102.58806)(layer B.SilkS) (width 0.1))
(gr_line (start 93.83268 103.6955) (end 93.83268 103.4161)(layer B.SilkS) (width 0.1))
(gr_line (start 93.83268 103.2764) (end 93.81236 103.29672)(layer B.SilkS) (width 0.1))
(gr_line (start 93.81236 103.29672) (end 93.83268 103.3145)(layer B.SilkS) (width 0.1))
(gr_line (start 93.83268 103.3145) (end 93.85299999999999 103.29672)(layer B.SilkS) (width 0.1))
(gr_line (start 93.85299999999999 103.29672) (end 93.83268 103.2764)(layer B.SilkS) (width 0.1))
(gr_line (start 93.83268 103.2764) (end 93.83268 103.3145)(layer B.SilkS) (width 0.1))
(gr_line (start 94.03334 103.4161) (end 94.03334 103.6955)(layer B.SilkS) (width 0.1))
(gr_line (start 94.03334 103.45674) (end 94.05365999999999 103.43642)(layer B.SilkS) (width 0.1))
(gr_line (start 94.05365999999999 103.43642) (end 94.0943 103.4161)(layer B.SilkS) (width 0.1))
(gr_line (start 94.0943 103.4161) (end 94.15272 103.4161)(layer B.SilkS) (width 0.1))
(gr_line (start 94.15272 103.4161) (end 94.19336 103.43642)(layer B.SilkS) (width 0.1))
(gr_line (start 94.19336 103.43642) (end 94.21368 103.47452)(layer B.SilkS) (width 0.1))
(gr_line (start 94.21368 103.47452) (end 94.21368 103.6955)(layer B.SilkS) (width 0.1))
(gr_line (start 94.3737 103.2764) (end 94.63278 103.2764)(layer B.SilkS) (width 0.1))
(gr_line (start 94.63278 103.2764) (end 94.49308000000001 103.43642)(layer B.SilkS) (width 0.1))
(gr_line (start 94.49308000000001 103.43642) (end 94.55404 103.43642)(layer B.SilkS) (width 0.1))
(gr_line (start 94.55404 103.43642) (end 94.59214 103.45674)(layer B.SilkS) (width 0.1))
(gr_line (start 94.59214 103.45674) (end 94.61246 103.47452)(layer B.SilkS) (width 0.1))
(gr_line (start 94.61246 103.47452) (end 94.63278 103.51516)(layer B.SilkS) (width 0.1))
(gr_line (start 94.63278 103.51516) (end 94.63278 103.61676)(layer B.SilkS) (width 0.1))
(gr_line (start 94.63278 103.61676) (end 94.61246 103.65486)(layer B.SilkS) (width 0.1))
(gr_line (start 94.61246 103.65486) (end 94.59214 103.67518)(layer B.SilkS) (width 0.1))
(gr_line (start 94.59214 103.67518) (end 94.55404 103.6955)(layer B.SilkS) (width 0.1))
(gr_line (start 94.55404 103.6955) (end 94.43212 103.6955)(layer B.SilkS) (width 0.1))
(gr_line (start 94.43212 103.6955) (end 94.39402 103.67518)(layer B.SilkS) (width 0.1))
(gr_line (start 94.39402 103.67518) (end 94.3737 103.65486)(layer B.SilkS) (width 0.1))
(gr_line (start 95.0341 103.6955) (end 94.7928 103.6955)(layer B.SilkS) (width 0.1))
(gr_line (start 94.91218000000001 103.6955) (end 94.91218000000001 103.2764)(layer B.SilkS) (width 0.1))
(gr_line (start 94.91218000000001 103.2764) (end 94.87408000000001 103.33482)(layer B.SilkS) (width 0.1))
(gr_line (start 94.87408000000001 103.33482) (end 94.83344 103.37546)(layer B.SilkS) (width 0.1))
(gr_line (start 94.83344 103.37546) (end 94.7928 103.39578)(layer B.SilkS) (width 0.1))
(gr_line (start 93.83268 104.38384) (end 93.83268 104.10444)(layer B.SilkS) (width 0.1))
(gr_line (start 93.83268 103.96474) (end 93.81236 103.98252)(layer B.SilkS) (width 0.1))
(gr_line (start 93.81236 103.98252) (end 93.83268 104.00284)(layer B.SilkS) (width 0.1))
(gr_line (start 93.83268 104.00284) (end 93.85299999999999 103.98252)(layer B.SilkS) (width 0.1))
(gr_line (start 93.85299999999999 103.98252) (end 93.83268 103.96474)(layer B.SilkS) (width 0.1))
(gr_line (start 93.83268 103.96474) (end 93.83268 104.00284)(layer B.SilkS) (width 0.1))
(gr_line (start 94.03334 104.10444) (end 94.03334 104.38384)(layer B.SilkS) (width 0.1))
(gr_line (start 94.03334 104.14254) (end 94.05365999999999 104.12476)(layer B.SilkS) (width 0.1))
(gr_line (start 94.05365999999999 104.12476) (end 94.0943 104.10444)(layer B.SilkS) (width 0.1))
(gr_line (start 94.0943 104.10444) (end 94.15272 104.10444)(layer B.SilkS) (width 0.1))
(gr_line (start 94.15272 104.10444) (end 94.19336 104.12476)(layer B.SilkS) (width 0.1))
(gr_line (start 94.19336 104.12476) (end 94.21368 104.16286)(layer B.SilkS) (width 0.1))
(gr_line (start 94.21368 104.16286) (end 94.21368 104.38384)(layer B.SilkS) (width 0.1))
(gr_line (start 94.3737 103.96474) (end 94.63278 103.96474)(layer B.SilkS) (width 0.1))
(gr_line (start 94.63278 103.96474) (end 94.49308000000001 104.12476)(layer B.SilkS) (width 0.1))
(gr_line (start 94.49308000000001 104.12476) (end 94.55404 104.12476)(layer B.SilkS) (width 0.1))
(gr_line (start 94.55404 104.12476) (end 94.59214 104.14254)(layer B.SilkS) (width 0.1))
(gr_line (start 94.59214 104.14254) (end 94.61246 104.16286)(layer B.SilkS) (width 0.1))
(gr_line (start 94.61246 104.16286) (end 94.63278 104.2035)(layer B.SilkS) (width 0.1))
(gr_line (start 94.63278 104.2035) (end 94.63278 104.30256)(layer B.SilkS) (width 0.1))
(gr_line (start 94.63278 104.30256) (end 94.61246 104.3432)(layer B.SilkS) (width 0.1))
(gr_line (start 94.61246 104.3432) (end 94.59214 104.36352)(layer B.SilkS) (width 0.1))
(gr_line (start 94.59214 104.36352) (end 94.55404 104.38384)(layer B.SilkS) (width 0.1))
(gr_line (start 94.55404 104.38384) (end 94.43212 104.38384)(layer B.SilkS) (width 0.1))
(gr_line (start 94.43212 104.38384) (end 94.39402 104.36352)(layer B.SilkS) (width 0.1))
(gr_line (start 94.39402 104.36352) (end 94.3737 104.3432)(layer B.SilkS) (width 0.1))
(gr_line (start 94.8944 103.96474) (end 94.9325 103.96474)(layer B.SilkS) (width 0.1))
(gr_line (start 94.9325 103.96474) (end 94.97314 103.98252)(layer B.SilkS) (width 0.1))
(gr_line (start 94.97314 103.98252) (end 94.99346 104.00284)(layer B.SilkS) (width 0.1))
(gr_line (start 94.99346 104.00284) (end 95.01378 104.04348)(layer B.SilkS) (width 0.1))
(gr_line (start 95.01378 104.04348) (end 95.0341 104.12476)(layer B.SilkS) (width 0.1))
(gr_line (start 95.0341 104.12476) (end 95.0341 104.22382)(layer B.SilkS) (width 0.1))
(gr_line (start 95.0341 104.22382) (end 95.01378 104.30256)(layer B.SilkS) (width 0.1))
(gr_line (start 95.01378 104.30256) (end 94.99346 104.3432)(layer B.SilkS) (width 0.1))
(gr_line (start 94.99346 104.3432) (end 94.97314 104.36352)(layer B.SilkS) (width 0.1))
(gr_line (start 94.97314 104.36352) (end 94.9325 104.38384)(layer B.SilkS) (width 0.1))
(gr_line (start 94.9325 104.38384) (end 94.8944 104.38384)(layer B.SilkS) (width 0.1))
(gr_line (start 94.8944 104.38384) (end 94.85375999999999 104.36352)(layer B.SilkS) (width 0.1))
(gr_line (start 94.85375999999999 104.36352) (end 94.83344 104.3432)(layer B.SilkS) (width 0.1))
(gr_line (start 94.83344 104.3432) (end 94.81312 104.30256)(layer B.SilkS) (width 0.1))
(gr_line (start 94.81312 104.30256) (end 94.7928 104.22382)(layer B.SilkS) (width 0.1))
(gr_line (start 94.7928 104.22382) (end 94.7928 104.12476)(layer B.SilkS) (width 0.1))
(gr_line (start 94.7928 104.12476) (end 94.81312 104.04348)(layer B.SilkS) (width 0.1))
(gr_line (start 94.81312 104.04348) (end 94.83344 104.00284)(layer B.SilkS) (width 0.1))
(gr_line (start 94.83344 104.00284) (end 94.85375999999999 103.98252)(layer B.SilkS) (width 0.1))
(gr_line (start 94.85375999999999 103.98252) (end 94.8944 103.96474)(layer B.SilkS) (width 0.1))
(gr_line (start 93.83268 105.07218) (end 93.83268 104.79278)(layer B.SilkS) (width 0.1))
(gr_line (start 93.83268 104.65054) (end 93.81236 104.67086)(layer B.SilkS) (width 0.1))
(gr_line (start 93.81236 104.67086) (end 93.83268 104.69118)(layer B.SilkS) (width 0.1))
(gr_line (start 93.83268 104.69118) (end 93.85299999999999 104.67086)(layer B.SilkS) (width 0.1))
(gr_line (start 93.85299999999999 104.67086) (end 93.83268 104.65054)(layer B.SilkS) (width 0.1))
(gr_line (start 93.83268 104.65054) (end 93.83268 104.69118)(layer B.SilkS) (width 0.1))
(gr_line (start 94.03334 104.79278) (end 94.03334 105.07218)(layer B.SilkS) (width 0.1))
(gr_line (start 94.03334 104.83088) (end 94.05365999999999 104.81056)(layer B.SilkS) (width 0.1))
(gr_line (start 94.05365999999999 104.81056) (end 94.0943 104.79278)(layer B.SilkS) (width 0.1))
(gr_line (start 94.0943 104.79278) (end 94.15272 104.79278)(layer B.SilkS) (width 0.1))
(gr_line (start 94.15272 104.79278) (end 94.19336 104.81056)(layer B.SilkS) (width 0.1))
(gr_line (start 94.19336 104.81056) (end 94.21368 104.8512)(layer B.SilkS) (width 0.1))
(gr_line (start 94.21368 104.8512) (end 94.21368 105.07218)(layer B.SilkS) (width 0.1))
(gr_line (start 94.39402 104.69118) (end 94.41434 104.67086)(layer B.SilkS) (width 0.1))
(gr_line (start 94.41434 104.67086) (end 94.45244 104.65054)(layer B.SilkS) (width 0.1))
(gr_line (start 94.45244 104.65054) (end 94.55404 104.65054)(layer B.SilkS) (width 0.1))
(gr_line (start 94.55404 104.65054) (end 94.59214 104.67086)(layer B.SilkS) (width 0.1))
(gr_line (start 94.59214 104.67086) (end 94.61246 104.69118)(layer B.SilkS) (width 0.1))
(gr_line (start 94.61246 104.69118) (end 94.63278 104.73182)(layer B.SilkS) (width 0.1))
(gr_line (start 94.63278 104.73182) (end 94.63278 104.77246)(layer B.SilkS) (width 0.1))
(gr_line (start 94.63278 104.77246) (end 94.61246 104.83088)(layer B.SilkS) (width 0.1))
(gr_line (start 94.61246 104.83088) (end 94.3737 105.07218)(layer B.SilkS) (width 0.1))
(gr_line (start 94.3737 105.07218) (end 94.63278 105.07218)(layer B.SilkS) (width 0.1))
(gr_line (start 94.83344 105.07218) (end 94.91218000000001 105.07218)(layer B.SilkS) (width 0.1))
(gr_line (start 94.91218000000001 105.07218) (end 94.95282 105.05186)(layer B.SilkS) (width 0.1))
(gr_line (start 94.95282 105.05186) (end 94.97314 105.03154)(layer B.SilkS) (width 0.1))
(gr_line (start 94.97314 105.03154) (end 95.01378 104.97058)(layer B.SilkS) (width 0.1))
(gr_line (start 95.01378 104.97058) (end 95.0341 104.89184)(layer B.SilkS) (width 0.1))
(gr_line (start 95.0341 104.89184) (end 95.0341 104.73182)(layer B.SilkS) (width 0.1))
(gr_line (start 95.0341 104.73182) (end 95.01378 104.69118)(layer B.SilkS) (width 0.1))
(gr_line (start 95.01378 104.69118) (end 94.99346 104.67086)(layer B.SilkS) (width 0.1))
(gr_line (start 94.99346 104.67086) (end 94.95282 104.65054)(layer B.SilkS) (width 0.1))
(gr_line (start 94.95282 104.65054) (end 94.87408000000001 104.65054)(layer B.SilkS) (width 0.1))
(gr_line (start 94.87408000000001 104.65054) (end 94.83344 104.67086)(layer B.SilkS) (width 0.1))
(gr_line (start 94.83344 104.67086) (end 94.81312 104.69118)(layer B.SilkS) (width 0.1))
(gr_line (start 94.81312 104.69118) (end 94.7928 104.73182)(layer B.SilkS) (width 0.1))
(gr_line (start 94.7928 104.73182) (end 94.7928 104.83088)(layer B.SilkS) (width 0.1))
(gr_line (start 94.7928 104.83088) (end 94.81312 104.87152)(layer B.SilkS) (width 0.1))
(gr_line (start 94.81312 104.87152) (end 94.83344 104.89184)(layer B.SilkS) (width 0.1))
(gr_line (start 94.83344 104.89184) (end 94.87408000000001 104.91216)(layer B.SilkS) (width 0.1))
(gr_line (start 94.87408000000001 104.91216) (end 94.95282 104.91216)(layer B.SilkS) (width 0.1))
(gr_line (start 94.95282 104.91216) (end 94.99346 104.89184)(layer B.SilkS) (width 0.1))
(gr_line (start 94.99346 104.89184) (end 95.01378 104.87152)(layer B.SilkS) (width 0.1))
(gr_line (start 95.01378 104.87152) (end 95.0341 104.83088)(layer B.SilkS) (width 0.1))
(gr_line (start 93.83268 105.76052) (end 93.83268 105.47858)(layer B.SilkS) (width 0.1))
(gr_line (start 93.83268 105.33888) (end 93.81236 105.3592)(layer B.SilkS) (width 0.1))
(gr_line (start 93.81236 105.3592) (end 93.83268 105.37952)(layer B.SilkS) (width 0.1))
(gr_line (start 93.83268 105.37952) (end 93.85299999999999 105.3592)(layer B.SilkS) (width 0.1))
(gr_line (start 93.85299999999999 105.3592) (end 93.83268 105.33888)(layer B.SilkS) (width 0.1))
(gr_line (start 93.83268 105.33888) (end 93.83268 105.37952)(layer B.SilkS) (width 0.1))
(gr_line (start 94.03334 105.47858) (end 94.03334 105.76052)(layer B.SilkS) (width 0.1))
(gr_line (start 94.03334 105.51922) (end 94.05365999999999 105.4989)(layer B.SilkS) (width 0.1))
(gr_line (start 94.05365999999999 105.4989) (end 94.0943 105.47858)(layer B.SilkS) (width 0.1))
(gr_line (start 94.0943 105.47858) (end 94.15272 105.47858)(layer B.SilkS) (width 0.1))
(gr_line (start 94.15272 105.47858) (end 94.19336 105.4989)(layer B.SilkS) (width 0.1))
(gr_line (start 94.19336 105.4989) (end 94.21368 105.53954)(layer B.SilkS) (width 0.1))
(gr_line (start 94.21368 105.53954) (end 94.21368 105.76052)(layer B.SilkS) (width 0.1))
(gr_line (start 94.39402 105.37952) (end 94.41434 105.3592)(layer B.SilkS) (width 0.1))
(gr_line (start 94.41434 105.3592) (end 94.45244 105.33888)(layer B.SilkS) (width 0.1))
(gr_line (start 94.45244 105.33888) (end 94.55404 105.33888)(layer B.SilkS) (width 0.1))
(gr_line (start 94.55404 105.33888) (end 94.59214 105.3592)(layer B.SilkS) (width 0.1))
(gr_line (start 94.59214 105.3592) (end 94.61246 105.37952)(layer B.SilkS) (width 0.1))
(gr_line (start 94.61246 105.37952) (end 94.63278 105.42016)(layer B.SilkS) (width 0.1))
(gr_line (start 94.63278 105.42016) (end 94.63278 105.4608)(layer B.SilkS) (width 0.1))
(gr_line (start 94.63278 105.4608) (end 94.61246 105.51922)(layer B.SilkS) (width 0.1))
(gr_line (start 94.61246 105.51922) (end 94.3737 105.76052)(layer B.SilkS) (width 0.1))
(gr_line (start 94.3737 105.76052) (end 94.63278 105.76052)(layer B.SilkS) (width 0.1))
(gr_line (start 94.87408000000001 105.51922) (end 94.83344 105.4989)(layer B.SilkS) (width 0.1))
(gr_line (start 94.83344 105.4989) (end 94.81312 105.47858)(layer B.SilkS) (width 0.1))
(gr_line (start 94.81312 105.47858) (end 94.7928 105.44048)(layer B.SilkS) (width 0.1))
(gr_line (start 94.7928 105.44048) (end 94.7928 105.42016)(layer B.SilkS) (width 0.1))
(gr_line (start 94.7928 105.42016) (end 94.81312 105.37952)(layer B.SilkS) (width 0.1))
(gr_line (start 94.81312 105.37952) (end 94.83344 105.3592)(layer B.SilkS) (width 0.1))
(gr_line (start 94.83344 105.3592) (end 94.87408000000001 105.33888)(layer B.SilkS) (width 0.1))
(gr_line (start 94.87408000000001 105.33888) (end 94.95282 105.33888)(layer B.SilkS) (width 0.1))
(gr_line (start 94.95282 105.33888) (end 94.99346 105.3592)(layer B.SilkS) (width 0.1))
(gr_line (start 94.99346 105.3592) (end 95.01378 105.37952)(layer B.SilkS) (width 0.1))
(gr_line (start 95.01378 105.37952) (end 95.0341 105.42016)(layer B.SilkS) (width 0.1))
(gr_line (start 95.0341 105.42016) (end 95.0341 105.44048)(layer B.SilkS) (width 0.1))
(gr_line (start 95.0341 105.44048) (end 95.01378 105.47858)(layer B.SilkS) (width 0.1))
(gr_line (start 95.01378 105.47858) (end 94.99346 105.4989)(layer B.SilkS) (width 0.1))
(gr_line (start 94.99346 105.4989) (end 94.95282 105.51922)(layer B.SilkS) (width 0.1))
(gr_line (start 94.95282 105.51922) (end 94.87408000000001 105.51922)(layer B.SilkS) (width 0.1))
(gr_line (start 94.87408000000001 105.51922) (end 94.83344 105.53954)(layer B.SilkS) (width 0.1))
(gr_line (start 94.83344 105.53954) (end 94.81312 105.55986)(layer B.SilkS) (width 0.1))
(gr_line (start 94.81312 105.55986) (end 94.7928 105.6005)(layer B.SilkS) (width 0.1))
(gr_line (start 94.7928 105.6005) (end 94.7928 105.67924)(layer B.SilkS) (width 0.1))
(gr_line (start 94.7928 105.67924) (end 94.81312 105.71988)(layer B.SilkS) (width 0.1))
(gr_line (start 94.81312 105.71988) (end 94.83344 105.7402)(layer B.SilkS) (width 0.1))
(gr_line (start 94.83344 105.7402) (end 94.87408000000001 105.76052)(layer B.SilkS) (width 0.1))
(gr_line (start 94.87408000000001 105.76052) (end 94.95282 105.76052)(layer B.SilkS) (width 0.1))
(gr_line (start 94.95282 105.76052) (end 94.99346 105.7402)(layer B.SilkS) (width 0.1))
(gr_line (start 94.99346 105.7402) (end 95.01378 105.71988)(layer B.SilkS) (width 0.1))
(gr_line (start 95.01378 105.71988) (end 95.0341 105.67924)(layer B.SilkS) (width 0.1))
(gr_line (start 95.0341 105.67924) (end 95.0341 105.6005)(layer B.SilkS) (width 0.1))
(gr_line (start 95.0341 105.6005) (end 95.01378 105.55986)(layer B.SilkS) (width 0.1))
(gr_line (start 95.01378 105.55986) (end 94.99346 105.53954)(layer B.SilkS) (width 0.1))
(gr_line (start 94.99346 105.53954) (end 94.95282 105.51922)(layer B.SilkS) (width 0.1))
(gr_line (start 93.83268 106.44886) (end 93.83268 106.16692)(layer B.SilkS) (width 0.1))
(gr_line (start 93.83268 106.02722) (end 93.81236 106.04754)(layer B.SilkS) (width 0.1))
(gr_line (start 93.81236 106.04754) (end 93.83268 106.06786)(layer B.SilkS) (width 0.1))
(gr_line (start 93.83268 106.06786) (end 93.85299999999999 106.04754)(layer B.SilkS) (width 0.1))
(gr_line (start 93.85299999999999 106.04754) (end 93.83268 106.02722)(layer B.SilkS) (width 0.1))
(gr_line (start 93.83268 106.02722) (end 93.83268 106.06786)(layer B.SilkS) (width 0.1))
(gr_line (start 94.03334 106.16692) (end 94.03334 106.44886)(layer B.SilkS) (width 0.1))
(gr_line (start 94.03334 106.20756) (end 94.05365999999999 106.18724)(layer B.SilkS) (width 0.1))
(gr_line (start 94.05365999999999 106.18724) (end 94.0943 106.16692)(layer B.SilkS) (width 0.1))
(gr_line (start 94.0943 106.16692) (end 94.15272 106.16692)(layer B.SilkS) (width 0.1))
(gr_line (start 94.15272 106.16692) (end 94.19336 106.18724)(layer B.SilkS) (width 0.1))
(gr_line (start 94.19336 106.18724) (end 94.21368 106.22788)(layer B.SilkS) (width 0.1))
(gr_line (start 94.21368 106.22788) (end 94.21368 106.44886)(layer B.SilkS) (width 0.1))
(gr_line (start 94.39402 106.06786) (end 94.41434 106.04754)(layer B.SilkS) (width 0.1))
(gr_line (start 94.41434 106.04754) (end 94.45244 106.02722)(layer B.SilkS) (width 0.1))
(gr_line (start 94.45244 106.02722) (end 94.55404 106.02722)(layer B.SilkS) (width 0.1))
(gr_line (start 94.55404 106.02722) (end 94.59214 106.04754)(layer B.SilkS) (width 0.1))
(gr_line (start 94.59214 106.04754) (end 94.61246 106.06786)(layer B.SilkS) (width 0.1))
(gr_line (start 94.61246 106.06786) (end 94.63278 106.1085)(layer B.SilkS) (width 0.1))
(gr_line (start 94.63278 106.1085) (end 94.63278 106.1466)(layer B.SilkS) (width 0.1))
(gr_line (start 94.63278 106.1466) (end 94.61246 106.20756)(layer B.SilkS) (width 0.1))
(gr_line (start 94.61246 106.20756) (end 94.3737 106.44886)(layer B.SilkS) (width 0.1))
(gr_line (start 94.3737 106.44886) (end 94.63278 106.44886)(layer B.SilkS) (width 0.1))
(gr_line (start 94.77248 106.02722) (end 95.05441999999999 106.02722)(layer B.SilkS) (width 0.1))
(gr_line (start 95.05441999999999 106.02722) (end 94.87408000000001 106.44886)(layer B.SilkS) (width 0.1))
(gr_line (start 93.83268 107.13466) (end 93.83268 106.85526)(layer B.SilkS) (width 0.1))
(gr_line (start 93.83268 106.71556) (end 93.81236 106.73588)(layer B.SilkS) (width 0.1))
(gr_line (start 93.81236 106.73588) (end 93.83268 106.7562)(layer B.SilkS) (width 0.1))
(gr_line (start 93.83268 106.7562) (end 93.85299999999999 106.73588)(layer B.SilkS) (width 0.1))
(gr_line (start 93.85299999999999 106.73588) (end 93.83268 106.71556)(layer B.SilkS) (width 0.1))
(gr_line (start 93.83268 106.71556) (end 93.83268 106.7562)(layer B.SilkS) (width 0.1))
(gr_line (start 94.03334 106.85526) (end 94.03334 107.13466)(layer B.SilkS) (width 0.1))
(gr_line (start 94.03334 106.8959) (end 94.05365999999999 106.87558)(layer B.SilkS) (width 0.1))
(gr_line (start 94.05365999999999 106.87558) (end 94.0943 106.85526)(layer B.SilkS) (width 0.1))
(gr_line (start 94.0943 106.85526) (end 94.15272 106.85526)(layer B.SilkS) (width 0.1))
(gr_line (start 94.15272 106.85526) (end 94.19336 106.87558)(layer B.SilkS) (width 0.1))
(gr_line (start 94.19336 106.87558) (end 94.21368 106.91622)(layer B.SilkS) (width 0.1))
(gr_line (start 94.21368 106.91622) (end 94.21368 107.13466)(layer B.SilkS) (width 0.1))
(gr_line (start 94.39402 106.7562) (end 94.41434 106.73588)(layer B.SilkS) (width 0.1))
(gr_line (start 94.41434 106.73588) (end 94.45244 106.71556)(layer B.SilkS) (width 0.1))
(gr_line (start 94.45244 106.71556) (end 94.55404 106.71556)(layer B.SilkS) (width 0.1))
(gr_line (start 94.55404 106.71556) (end 94.59214 106.73588)(layer B.SilkS) (width 0.1))
(gr_line (start 94.59214 106.73588) (end 94.61246 106.7562)(layer B.SilkS) (width 0.1))
(gr_line (start 94.61246 106.7562) (end 94.63278 106.79684)(layer B.SilkS) (width 0.1))
(gr_line (start 94.63278 106.79684) (end 94.63278 106.83494)(layer B.SilkS) (width 0.1))
(gr_line (start 94.63278 106.83494) (end 94.61246 106.8959)(layer B.SilkS) (width 0.1))
(gr_line (start 94.61246 106.8959) (end 94.3737 107.13466)(layer B.SilkS) (width 0.1))
(gr_line (start 94.3737 107.13466) (end 94.63278 107.13466)(layer B.SilkS) (width 0.1))
(gr_line (start 94.99346 106.71556) (end 94.91218000000001 106.71556)(layer B.SilkS) (width 0.1))
(gr_line (start 94.91218000000001 106.71556) (end 94.87408000000001 106.73588)(layer B.SilkS) (width 0.1))
(gr_line (start 94.87408000000001 106.73588) (end 94.85375999999999 106.7562)(layer B.SilkS) (width 0.1))
(gr_line (start 94.85375999999999 106.7562) (end 94.81312 106.81462)(layer B.SilkS) (width 0.1))
(gr_line (start 94.81312 106.81462) (end 94.7928 106.8959)(layer B.SilkS) (width 0.1))
(gr_line (start 94.7928 106.8959) (end 94.7928 107.05592)(layer B.SilkS) (width 0.1))
(gr_line (start 94.7928 107.05592) (end 94.81312 107.09656)(layer B.SilkS) (width 0.1))
(gr_line (start 94.81312 107.09656) (end 94.83344 107.11688)(layer B.SilkS) (width 0.1))
(gr_line (start 94.83344 107.11688) (end 94.87408000000001 107.13466)(layer B.SilkS) (width 0.1))
(gr_line (start 94.87408000000001 107.13466) (end 94.95282 107.13466)(layer B.SilkS) (width 0.1))
(gr_line (start 94.95282 107.13466) (end 94.99346 107.11688)(layer B.SilkS) (width 0.1))
(gr_line (start 94.99346 107.11688) (end 95.01378 107.09656)(layer B.SilkS) (width 0.1))
(gr_line (start 95.01378 107.09656) (end 95.0341 107.05592)(layer B.SilkS) (width 0.1))
(gr_line (start 95.0341 107.05592) (end 95.0341 106.95686)(layer B.SilkS) (width 0.1))
(gr_line (start 95.0341 106.95686) (end 95.01378 106.91622)(layer B.SilkS) (width 0.1))
(gr_line (start 95.01378 106.91622) (end 94.99346 106.8959)(layer B.SilkS) (width 0.1))
(gr_line (start 94.99346 106.8959) (end 94.95282 106.87558)(layer B.SilkS) (width 0.1))
(gr_line (start 94.95282 106.87558) (end 94.87408000000001 106.87558)(layer B.SilkS) (width 0.1))
(gr_line (start 94.87408000000001 106.87558) (end 94.83344 106.8959)(layer B.SilkS) (width 0.1))
(gr_line (start 94.83344 106.8959) (end 94.81312 106.91622)(layer B.SilkS) (width 0.1))
(gr_line (start 94.81312 106.91622) (end 94.7928 106.95686)(layer B.SilkS) (width 0.1))
(gr_line (start 93.83268 107.823) (end 93.83268 107.5436)(layer B.SilkS) (width 0.1))
(gr_line (start 93.83268 107.4039) (end 93.81236 107.42422)(layer B.SilkS) (width 0.1))
(gr_line (start 93.81236 107.42422) (end 93.83268 107.44454)(layer B.SilkS) (width 0.1))
(gr_line (start 93.83268 107.44454) (end 93.85299999999999 107.42422)(layer B.SilkS) (width 0.1))
(gr_line (start 93.85299999999999 107.42422) (end 93.83268 107.4039)(layer B.SilkS) (width 0.1))
(gr_line (start 93.83268 107.4039) (end 93.83268 107.44454)(layer B.SilkS) (width 0.1))
(gr_line (start 94.03334 107.5436) (end 94.03334 107.823)(layer B.SilkS) (width 0.1))
(gr_line (start 94.03334 107.58424) (end 94.05365999999999 107.56392)(layer B.SilkS) (width 0.1))
(gr_line (start 94.05365999999999 107.56392) (end 94.0943 107.5436)(layer B.SilkS) (width 0.1))
(gr_line (start 94.0943 107.5436) (end 94.15272 107.5436)(layer B.SilkS) (width 0.1))
(gr_line (start 94.15272 107.5436) (end 94.19336 107.56392)(layer B.SilkS) (width 0.1))
(gr_line (start 94.19336 107.56392) (end 94.21368 107.60456)(layer B.SilkS) (width 0.1))
(gr_line (start 94.21368 107.60456) (end 94.21368 107.823)(layer B.SilkS) (width 0.1))
(gr_line (start 94.39402 107.44454) (end 94.41434 107.42422)(layer B.SilkS) (width 0.1))
(gr_line (start 94.41434 107.42422) (end 94.45244 107.4039)(layer B.SilkS) (width 0.1))
(gr_line (start 94.45244 107.4039) (end 94.55404 107.4039)(layer B.SilkS) (width 0.1))
(gr_line (start 94.55404 107.4039) (end 94.59214 107.42422)(layer B.SilkS) (width 0.1))
(gr_line (start 94.59214 107.42422) (end 94.61246 107.44454)(layer B.SilkS) (width 0.1))
(gr_line (start 94.61246 107.44454) (end 94.63278 107.48264)(layer B.SilkS) (width 0.1))
(gr_line (start 94.63278 107.48264) (end 94.63278 107.52328)(layer B.SilkS) (width 0.1))
(gr_line (start 94.63278 107.52328) (end 94.61246 107.58424)(layer B.SilkS) (width 0.1))
(gr_line (start 94.61246 107.58424) (end 94.3737 107.823)(layer B.SilkS) (width 0.1))
(gr_line (start 94.3737 107.823) (end 94.63278 107.823)(layer B.SilkS) (width 0.1))
(gr_line (start 95.01378 107.4039) (end 94.81312 107.4039)(layer B.SilkS) (width 0.1))
(gr_line (start 94.81312 107.4039) (end 94.7928 107.60456)(layer B.SilkS) (width 0.1))
(gr_line (start 94.7928 107.60456) (end 94.81312 107.58424)(layer B.SilkS) (width 0.1))
(gr_line (start 94.81312 107.58424) (end 94.85375999999999 107.56392)(layer B.SilkS) (width 0.1))
(gr_line (start 94.85375999999999 107.56392) (end 94.95282 107.56392)(layer B.SilkS) (width 0.1))
(gr_line (start 94.95282 107.56392) (end 94.99346 107.58424)(layer B.SilkS) (width 0.1))
(gr_line (start 94.99346 107.58424) (end 95.01378 107.60456)(layer B.SilkS) (width 0.1))
(gr_line (start 95.01378 107.60456) (end 95.0341 107.64266)(layer B.SilkS) (width 0.1))
(gr_line (start 95.0341 107.64266) (end 95.0341 107.74426)(layer B.SilkS) (width 0.1))
(gr_line (start 95.0341 107.74426) (end 95.01378 107.7849)(layer B.SilkS) (width 0.1))
(gr_line (start 95.01378 107.7849) (end 94.99346 107.80268)(layer B.SilkS) (width 0.1))
(gr_line (start 94.99346 107.80268) (end 94.95282 107.823)(layer B.SilkS) (width 0.1))
(gr_line (start 94.95282 107.823) (end 94.85375999999999 107.823)(layer B.SilkS) (width 0.1))
(gr_line (start 94.85375999999999 107.823) (end 94.81312 107.80268)(layer B.SilkS) (width 0.1))
(gr_line (start 94.81312 107.80268) (end 94.7928 107.7849)(layer B.SilkS) (width 0.1))
(gr_line (start 93.83268 108.51134) (end 93.83268 108.23194)(layer B.SilkS) (width 0.1))
(gr_line (start 93.83268 108.09224) (end 93.81236 108.11256)(layer B.SilkS) (width 0.1))
(gr_line (start 93.81236 108.11256) (end 93.83268 108.13288)(layer B.SilkS) (width 0.1))
(gr_line (start 93.83268 108.13288) (end 93.85299999999999 108.11256)(layer B.SilkS) (width 0.1))
(gr_line (start 93.85299999999999 108.11256) (end 93.83268 108.09224)(layer B.SilkS) (width 0.1))
(gr_line (start 93.83268 108.09224) (end 93.83268 108.13288)(layer B.SilkS) (width 0.1))
(gr_line (start 94.03334 108.23194) (end 94.03334 108.51134)(layer B.SilkS) (width 0.1))
(gr_line (start 94.03334 108.27258) (end 94.05365999999999 108.25226)(layer B.SilkS) (width 0.1))
(gr_line (start 94.05365999999999 108.25226) (end 94.0943 108.23194)(layer B.SilkS) (width 0.1))
(gr_line (start 94.0943 108.23194) (end 94.15272 108.23194)(layer B.SilkS) (width 0.1))
(gr_line (start 94.15272 108.23194) (end 94.19336 108.25226)(layer B.SilkS) (width 0.1))
(gr_line (start 94.19336 108.25226) (end 94.21368 108.2929)(layer B.SilkS) (width 0.1))
(gr_line (start 94.21368 108.2929) (end 94.21368 108.51134)(layer B.SilkS) (width 0.1))
(gr_line (start 94.39402 108.13288) (end 94.41434 108.11256)(layer B.SilkS) (width 0.1))
(gr_line (start 94.41434 108.11256) (end 94.45244 108.09224)(layer B.SilkS) (width 0.1))
(gr_line (start 94.45244 108.09224) (end 94.55404 108.09224)(layer B.SilkS) (width 0.1))
(gr_line (start 94.55404 108.09224) (end 94.59214 108.11256)(layer B.SilkS) (width 0.1))
(gr_line (start 94.59214 108.11256) (end 94.61246 108.13288)(layer B.SilkS) (width 0.1))
(gr_line (start 94.61246 108.13288) (end 94.63278 108.17098)(layer B.SilkS) (width 0.1))
(gr_line (start 94.63278 108.17098) (end 94.63278 108.21162)(layer B.SilkS) (width 0.1))
(gr_line (start 94.63278 108.21162) (end 94.61246 108.27258)(layer B.SilkS) (width 0.1))
(gr_line (start 94.61246 108.27258) (end 94.3737 108.51134)(layer B.SilkS) (width 0.1))
(gr_line (start 94.3737 108.51134) (end 94.63278 108.51134)(layer B.SilkS) (width 0.1))
(gr_line (start 94.99346 108.23194) (end 94.99346 108.51134)(layer B.SilkS) (width 0.1))
(gr_line (start 94.8944 108.07192) (end 94.7928 108.37164)(layer B.SilkS) (width 0.1))
(gr_line (start 94.7928 108.37164) (end 95.05441999999999 108.37164)(layer B.SilkS) (width 0.1))
(gr_line (start 94.1832 109.19968) (end 94.04349999999999 108.99902)(layer B.SilkS) (width 0.1))
(gr_line (start 93.94444 109.19968) (end 93.94444 108.78058)(layer B.SilkS) (width 0.1))
(gr_line (start 93.94444 108.78058) (end 94.10446 108.78058)(layer B.SilkS) (width 0.1))
(gr_line (start 94.10446 108.78058) (end 94.14256 108.8009)(layer B.SilkS) (width 0.1))
(gr_line (start 94.14256 108.8009) (end 94.16288 108.81868)(layer B.SilkS) (width 0.1))
(gr_line (start 94.16288 108.81868) (end 94.1832 108.85932)(layer B.SilkS) (width 0.1))
(gr_line (start 94.1832 108.85932) (end 94.1832 108.92028)(layer B.SilkS) (width 0.1))
(gr_line (start 94.1832 108.92028) (end 94.16288 108.96092)(layer B.SilkS) (width 0.1))
(gr_line (start 94.16288 108.96092) (end 94.14256 108.9787)(layer B.SilkS) (width 0.1))
(gr_line (start 94.14256 108.9787) (end 94.10446 108.99902)(layer B.SilkS) (width 0.1))
(gr_line (start 94.10446 108.99902) (end 93.94444 108.99902)(layer B.SilkS) (width 0.1))
(gr_line (start 94.36354 108.9787) (end 94.50324000000001 108.9787)(layer B.SilkS) (width 0.1))
(gr_line (start 94.5642 109.19968) (end 94.36354 109.19968)(layer B.SilkS) (width 0.1))
(gr_line (start 94.36354 109.19968) (end 94.36354 108.78058)(layer B.SilkS) (width 0.1))
(gr_line (start 94.36354 108.78058) (end 94.5642 108.78058)(layer B.SilkS) (width 0.1))
(gr_line (start 94.88424000000001 108.9787) (end 94.742 108.9787)(layer B.SilkS) (width 0.1))
(gr_line (start 94.742 109.19968) (end 94.742 108.78058)(layer B.SilkS) (width 0.1))
(gr_line (start 94.742 108.78058) (end 94.94266 108.78058)(layer B.SilkS) (width 0.1))
(gr_line (start 92.98685999999999 123.61164) (end 92.94622 123.59386)(layer B.SilkS) (width 0.1))
(gr_line (start 92.94622 123.59386) (end 92.9259 123.55322)(layer B.SilkS) (width 0.1))
(gr_line (start 92.9259 123.55322) (end 92.9259 123.19254)(layer B.SilkS) (width 0.1))
(gr_line (start 93.14688 123.61164) (end 93.14688 123.33224)(layer B.SilkS) (width 0.1))
(gr_line (start 93.14688 123.19254) (end 93.12656 123.21286)(layer B.SilkS) (width 0.1))
(gr_line (start 93.12656 123.21286) (end 93.14688 123.23318)(layer B.SilkS) (width 0.1))
(gr_line (start 93.14688 123.23318) (end 93.16719999999999 123.21286)(layer B.SilkS) (width 0.1))
(gr_line (start 93.16719999999999 123.21286) (end 93.14688 123.19254)(layer B.SilkS) (width 0.1))
(gr_line (start 93.14688 123.19254) (end 93.14688 123.23318)(layer B.SilkS) (width 0.1))
(gr_line (start 93.345 123.33224) (end 93.345 123.61164)(layer B.SilkS) (width 0.1))
(gr_line (start 93.345 123.37288) (end 93.36532 123.35256)(layer B.SilkS) (width 0.1))
(gr_line (start 93.36532 123.35256) (end 93.40595999999999 123.33224)(layer B.SilkS) (width 0.1))
(gr_line (start 93.40595999999999 123.33224) (end 93.46692 123.33224)(layer B.SilkS) (width 0.1))
(gr_line (start 93.46692 123.33224) (end 93.50502 123.35256)(layer B.SilkS) (width 0.1))
(gr_line (start 93.50502 123.35256) (end 93.52534 123.3932)(layer B.SilkS) (width 0.1))
(gr_line (start 93.52534 123.3932) (end 93.52534 123.61164)(layer B.SilkS) (width 0.1))
(gr_line (start 93.88602 123.59386) (end 93.84538000000001 123.61164)(layer B.SilkS) (width 0.1))
(gr_line (start 93.84538000000001 123.61164) (end 93.76664 123.61164)(layer B.SilkS) (width 0.1))
(gr_line (start 93.76664 123.61164) (end 93.726 123.59386)(layer B.SilkS) (width 0.1))
(gr_line (start 93.726 123.59386) (end 93.70568 123.55322)(layer B.SilkS) (width 0.1))
(gr_line (start 93.70568 123.55322) (end 93.70568 123.3932)(layer B.SilkS) (width 0.1))
(gr_line (start 93.70568 123.3932) (end 93.726 123.35256)(layer B.SilkS) (width 0.1))
(gr_line (start 93.726 123.35256) (end 93.76664 123.33224)(layer B.SilkS) (width 0.1))
(gr_line (start 93.76664 123.33224) (end 93.84538000000001 123.33224)(layer B.SilkS) (width 0.1))
(gr_line (start 93.84538000000001 123.33224) (end 93.88602 123.35256)(layer B.SilkS) (width 0.1))
(gr_line (start 93.88602 123.35256) (end 93.90634 123.3932)(layer B.SilkS) (width 0.1))
(gr_line (start 93.90634 123.3932) (end 93.90634 123.43384)(layer B.SilkS) (width 0.1))
(gr_line (start 93.90634 123.43384) (end 93.70568 123.47194)(layer B.SilkS) (width 0.1))
(gr_line (start 94.08668 123.61164) (end 94.08668 123.19254)(layer B.SilkS) (width 0.1))
(gr_line (start 94.08668 123.19254) (end 94.18574 123.19254)(layer B.SilkS) (width 0.1))
(gr_line (start 94.18574 123.19254) (end 94.2467 123.21286)(layer B.SilkS) (width 0.1))
(gr_line (start 94.2467 123.21286) (end 94.28734 123.2535)(layer B.SilkS) (width 0.1))
(gr_line (start 94.28734 123.2535) (end 94.30512 123.2916)(layer B.SilkS) (width 0.1))
(gr_line (start 94.30512 123.2916) (end 94.32544 123.37288)(layer B.SilkS) (width 0.1))
(gr_line (start 94.32544 123.37288) (end 94.32544 123.43384)(layer B.SilkS) (width 0.1))
(gr_line (start 94.32544 123.43384) (end 94.30512 123.51258)(layer B.SilkS) (width 0.1))
(gr_line (start 94.30512 123.51258) (end 94.28734 123.55322)(layer B.SilkS) (width 0.1))
(gr_line (start 94.28734 123.55322) (end 94.2467 123.59386)(layer B.SilkS) (width 0.1))
(gr_line (start 94.2467 123.59386) (end 94.18574 123.61164)(layer B.SilkS) (width 0.1))
(gr_line (start 94.18574 123.61164) (end 94.08668 123.61164)(layer B.SilkS) (width 0.1))
(gr_line (start 94.58705999999999 123.19254) (end 94.6658 123.19254)(layer B.SilkS) (width 0.1))
(gr_line (start 94.6658 123.19254) (end 94.70644 123.21286)(layer B.SilkS) (width 0.1))
(gr_line (start 94.70644 123.21286) (end 94.74708 123.2535)(layer B.SilkS) (width 0.1))
(gr_line (start 94.74708 123.2535) (end 94.76739999999999 123.33224)(layer B.SilkS) (width 0.1))
(gr_line (start 94.76739999999999 123.33224) (end 94.76739999999999 123.47194)(layer B.SilkS) (width 0.1))
(gr_line (start 94.76739999999999 123.47194) (end 94.74708 123.55322)(layer B.SilkS) (width 0.1))
(gr_line (start 94.74708 123.55322) (end 94.70644 123.59386)(layer B.SilkS) (width 0.1))
(gr_line (start 94.70644 123.59386) (end 94.6658 123.61164)(layer B.SilkS) (width 0.1))
(gr_line (start 94.6658 123.61164) (end 94.58705999999999 123.61164)(layer B.SilkS) (width 0.1))
(gr_line (start 94.58705999999999 123.61164) (end 94.54642 123.59386)(layer B.SilkS) (width 0.1))
(gr_line (start 94.54642 123.59386) (end 94.50578 123.55322)(layer B.SilkS) (width 0.1))
(gr_line (start 94.50578 123.55322) (end 94.48546 123.47194)(layer B.SilkS) (width 0.1))
(gr_line (start 94.48546 123.47194) (end 94.48546 123.33224)(layer B.SilkS) (width 0.1))
(gr_line (start 94.48546 123.33224) (end 94.50578 123.2535)(layer B.SilkS) (width 0.1))
(gr_line (start 94.50578 123.2535) (end 94.54642 123.21286)(layer B.SilkS) (width 0.1))
(gr_line (start 94.54642 123.21286) (end 94.58705999999999 123.19254)(layer B.SilkS) (width 0.1))
(gr_line (start 94.9071 123.19254) (end 95.00615999999999 123.61164)(layer B.SilkS) (width 0.1))
(gr_line (start 95.00615999999999 123.61164) (end 95.08744 123.31192)(layer B.SilkS) (width 0.1))
(gr_line (start 95.08744 123.31192) (end 95.16618 123.61164)(layer B.SilkS) (width 0.1))
(gr_line (start 95.16618 123.61164) (end 95.26524000000001 123.19254)(layer B.SilkS) (width 0.1))
(gr_line (start 95.42525999999999 123.61164) (end 95.42525999999999 123.19254)(layer B.SilkS) (width 0.1))
(gr_line (start 95.42525999999999 123.19254) (end 95.66656 123.61164)(layer B.SilkS) (width 0.1))
(gr_line (start 95.66656 123.61164) (end 95.66656 123.19254)(layer B.SilkS) (width 0.1))
(gr_line (start 93.97745999999999 123.9012) (end 93.93682 123.88088)(layer B.SilkS) (width 0.1))
(gr_line (start 93.93682 123.88088) (end 93.87586 123.88088)(layer B.SilkS) (width 0.1))
(gr_line (start 93.87586 123.88088) (end 93.81744 123.9012)(layer B.SilkS) (width 0.1))
(gr_line (start 93.81744 123.9012) (end 93.77679999999999 123.94184)(layer B.SilkS) (width 0.1))
(gr_line (start 93.77679999999999 123.94184) (end 93.75648 123.97994)(layer B.SilkS) (width 0.1))
(gr_line (start 93.75648 123.97994) (end 93.73616 124.06122)(layer B.SilkS) (width 0.1))
(gr_line (start 93.73616 124.06122) (end 93.73616 124.11964)(layer B.SilkS) (width 0.1))
(gr_line (start 93.73616 124.11964) (end 93.75648 124.20092)(layer B.SilkS) (width 0.1))
(gr_line (start 93.75648 124.20092) (end 93.77679999999999 124.24156)(layer B.SilkS) (width 0.1))
(gr_line (start 93.77679999999999 124.24156) (end 93.81744 124.27966)(layer B.SilkS) (width 0.1))
(gr_line (start 93.81744 124.27966) (end 93.87586 124.29998)(layer B.SilkS) (width 0.1))
(gr_line (start 93.87586 124.29998) (end 93.9165 124.29998)(layer B.SilkS) (width 0.1))
(gr_line (start 93.9165 124.29998) (end 93.97745999999999 124.27966)(layer B.SilkS) (width 0.1))
(gr_line (start 93.97745999999999 124.27966) (end 93.99524 124.26188)(layer B.SilkS) (width 0.1))
(gr_line (start 93.99524 124.26188) (end 93.99524 124.11964)(layer B.SilkS) (width 0.1))
(gr_line (start 93.99524 124.11964) (end 93.9165 124.11964)(layer B.SilkS) (width 0.1))
(gr_line (start 94.17558 124.29998) (end 94.17558 123.88088)(layer B.SilkS) (width 0.1))
(gr_line (start 94.17558 123.88088) (end 94.41688000000001 124.29998)(layer B.SilkS) (width 0.1))
(gr_line (start 94.41688000000001 124.29998) (end 94.41688000000001 123.88088)(layer B.SilkS) (width 0.1))
(gr_line (start 94.61499999999999 124.29998) (end 94.61499999999999 123.88088)(layer B.SilkS) (width 0.1))
(gr_line (start 94.61499999999999 123.88088) (end 94.7166 123.88088)(layer B.SilkS) (width 0.1))
(gr_line (start 94.7166 123.88088) (end 94.77502 123.9012)(layer B.SilkS) (width 0.1))
(gr_line (start 94.77502 123.9012) (end 94.81565999999999 123.94184)(layer B.SilkS) (width 0.1))
(gr_line (start 94.81565999999999 123.94184) (end 94.83598000000001 123.97994)(layer B.SilkS) (width 0.1))
(gr_line (start 94.83598000000001 123.97994) (end 94.8563 124.06122)(layer B.SilkS) (width 0.1))
(gr_line (start 94.8563 124.06122) (end 94.8563 124.11964)(layer B.SilkS) (width 0.1))
(gr_line (start 94.8563 124.11964) (end 94.83598000000001 124.20092)(layer B.SilkS) (width 0.1))
(gr_line (start 94.83598000000001 124.20092) (end 94.81565999999999 124.24156)(layer B.SilkS) (width 0.1))
(gr_line (start 94.81565999999999 124.24156) (end 94.77502 124.27966)(layer B.SilkS) (width 0.1))
(gr_line (start 94.77502 124.27966) (end 94.7166 124.29998)(layer B.SilkS) (width 0.1))
(gr_line (start 94.7166 124.29998) (end 94.61499999999999 124.29998)(layer B.SilkS) (width 0.1))
(gr_line (start 93.90634 124.98832) (end 93.90634 124.70892)(layer B.SilkS) (width 0.1))
(gr_line (start 93.90634 124.56922) (end 93.88602 124.58954)(layer B.SilkS) (width 0.1))
(gr_line (start 93.88602 124.58954) (end 93.90634 124.60986)(layer B.SilkS) (width 0.1))
(gr_line (start 93.90634 124.60986) (end 93.92666 124.58954)(layer B.SilkS) (width 0.1))
(gr_line (start 93.92666 124.58954) (end 93.90634 124.56922)(layer B.SilkS) (width 0.1))
(gr_line (start 93.90634 124.56922) (end 93.90634 124.60986)(layer B.SilkS) (width 0.1))
(gr_line (start 94.107 124.70892) (end 94.107 124.98832)(layer B.SilkS) (width 0.1))
(gr_line (start 94.107 124.74956) (end 94.12732 124.72924)(layer B.SilkS) (width 0.1))
(gr_line (start 94.12732 124.72924) (end 94.16542 124.70892)(layer B.SilkS) (width 0.1))
(gr_line (start 94.16542 124.70892) (end 94.22638000000001 124.70892)(layer B.SilkS) (width 0.1))
(gr_line (start 94.22638000000001 124.70892) (end 94.26702 124.72924)(layer B.SilkS) (width 0.1))
(gr_line (start 94.26702 124.72924) (end 94.28734 124.76988)(layer B.SilkS) (width 0.1))
(gr_line (start 94.28734 124.76988) (end 94.28734 124.98832)(layer B.SilkS) (width 0.1))
(gr_line (start 94.44736 124.56922) (end 94.72676 124.56922)(layer B.SilkS) (width 0.1))
(gr_line (start 94.72676 124.56922) (end 94.54642 124.98832)(layer B.SilkS) (width 0.1))
(gr_line (start 93.90634 125.67666) (end 93.90634 125.39726)(layer B.SilkS) (width 0.1))
(gr_line (start 93.90634 125.25756) (end 93.88602 125.27788)(layer B.SilkS) (width 0.1))
(gr_line (start 93.88602 125.27788) (end 93.90634 125.29566)(layer B.SilkS) (width 0.1))
(gr_line (start 93.90634 125.29566) (end 93.92666 125.27788)(layer B.SilkS) (width 0.1))
(gr_line (start 93.92666 125.27788) (end 93.90634 125.25756)(layer B.SilkS) (width 0.1))
(gr_line (start 93.90634 125.25756) (end 93.90634 125.29566)(layer B.SilkS) (width 0.1))
(gr_line (start 94.107 125.39726) (end 94.107 125.67666)(layer B.SilkS) (width 0.1))
(gr_line (start 94.107 125.4379) (end 94.12732 125.41758)(layer B.SilkS) (width 0.1))
(gr_line (start 94.12732 125.41758) (end 94.16542 125.39726)(layer B.SilkS) (width 0.1))
(gr_line (start 94.16542 125.39726) (end 94.22638000000001 125.39726)(layer B.SilkS) (width 0.1))
(gr_line (start 94.22638000000001 125.39726) (end 94.26702 125.41758)(layer B.SilkS) (width 0.1))
(gr_line (start 94.26702 125.41758) (end 94.28734 125.45568)(layer B.SilkS) (width 0.1))
(gr_line (start 94.28734 125.45568) (end 94.28734 125.67666)(layer B.SilkS) (width 0.1))
(gr_line (start 94.6658 125.25756) (end 94.58705999999999 125.25756)(layer B.SilkS) (width 0.1))
(gr_line (start 94.58705999999999 125.25756) (end 94.54642 125.27788)(layer B.SilkS) (width 0.1))
(gr_line (start 94.54642 125.27788) (end 94.5261 125.29566)(layer B.SilkS) (width 0.1))
(gr_line (start 94.5261 125.29566) (end 94.48546 125.35662)(layer B.SilkS) (width 0.1))
(gr_line (start 94.48546 125.35662) (end 94.46514000000001 125.4379)(layer B.SilkS) (width 0.1))
(gr_line (start 94.46514000000001 125.4379) (end 94.46514000000001 125.59792)(layer B.SilkS) (width 0.1))
(gr_line (start 94.46514000000001 125.59792) (end 94.48546 125.63602)(layer B.SilkS) (width 0.1))
(gr_line (start 94.48546 125.63602) (end 94.50578 125.65634)(layer B.SilkS) (width 0.1))
(gr_line (start 94.50578 125.65634) (end 94.54642 125.67666)(layer B.SilkS) (width 0.1))
(gr_line (start 94.54642 125.67666) (end 94.62515999999999 125.67666)(layer B.SilkS) (width 0.1))
(gr_line (start 94.62515999999999 125.67666) (end 94.6658 125.65634)(layer B.SilkS) (width 0.1))
(gr_line (start 94.6658 125.65634) (end 94.68612 125.63602)(layer B.SilkS) (width 0.1))
(gr_line (start 94.68612 125.63602) (end 94.70644 125.59792)(layer B.SilkS) (width 0.1))
(gr_line (start 94.70644 125.59792) (end 94.70644 125.49632)(layer B.SilkS) (width 0.1))
(gr_line (start 94.70644 125.49632) (end 94.68612 125.45568)(layer B.SilkS) (width 0.1))
(gr_line (start 94.68612 125.45568) (end 94.6658 125.4379)(layer B.SilkS) (width 0.1))
(gr_line (start 94.6658 125.4379) (end 94.62515999999999 125.41758)(layer B.SilkS) (width 0.1))
(gr_line (start 94.62515999999999 125.41758) (end 94.54642 125.41758)(layer B.SilkS) (width 0.1))
(gr_line (start 94.54642 125.41758) (end 94.50578 125.4379)(layer B.SilkS) (width 0.1))
(gr_line (start 94.50578 125.4379) (end 94.48546 125.45568)(layer B.SilkS) (width 0.1))
(gr_line (start 94.48546 125.45568) (end 94.46514000000001 125.49632)(layer B.SilkS) (width 0.1))
(gr_line (start 93.90634 126.365) (end 93.90634 126.0856)(layer B.SilkS) (width 0.1))
(gr_line (start 93.90634 125.9459) (end 93.88602 125.96368)(layer B.SilkS) (width 0.1))
(gr_line (start 93.88602 125.96368) (end 93.90634 125.984)(layer B.SilkS) (width 0.1))
(gr_line (start 93.90634 125.984) (end 93.92666 125.96368)(layer B.SilkS) (width 0.1))
(gr_line (start 93.92666 125.96368) (end 93.90634 125.9459)(layer B.SilkS) (width 0.1))
(gr_line (start 93.90634 125.9459) (end 93.90634 125.984)(layer B.SilkS) (width 0.1))
(gr_line (start 94.107 126.0856) (end 94.107 126.365)(layer B.SilkS) (width 0.1))
(gr_line (start 94.107 126.1237) (end 94.12732 126.10592)(layer B.SilkS) (width 0.1))
(gr_line (start 94.12732 126.10592) (end 94.16542 126.0856)(layer B.SilkS) (width 0.1))
(gr_line (start 94.16542 126.0856) (end 94.22638000000001 126.0856)(layer B.SilkS) (width 0.1))
(gr_line (start 94.22638000000001 126.0856) (end 94.26702 126.10592)(layer B.SilkS) (width 0.1))
(gr_line (start 94.26702 126.10592) (end 94.28734 126.14402)(layer B.SilkS) (width 0.1))
(gr_line (start 94.28734 126.14402) (end 94.28734 126.365)(layer B.SilkS) (width 0.1))
(gr_line (start 94.68612 125.9459) (end 94.48546 125.9459)(layer B.SilkS) (width 0.1))
(gr_line (start 94.48546 125.9459) (end 94.46514000000001 126.14402)(layer B.SilkS) (width 0.1))
(gr_line (start 94.46514000000001 126.14402) (end 94.48546 126.1237)(layer B.SilkS) (width 0.1))
(gr_line (start 94.48546 126.1237) (end 94.5261 126.10592)(layer B.SilkS) (width 0.1))
(gr_line (start 94.5261 126.10592) (end 94.62515999999999 126.10592)(layer B.SilkS) (width 0.1))
(gr_line (start 94.62515999999999 126.10592) (end 94.6658 126.1237)(layer B.SilkS) (width 0.1))
(gr_line (start 94.6658 126.1237) (end 94.68612 126.14402)(layer B.SilkS) (width 0.1))
(gr_line (start 94.68612 126.14402) (end 94.70644 126.18466)(layer B.SilkS) (width 0.1))
(gr_line (start 94.70644 126.18466) (end 94.70644 126.28372)(layer B.SilkS) (width 0.1))
(gr_line (start 94.70644 126.28372) (end 94.68612 126.32436)(layer B.SilkS) (width 0.1))
(gr_line (start 94.68612 126.32436) (end 94.6658 126.34468)(layer B.SilkS) (width 0.1))
(gr_line (start 94.6658 126.34468) (end 94.62515999999999 126.365)(layer B.SilkS) (width 0.1))
(gr_line (start 94.62515999999999 126.365) (end 94.5261 126.365)(layer B.SilkS) (width 0.1))
(gr_line (start 94.5261 126.365) (end 94.48546 126.34468)(layer B.SilkS) (width 0.1))
(gr_line (start 94.48546 126.34468) (end 94.46514000000001 126.32436)(layer B.SilkS) (width 0.1))
(gr_line (start 93.90634 127.05334) (end 93.90634 126.77394)(layer B.SilkS) (width 0.1))
(gr_line (start 93.90634 126.6317) (end 93.88602 126.65202)(layer B.SilkS) (width 0.1))
(gr_line (start 93.88602 126.65202) (end 93.90634 126.67234)(layer B.SilkS) (width 0.1))
(gr_line (start 93.90634 126.67234) (end 93.92666 126.65202)(layer B.SilkS) (width 0.1))
(gr_line (start 93.92666 126.65202) (end 93.90634 126.6317)(layer B.SilkS) (width 0.1))
(gr_line (start 93.90634 126.6317) (end 93.90634 126.67234)(layer B.SilkS) (width 0.1))
(gr_line (start 94.107 126.77394) (end 94.107 127.05334)(layer B.SilkS) (width 0.1))
(gr_line (start 94.107 126.81204) (end 94.12732 126.79172)(layer B.SilkS) (width 0.1))
(gr_line (start 94.12732 126.79172) (end 94.16542 126.77394)(layer B.SilkS) (width 0.1))
(gr_line (start 94.16542 126.77394) (end 94.22638000000001 126.77394)(layer B.SilkS) (width 0.1))
(gr_line (start 94.22638000000001 126.77394) (end 94.26702 126.79172)(layer B.SilkS) (width 0.1))
(gr_line (start 94.26702 126.79172) (end 94.28734 126.83236)(layer B.SilkS) (width 0.1))
(gr_line (start 94.28734 126.83236) (end 94.28734 127.05334)(layer B.SilkS) (width 0.1))
(gr_line (start 94.6658 126.77394) (end 94.6658 127.05334)(layer B.SilkS) (width 0.1))
(gr_line (start 94.56674 126.61392) (end 94.46514000000001 126.91364)(layer B.SilkS) (width 0.1))
(gr_line (start 94.46514000000001 126.91364) (end 94.72676 126.91364)(layer B.SilkS) (width 0.1))
(gr_line (start 93.90634 127.74168) (end 93.90634 127.45974)(layer B.SilkS) (width 0.1))
(gr_line (start 93.90634 127.32004) (end 93.88602 127.34036)(layer B.SilkS) (width 0.1))
(gr_line (start 93.88602 127.34036) (end 93.90634 127.36068)(layer B.SilkS) (width 0.1))
(gr_line (start 93.90634 127.36068) (end 93.92666 127.34036)(layer B.SilkS) (width 0.1))
(gr_line (start 93.92666 127.34036) (end 93.90634 127.32004)(layer B.SilkS) (width 0.1))
(gr_line (start 93.90634 127.32004) (end 93.90634 127.36068)(layer B.SilkS) (width 0.1))
(gr_line (start 94.107 127.45974) (end 94.107 127.74168)(layer B.SilkS) (width 0.1))
(gr_line (start 94.107 127.50038) (end 94.12732 127.48006)(layer B.SilkS) (width 0.1))
(gr_line (start 94.12732 127.48006) (end 94.16542 127.45974)(layer B.SilkS) (width 0.1))
(gr_line (start 94.16542 127.45974) (end 94.22638000000001 127.45974)(layer B.SilkS) (width 0.1))
(gr_line (start 94.22638000000001 127.45974) (end 94.26702 127.48006)(layer B.SilkS) (width 0.1))
(gr_line (start 94.26702 127.48006) (end 94.28734 127.5207)(layer B.SilkS) (width 0.1))
(gr_line (start 94.28734 127.5207) (end 94.28734 127.74168)(layer B.SilkS) (width 0.1))
(gr_line (start 94.44736 127.32004) (end 94.70644 127.32004)(layer B.SilkS) (width 0.1))
(gr_line (start 94.70644 127.32004) (end 94.56674 127.48006)(layer B.SilkS) (width 0.1))
(gr_line (start 94.56674 127.48006) (end 94.62515999999999 127.48006)(layer B.SilkS) (width 0.1))
(gr_line (start 94.62515999999999 127.48006) (end 94.6658 127.50038)(layer B.SilkS) (width 0.1))
(gr_line (start 94.6658 127.50038) (end 94.68612 127.5207)(layer B.SilkS) (width 0.1))
(gr_line (start 94.68612 127.5207) (end 94.70644 127.56134)(layer B.SilkS) (width 0.1))
(gr_line (start 94.70644 127.56134) (end 94.70644 127.6604)(layer B.SilkS) (width 0.1))
(gr_line (start 94.70644 127.6604) (end 94.68612 127.70104)(layer B.SilkS) (width 0.1))
(gr_line (start 94.68612 127.70104) (end 94.6658 127.72136)(layer B.SilkS) (width 0.1))
(gr_line (start 94.6658 127.72136) (end 94.62515999999999 127.74168)(layer B.SilkS) (width 0.1))
(gr_line (start 94.62515999999999 127.74168) (end 94.50578 127.74168)(layer B.SilkS) (width 0.1))
(gr_line (start 94.50578 127.74168) (end 94.46514000000001 127.72136)(layer B.SilkS) (width 0.1))
(gr_line (start 94.46514000000001 127.72136) (end 94.44736 127.70104)(layer B.SilkS) (width 0.1))
(gr_line (start 93.90634 128.42748) (end 93.90634 128.14808)(layer B.SilkS) (width 0.1))
(gr_line (start 93.90634 128.00838) (end 93.88602 128.0287)(layer B.SilkS) (width 0.1))
(gr_line (start 93.88602 128.0287) (end 93.90634 128.04902)(layer B.SilkS) (width 0.1))
(gr_line (start 93.90634 128.04902) (end 93.92666 128.0287)(layer B.SilkS) (width 0.1))
(gr_line (start 93.92666 128.0287) (end 93.90634 128.00838)(layer B.SilkS) (width 0.1))
(gr_line (start 93.90634 128.00838) (end 93.90634 128.04902)(layer B.SilkS) (width 0.1))
(gr_line (start 94.107 128.14808) (end 94.107 128.42748)(layer B.SilkS) (width 0.1))
(gr_line (start 94.107 128.18872) (end 94.12732 128.1684)(layer B.SilkS) (width 0.1))
(gr_line (start 94.12732 128.1684) (end 94.16542 128.14808)(layer B.SilkS) (width 0.1))
(gr_line (start 94.16542 128.14808) (end 94.22638000000001 128.14808)(layer B.SilkS) (width 0.1))
(gr_line (start 94.22638000000001 128.14808) (end 94.26702 128.1684)(layer B.SilkS) (width 0.1))
(gr_line (start 94.26702 128.1684) (end 94.28734 128.20904)(layer B.SilkS) (width 0.1))
(gr_line (start 94.28734 128.20904) (end 94.28734 128.42748)(layer B.SilkS) (width 0.1))
(gr_line (start 94.46514000000001 128.04902) (end 94.48546 128.0287)(layer B.SilkS) (width 0.1))
(gr_line (start 94.48546 128.0287) (end 94.5261 128.00838)(layer B.SilkS) (width 0.1))
(gr_line (start 94.5261 128.00838) (end 94.62515999999999 128.00838)(layer B.SilkS) (width 0.1))
(gr_line (start 94.62515999999999 128.00838) (end 94.6658 128.0287)(layer B.SilkS) (width 0.1))
(gr_line (start 94.6658 128.0287) (end 94.68612 128.04902)(layer B.SilkS) (width 0.1))
(gr_line (start 94.68612 128.04902) (end 94.70644 128.08966)(layer B.SilkS) (width 0.1))
(gr_line (start 94.70644 128.08966) (end 94.70644 128.12776)(layer B.SilkS) (width 0.1))
(gr_line (start 94.70644 128.12776) (end 94.68612 128.18872)(layer B.SilkS) (width 0.1))
(gr_line (start 94.68612 128.18872) (end 94.44736 128.42748)(layer B.SilkS) (width 0.1))
(gr_line (start 94.44736 128.42748) (end 94.70644 128.42748)(layer B.SilkS) (width 0.1))
(gr_line (start 93.90634 129.11582) (end 93.90634 128.83642)(layer B.SilkS) (width 0.1))
(gr_line (start 93.90634 128.69672) (end 93.88602 128.71704)(layer B.SilkS) (width 0.1))
(gr_line (start 93.88602 128.71704) (end 93.90634 128.73736)(layer B.SilkS) (width 0.1))
(gr_line (start 93.90634 128.73736) (end 93.92666 128.71704)(layer B.SilkS) (width 0.1))
(gr_line (start 93.92666 128.71704) (end 93.90634 128.69672)(layer B.SilkS) (width 0.1))
(gr_line (start 93.90634 128.69672) (end 93.90634 128.73736)(layer B.SilkS) (width 0.1))
(gr_line (start 94.107 128.83642) (end 94.107 129.11582)(layer B.SilkS) (width 0.1))
(gr_line (start 94.107 128.87706) (end 94.12732 128.85674)(layer B.SilkS) (width 0.1))
(gr_line (start 94.12732 128.85674) (end 94.16542 128.83642)(layer B.SilkS) (width 0.1))
(gr_line (start 94.16542 128.83642) (end 94.22638000000001 128.83642)(layer B.SilkS) (width 0.1))
(gr_line (start 94.22638000000001 128.83642) (end 94.26702 128.85674)(layer B.SilkS) (width 0.1))
(gr_line (start 94.26702 128.85674) (end 94.28734 128.89738)(layer B.SilkS) (width 0.1))
(gr_line (start 94.28734 128.89738) (end 94.28734 129.11582)(layer B.SilkS) (width 0.1))
(gr_line (start 94.70644 129.11582) (end 94.46514000000001 129.11582)(layer B.SilkS) (width 0.1))
(gr_line (start 94.58705999999999 129.11582) (end 94.58705999999999 128.69672)(layer B.SilkS) (width 0.1))
(gr_line (start 94.58705999999999 128.69672) (end 94.54642 128.75768)(layer B.SilkS) (width 0.1))
(gr_line (start 94.54642 128.75768) (end 94.50578 128.79578)(layer B.SilkS) (width 0.1))
(gr_line (start 94.50578 128.79578) (end 94.46514000000001 128.8161)(layer B.SilkS) (width 0.1))
(gr_line (start 93.90634 129.80416) (end 93.90634 129.52476)(layer B.SilkS) (width 0.1))
(gr_line (start 93.90634 129.38506) (end 93.88602 129.40538)(layer B.SilkS) (width 0.1))
(gr_line (start 93.88602 129.40538) (end 93.90634 129.4257)(layer B.SilkS) (width 0.1))
(gr_line (start 93.90634 129.4257) (end 93.92666 129.40538)(layer B.SilkS) (width 0.1))
(gr_line (start 93.92666 129.40538) (end 93.90634 129.38506)(layer B.SilkS) (width 0.1))
(gr_line (start 93.90634 129.38506) (end 93.90634 129.4257)(layer B.SilkS) (width 0.1))
(gr_line (start 94.107 129.52476) (end 94.107 129.80416)(layer B.SilkS) (width 0.1))
(gr_line (start 94.107 129.5654) (end 94.12732 129.54508)(layer B.SilkS) (width 0.1))
(gr_line (start 94.12732 129.54508) (end 94.16542 129.52476)(layer B.SilkS) (width 0.1))
(gr_line (start 94.16542 129.52476) (end 94.22638000000001 129.52476)(layer B.SilkS) (width 0.1))
(gr_line (start 94.22638000000001 129.52476) (end 94.26702 129.54508)(layer B.SilkS) (width 0.1))
(gr_line (start 94.26702 129.54508) (end 94.28734 129.58572)(layer B.SilkS) (width 0.1))
(gr_line (start 94.28734 129.58572) (end 94.28734 129.80416)(layer B.SilkS) (width 0.1))
(gr_line (start 94.56674 129.38506) (end 94.60738000000001 129.38506)(layer B.SilkS) (width 0.1))
(gr_line (start 94.60738000000001 129.38506) (end 94.64548000000001 129.40538)(layer B.SilkS) (width 0.1))
(gr_line (start 94.64548000000001 129.40538) (end 94.6658 129.4257)(layer B.SilkS) (width 0.1))
(gr_line (start 94.6658 129.4257) (end 94.68612 129.4638)(layer B.SilkS) (width 0.1))
(gr_line (start 94.68612 129.4638) (end 94.70644 129.54508)(layer B.SilkS) (width 0.1))
(gr_line (start 94.70644 129.54508) (end 94.70644 129.64414)(layer B.SilkS) (width 0.1))
(gr_line (start 94.70644 129.64414) (end 94.68612 129.72542)(layer B.SilkS) (width 0.1))
(gr_line (start 94.68612 129.72542) (end 94.6658 129.76352)(layer B.SilkS) (width 0.1))
(gr_line (start 94.6658 129.76352) (end 94.64548000000001 129.78384)(layer B.SilkS) (width 0.1))
(gr_line (start 94.64548000000001 129.78384) (end 94.60738000000001 129.80416)(layer B.SilkS) (width 0.1))
(gr_line (start 94.60738000000001 129.80416) (end 94.56674 129.80416)(layer B.SilkS) (width 0.1))
(gr_line (start 94.56674 129.80416) (end 94.5261 129.78384)(layer B.SilkS) (width 0.1))
(gr_line (start 94.5261 129.78384) (end 94.50578 129.76352)(layer B.SilkS) (width 0.1))
(gr_line (start 94.50578 129.76352) (end 94.48546 129.72542)(layer B.SilkS) (width 0.1))
(gr_line (start 94.48546 129.72542) (end 94.46514000000001 129.64414)(layer B.SilkS) (width 0.1))
(gr_line (start 94.46514000000001 129.64414) (end 94.46514000000001 129.54508)(layer B.SilkS) (width 0.1))
(gr_line (start 94.46514000000001 129.54508) (end 94.48546 129.4638)(layer B.SilkS) (width 0.1))
(gr_line (start 94.48546 129.4638) (end 94.50578 129.4257)(layer B.SilkS) (width 0.1))
(gr_line (start 94.50578 129.4257) (end 94.5261 129.40538)(layer B.SilkS) (width 0.1))
(gr_line (start 94.5261 129.40538) (end 94.56674 129.38506)(layer B.SilkS) (width 0.1))
(gr_line (start 93.70568 130.4925) (end 93.70568 130.2131)(layer B.SilkS) (width 0.1))
(gr_line (start 93.70568 130.0734) (end 93.68536 130.09372)(layer B.SilkS) (width 0.1))
(gr_line (start 93.68536 130.09372) (end 93.70568 130.1115)(layer B.SilkS) (width 0.1))
(gr_line (start 93.70568 130.1115) (end 93.726 130.09372)(layer B.SilkS) (width 0.1))
(gr_line (start 93.726 130.09372) (end 93.70568 130.0734)(layer B.SilkS) (width 0.1))
(gr_line (start 93.70568 130.0734) (end 93.70568 130.1115)(layer B.SilkS) (width 0.1))
(gr_line (start 93.90634 130.2131) (end 93.90634 130.4925)(layer B.SilkS) (width 0.1))
(gr_line (start 93.90634 130.25374) (end 93.92666 130.23342)(layer B.SilkS) (width 0.1))
(gr_line (start 93.92666 130.23342) (end 93.96729999999999 130.2131)(layer B.SilkS) (width 0.1))
(gr_line (start 93.96729999999999 130.2131) (end 94.02572000000001 130.2131)(layer B.SilkS) (width 0.1))
(gr_line (start 94.02572000000001 130.2131) (end 94.06636 130.23342)(layer B.SilkS) (width 0.1))
(gr_line (start 94.06636 130.23342) (end 94.08668 130.27152)(layer B.SilkS) (width 0.1))
(gr_line (start 94.08668 130.27152) (end 94.08668 130.4925)(layer B.SilkS) (width 0.1))
(gr_line (start 94.2467 130.0734) (end 94.50578 130.0734)(layer B.SilkS) (width 0.1))
(gr_line (start 94.50578 130.0734) (end 94.36608 130.23342)(layer B.SilkS) (width 0.1))
(gr_line (start 94.36608 130.23342) (end 94.42704000000001 130.23342)(layer B.SilkS) (width 0.1))
(gr_line (start 94.42704000000001 130.23342) (end 94.46514000000001 130.25374)(layer B.SilkS) (width 0.1))
(gr_line (start 94.46514000000001 130.25374) (end 94.48546 130.27152)(layer B.SilkS) (width 0.1))
(gr_line (start 94.48546 130.27152) (end 94.50578 130.31216)(layer B.SilkS) (width 0.1))
(gr_line (start 94.50578 130.31216) (end 94.50578 130.41376)(layer B.SilkS) (width 0.1))
(gr_line (start 94.50578 130.41376) (end 94.48546 130.45186)(layer B.SilkS) (width 0.1))
(gr_line (start 94.48546 130.45186) (end 94.46514000000001 130.47218)(layer B.SilkS) (width 0.1))
(gr_line (start 94.46514000000001 130.47218) (end 94.42704000000001 130.4925)(layer B.SilkS) (width 0.1))
(gr_line (start 94.42704000000001 130.4925) (end 94.30512 130.4925)(layer B.SilkS) (width 0.1))
(gr_line (start 94.30512 130.4925) (end 94.26702 130.47218)(layer B.SilkS) (width 0.1))
(gr_line (start 94.26702 130.47218) (end 94.2467 130.45186)(layer B.SilkS) (width 0.1))
(gr_line (start 94.9071 130.4925) (end 94.6658 130.4925)(layer B.SilkS) (width 0.1))
(gr_line (start 94.78518 130.4925) (end 94.78518 130.0734)(layer B.SilkS) (width 0.1))
(gr_line (start 94.78518 130.0734) (end 94.74708 130.13182)(layer B.SilkS) (width 0.1))
(gr_line (start 94.74708 130.13182) (end 94.70644 130.17246)(layer B.SilkS) (width 0.1))
(gr_line (start 94.70644 130.17246) (end 94.6658 130.19278)(layer B.SilkS) (width 0.1))
(gr_line (start 93.70568 131.18084) (end 93.70568 130.90144)(layer B.SilkS) (width 0.1))
(gr_line (start 93.70568 130.76174) (end 93.68536 130.77952)(layer B.SilkS) (width 0.1))
(gr_line (start 93.68536 130.77952) (end 93.70568 130.79984)(layer B.SilkS) (width 0.1))
(gr_line (start 93.70568 130.79984) (end 93.726 130.77952)(layer B.SilkS) (width 0.1))
(gr_line (start 93.726 130.77952) (end 93.70568 130.76174)(layer B.SilkS) (width 0.1))
(gr_line (start 93.70568 130.76174) (end 93.70568 130.79984)(layer B.SilkS) (width 0.1))
(gr_line (start 93.90634 130.90144) (end 93.90634 131.18084)(layer B.SilkS) (width 0.1))
(gr_line (start 93.90634 130.93954) (end 93.92666 130.92176)(layer B.SilkS) (width 0.1))
(gr_line (start 93.92666 130.92176) (end 93.96729999999999 130.90144)(layer B.SilkS) (width 0.1))
(gr_line (start 93.96729999999999 130.90144) (end 94.02572000000001 130.90144)(layer B.SilkS) (width 0.1))
(gr_line (start 94.02572000000001 130.90144) (end 94.06636 130.92176)(layer B.SilkS) (width 0.1))
(gr_line (start 94.06636 130.92176) (end 94.08668 130.95986)(layer B.SilkS) (width 0.1))
(gr_line (start 94.08668 130.95986) (end 94.08668 131.18084)(layer B.SilkS) (width 0.1))
(gr_line (start 94.2467 130.76174) (end 94.50578 130.76174)(layer B.SilkS) (width 0.1))
(gr_line (start 94.50578 130.76174) (end 94.36608 130.92176)(layer B.SilkS) (width 0.1))
(gr_line (start 94.36608 130.92176) (end 94.42704000000001 130.92176)(layer B.SilkS) (width 0.1))
(gr_line (start 94.42704000000001 130.92176) (end 94.46514000000001 130.93954)(layer B.SilkS) (width 0.1))
(gr_line (start 94.46514000000001 130.93954) (end 94.48546 130.95986)(layer B.SilkS) (width 0.1))
(gr_line (start 94.48546 130.95986) (end 94.50578 131.0005)(layer B.SilkS) (width 0.1))
(gr_line (start 94.50578 131.0005) (end 94.50578 131.09956)(layer B.SilkS) (width 0.1))
(gr_line (start 94.50578 131.09956) (end 94.48546 131.1402)(layer B.SilkS) (width 0.1))
(gr_line (start 94.48546 131.1402) (end 94.46514000000001 131.16052)(layer B.SilkS) (width 0.1))
(gr_line (start 94.46514000000001 131.16052) (end 94.42704000000001 131.18084)(layer B.SilkS) (width 0.1))
(gr_line (start 94.42704000000001 131.18084) (end 94.30512 131.18084)(layer B.SilkS) (width 0.1))
(gr_line (start 94.30512 131.18084) (end 94.26702 131.16052)(layer B.SilkS) (width 0.1))
(gr_line (start 94.26702 131.16052) (end 94.2467 131.1402)(layer B.SilkS) (width 0.1))
(gr_line (start 94.76739999999999 130.76174) (end 94.80549999999999 130.76174)(layer B.SilkS) (width 0.1))
(gr_line (start 94.80549999999999 130.76174) (end 94.84614000000001 130.77952)(layer B.SilkS) (width 0.1))
(gr_line (start 94.84614000000001 130.77952) (end 94.86646 130.79984)(layer B.SilkS) (width 0.1))
(gr_line (start 94.86646 130.79984) (end 94.88678 130.84048)(layer B.SilkS) (width 0.1))
(gr_line (start 94.88678 130.84048) (end 94.9071 130.92176)(layer B.SilkS) (width 0.1))
(gr_line (start 94.9071 130.92176) (end 94.9071 131.02082)(layer B.SilkS) (width 0.1))
(gr_line (start 94.9071 131.02082) (end 94.88678 131.09956)(layer B.SilkS) (width 0.1))
(gr_line (start 94.88678 131.09956) (end 94.86646 131.1402)(layer B.SilkS) (width 0.1))
(gr_line (start 94.86646 131.1402) (end 94.84614000000001 131.16052)(layer B.SilkS) (width 0.1))
(gr_line (start 94.84614000000001 131.16052) (end 94.80549999999999 131.18084)(layer B.SilkS) (width 0.1))
(gr_line (start 94.80549999999999 131.18084) (end 94.76739999999999 131.18084)(layer B.SilkS) (width 0.1))
(gr_line (start 94.76739999999999 131.18084) (end 94.72676 131.16052)(layer B.SilkS) (width 0.1))
(gr_line (start 94.72676 131.16052) (end 94.70644 131.1402)(layer B.SilkS) (width 0.1))
(gr_line (start 94.70644 131.1402) (end 94.68612 131.09956)(layer B.SilkS) (width 0.1))
(gr_line (start 94.68612 131.09956) (end 94.6658 131.02082)(layer B.SilkS) (width 0.1))
(gr_line (start 94.6658 131.02082) (end 94.6658 130.92176)(layer B.SilkS) (width 0.1))
(gr_line (start 94.6658 130.92176) (end 94.68612 130.84048)(layer B.SilkS) (width 0.1))
(gr_line (start 94.68612 130.84048) (end 94.70644 130.79984)(layer B.SilkS) (width 0.1))
(gr_line (start 94.70644 130.79984) (end 94.72676 130.77952)(layer B.SilkS) (width 0.1))
(gr_line (start 94.72676 130.77952) (end 94.76739999999999 130.76174)(layer B.SilkS) (width 0.1))
(gr_line (start 93.70568 131.86918) (end 93.70568 131.58978)(layer B.SilkS) (width 0.1))
(gr_line (start 93.70568 131.44754) (end 93.68536 131.46786)(layer B.SilkS) (width 0.1))
(gr_line (start 93.68536 131.46786) (end 93.70568 131.48818)(layer B.SilkS) (width 0.1))
(gr_line (start 93.70568 131.48818) (end 93.726 131.46786)(layer B.SilkS) (width 0.1))
(gr_line (start 93.726 131.46786) (end 93.70568 131.44754)(layer B.SilkS) (width 0.1))
(gr_line (start 93.70568 131.44754) (end 93.70568 131.48818)(layer B.SilkS) (width 0.1))
(gr_line (start 93.90634 131.58978) (end 93.90634 131.86918)(layer B.SilkS) (width 0.1))
(gr_line (start 93.90634 131.62788) (end 93.92666 131.60756)(layer B.SilkS) (width 0.1))
(gr_line (start 93.92666 131.60756) (end 93.96729999999999 131.58978)(layer B.SilkS) (width 0.1))
(gr_line (start 93.96729999999999 131.58978) (end 94.02572000000001 131.58978)(layer B.SilkS) (width 0.1))
(gr_line (start 94.02572000000001 131.58978) (end 94.06636 131.60756)(layer B.SilkS) (width 0.1))
(gr_line (start 94.06636 131.60756) (end 94.08668 131.6482)(layer B.SilkS) (width 0.1))
(gr_line (start 94.08668 131.6482) (end 94.08668 131.86918)(layer B.SilkS) (width 0.1))
(gr_line (start 94.26702 131.48818) (end 94.28734 131.46786)(layer B.SilkS) (width 0.1))
(gr_line (start 94.28734 131.46786) (end 94.32544 131.44754)(layer B.SilkS) (width 0.1))
(gr_line (start 94.32544 131.44754) (end 94.42704000000001 131.44754)(layer B.SilkS) (width 0.1))
(gr_line (start 94.42704000000001 131.44754) (end 94.46514000000001 131.46786)(layer B.SilkS) (width 0.1))
(gr_line (start 94.46514000000001 131.46786) (end 94.48546 131.48818)(layer B.SilkS) (width 0.1))
(gr_line (start 94.48546 131.48818) (end 94.50578 131.52882)(layer B.SilkS) (width 0.1))
(gr_line (start 94.50578 131.52882) (end 94.50578 131.56946)(layer B.SilkS) (width 0.1))
(gr_line (start 94.50578 131.56946) (end 94.48546 131.62788)(layer B.SilkS) (width 0.1))
(gr_line (start 94.48546 131.62788) (end 94.2467 131.86918)(layer B.SilkS) (width 0.1))
(gr_line (start 94.2467 131.86918) (end 94.50578 131.86918)(layer B.SilkS) (width 0.1))
(gr_line (start 94.70644 131.86918) (end 94.78518 131.86918)(layer B.SilkS) (width 0.1))
(gr_line (start 94.78518 131.86918) (end 94.82581999999999 131.84886)(layer B.SilkS) (width 0.1))
(gr_line (start 94.82581999999999 131.84886) (end 94.84614000000001 131.82854)(layer B.SilkS) (width 0.1))
(gr_line (start 94.84614000000001 131.82854) (end 94.88678 131.76758)(layer B.SilkS) (width 0.1))
(gr_line (start 94.88678 131.76758) (end 94.9071 131.68884)(layer B.SilkS) (width 0.1))
(gr_line (start 94.9071 131.68884) (end 94.9071 131.52882)(layer B.SilkS) (width 0.1))
(gr_line (start 94.9071 131.52882) (end 94.88678 131.48818)(layer B.SilkS) (width 0.1))
(gr_line (start 94.88678 131.48818) (end 94.86646 131.46786)(layer B.SilkS) (width 0.1))
(gr_line (start 94.86646 131.46786) (end 94.82581999999999 131.44754)(layer B.SilkS) (width 0.1))
(gr_line (start 94.82581999999999 131.44754) (end 94.74708 131.44754)(layer B.SilkS) (width 0.1))
(gr_line (start 94.74708 131.44754) (end 94.70644 131.46786)(layer B.SilkS) (width 0.1))
(gr_line (start 94.70644 131.46786) (end 94.68612 131.48818)(layer B.SilkS) (width 0.1))
(gr_line (start 94.68612 131.48818) (end 94.6658 131.52882)(layer B.SilkS) (width 0.1))
(gr_line (start 94.6658 131.52882) (end 94.6658 131.62788)(layer B.SilkS) (width 0.1))
(gr_line (start 94.6658 131.62788) (end 94.68612 131.66852)(layer B.SilkS) (width 0.1))
(gr_line (start 94.68612 131.66852) (end 94.70644 131.68884)(layer B.SilkS) (width 0.1))
(gr_line (start 94.70644 131.68884) (end 94.74708 131.70916)(layer B.SilkS) (width 0.1))
(gr_line (start 94.74708 131.70916) (end 94.82581999999999 131.70916)(layer B.SilkS) (width 0.1))
(gr_line (start 94.82581999999999 131.70916) (end 94.86646 131.68884)(layer B.SilkS) (width 0.1))
(gr_line (start 94.86646 131.68884) (end 94.88678 131.66852)(layer B.SilkS) (width 0.1))
(gr_line (start 94.88678 131.66852) (end 94.9071 131.62788)(layer B.SilkS) (width 0.1))
(gr_line (start 93.70568 132.55752) (end 93.70568 132.27558)(layer B.SilkS) (width 0.1))
(gr_line (start 93.70568 132.13588) (end 93.68536 132.1562)(layer B.SilkS) (width 0.1))
(gr_line (start 93.68536 132.1562) (end 93.70568 132.17652)(layer B.SilkS) (width 0.1))
(gr_line (start 93.70568 132.17652) (end 93.726 132.1562)(layer B.SilkS) (width 0.1))
(gr_line (start 93.726 132.1562) (end 93.70568 132.13588)(layer B.SilkS) (width 0.1))
(gr_line (start 93.70568 132.13588) (end 93.70568 132.17652)(layer B.SilkS) (width 0.1))
(gr_line (start 93.90634 132.27558) (end 93.90634 132.55752)(layer B.SilkS) (width 0.1))
(gr_line (start 93.90634 132.31622) (end 93.92666 132.2959)(layer B.SilkS) (width 0.1))
(gr_line (start 93.92666 132.2959) (end 93.96729999999999 132.27558)(layer B.SilkS) (width 0.1))
(gr_line (start 93.96729999999999 132.27558) (end 94.02572000000001 132.27558)(layer B.SilkS) (width 0.1))
(gr_line (start 94.02572000000001 132.27558) (end 94.06636 132.2959)(layer B.SilkS) (width 0.1))
(gr_line (start 94.06636 132.2959) (end 94.08668 132.33654)(layer B.SilkS) (width 0.1))
(gr_line (start 94.08668 132.33654) (end 94.08668 132.55752)(layer B.SilkS) (width 0.1))
(gr_line (start 94.26702 132.17652) (end 94.28734 132.1562)(layer B.SilkS) (width 0.1))
(gr_line (start 94.28734 132.1562) (end 94.32544 132.13588)(layer B.SilkS) (width 0.1))
(gr_line (start 94.32544 132.13588) (end 94.42704000000001 132.13588)(layer B.SilkS) (width 0.1))
(gr_line (start 94.42704000000001 132.13588) (end 94.46514000000001 132.1562)(layer B.SilkS) (width 0.1))
(gr_line (start 94.46514000000001 132.1562) (end 94.48546 132.17652)(layer B.SilkS) (width 0.1))
(gr_line (start 94.48546 132.17652) (end 94.50578 132.21716)(layer B.SilkS) (width 0.1))
(gr_line (start 94.50578 132.21716) (end 94.50578 132.2578)(layer B.SilkS) (width 0.1))
(gr_line (start 94.50578 132.2578) (end 94.48546 132.31622)(layer B.SilkS) (width 0.1))
(gr_line (start 94.48546 132.31622) (end 94.2467 132.55752)(layer B.SilkS) (width 0.1))
(gr_line (start 94.2467 132.55752) (end 94.50578 132.55752)(layer B.SilkS) (width 0.1))
(gr_line (start 94.74708 132.31622) (end 94.70644 132.2959)(layer B.SilkS) (width 0.1))
(gr_line (start 94.70644 132.2959) (end 94.68612 132.27558)(layer B.SilkS) (width 0.1))
(gr_line (start 94.68612 132.27558) (end 94.6658 132.23748)(layer B.SilkS) (width 0.1))
(gr_line (start 94.6658 132.23748) (end 94.6658 132.21716)(layer B.SilkS) (width 0.1))
(gr_line (start 94.6658 132.21716) (end 94.68612 132.17652)(layer B.SilkS) (width 0.1))
(gr_line (start 94.68612 132.17652) (end 94.70644 132.1562)(layer B.SilkS) (width 0.1))
(gr_line (start 94.70644 132.1562) (end 94.74708 132.13588)(layer B.SilkS) (width 0.1))
(gr_line (start 94.74708 132.13588) (end 94.82581999999999 132.13588)(layer B.SilkS) (width 0.1))
(gr_line (start 94.82581999999999 132.13588) (end 94.86646 132.1562)(layer B.SilkS) (width 0.1))
(gr_line (start 94.86646 132.1562) (end 94.88678 132.17652)(layer B.SilkS) (width 0.1))
(gr_line (start 94.88678 132.17652) (end 94.9071 132.21716)(layer B.SilkS) (width 0.1))
(gr_line (start 94.9071 132.21716) (end 94.9071 132.23748)(layer B.SilkS) (width 0.1))
(gr_line (start 94.9071 132.23748) (end 94.88678 132.27558)(layer B.SilkS) (width 0.1))
(gr_line (start 94.88678 132.27558) (end 94.86646 132.2959)(layer B.SilkS) (width 0.1))
(gr_line (start 94.86646 132.2959) (end 94.82581999999999 132.31622)(layer B.SilkS) (width 0.1))
(gr_line (start 94.82581999999999 132.31622) (end 94.74708 132.31622)(layer B.SilkS) (width 0.1))
(gr_line (start 94.74708 132.31622) (end 94.70644 132.33654)(layer B.SilkS) (width 0.1))
(gr_line (start 94.70644 132.33654) (end 94.68612 132.35686)(layer B.SilkS) (width 0.1))
(gr_line (start 94.68612 132.35686) (end 94.6658 132.3975)(layer B.SilkS) (width 0.1))
(gr_line (start 94.6658 132.3975) (end 94.6658 132.47624)(layer B.SilkS) (width 0.1))
(gr_line (start 94.6658 132.47624) (end 94.68612 132.51688)(layer B.SilkS) (width 0.1))
(gr_line (start 94.68612 132.51688) (end 94.70644 132.5372)(layer B.SilkS) (width 0.1))
(gr_line (start 94.70644 132.5372) (end 94.74708 132.55752)(layer B.SilkS) (width 0.1))
(gr_line (start 94.74708 132.55752) (end 94.82581999999999 132.55752)(layer B.SilkS) (width 0.1))
(gr_line (start 94.82581999999999 132.55752) (end 94.86646 132.5372)(layer B.SilkS) (width 0.1))
(gr_line (start 94.86646 132.5372) (end 94.88678 132.51688)(layer B.SilkS) (width 0.1))
(gr_line (start 94.88678 132.51688) (end 94.9071 132.47624)(layer B.SilkS) (width 0.1))
(gr_line (start 94.9071 132.47624) (end 94.9071 132.3975)(layer B.SilkS) (width 0.1))
(gr_line (start 94.9071 132.3975) (end 94.88678 132.35686)(layer B.SilkS) (width 0.1))
(gr_line (start 94.88678 132.35686) (end 94.86646 132.33654)(layer B.SilkS) (width 0.1))
(gr_line (start 94.86646 132.33654) (end 94.82581999999999 132.31622)(layer B.SilkS) (width 0.1))
(gr_line (start 93.70568 133.24586) (end 93.70568 132.96392)(layer B.SilkS) (width 0.1))
(gr_line (start 93.70568 132.82422) (end 93.68536 132.84454)(layer B.SilkS) (width 0.1))
(gr_line (start 93.68536 132.84454) (end 93.70568 132.86486)(layer B.SilkS) (width 0.1))
(gr_line (start 93.70568 132.86486) (end 93.726 132.84454)(layer B.SilkS) (width 0.1))
(gr_line (start 93.726 132.84454) (end 93.70568 132.82422)(layer B.SilkS) (width 0.1))
(gr_line (start 93.70568 132.82422) (end 93.70568 132.86486)(layer B.SilkS) (width 0.1))
(gr_line (start 93.90634 132.96392) (end 93.90634 133.24586)(layer B.SilkS) (width 0.1))
(gr_line (start 93.90634 133.00456) (end 93.92666 132.98424)(layer B.SilkS) (width 0.1))
(gr_line (start 93.92666 132.98424) (end 93.96729999999999 132.96392)(layer B.SilkS) (width 0.1))
(gr_line (start 93.96729999999999 132.96392) (end 94.02572000000001 132.96392)(layer B.SilkS) (width 0.1))
(gr_line (start 94.02572000000001 132.96392) (end 94.06636 132.98424)(layer B.SilkS) (width 0.1))
(gr_line (start 94.06636 132.98424) (end 94.08668 133.02488)(layer B.SilkS) (width 0.1))
(gr_line (start 94.08668 133.02488) (end 94.08668 133.24586)(layer B.SilkS) (width 0.1))
(gr_line (start 94.26702 132.86486) (end 94.28734 132.84454)(layer B.SilkS) (width 0.1))
(gr_line (start 94.28734 132.84454) (end 94.32544 132.82422)(layer B.SilkS) (width 0.1))
(gr_line (start 94.32544 132.82422) (end 94.42704000000001 132.82422)(layer B.SilkS) (width 0.1))
(gr_line (start 94.42704000000001 132.82422) (end 94.46514000000001 132.84454)(layer B.SilkS) (width 0.1))
(gr_line (start 94.46514000000001 132.84454) (end 94.48546 132.86486)(layer B.SilkS) (width 0.1))
(gr_line (start 94.48546 132.86486) (end 94.50578 132.9055)(layer B.SilkS) (width 0.1))
(gr_line (start 94.50578 132.9055) (end 94.50578 132.9436)(layer B.SilkS) (width 0.1))
(gr_line (start 94.50578 132.9436) (end 94.48546 133.00456)(layer B.SilkS) (width 0.1))
(gr_line (start 94.48546 133.00456) (end 94.2467 133.24586)(layer B.SilkS) (width 0.1))
(gr_line (start 94.2467 133.24586) (end 94.50578 133.24586)(layer B.SilkS) (width 0.1))
(gr_line (start 94.64548000000001 132.82422) (end 94.92742 132.82422)(layer B.SilkS) (width 0.1))
(gr_line (start 94.92742 132.82422) (end 94.74708 133.24586)(layer B.SilkS) (width 0.1))
(gr_line (start 93.70568 133.93166) (end 93.70568 133.65226)(layer B.SilkS) (width 0.1))
(gr_line (start 93.70568 133.51256) (end 93.68536 133.53288)(layer B.SilkS) (width 0.1))
(gr_line (start 93.68536 133.53288) (end 93.70568 133.5532)(layer B.SilkS) (width 0.1))
(gr_line (start 93.70568 133.5532) (end 93.726 133.53288)(layer B.SilkS) (width 0.1))
(gr_line (start 93.726 133.53288) (end 93.70568 133.51256)(layer B.SilkS) (width 0.1))
(gr_line (start 93.70568 133.51256) (end 93.70568 133.5532)(layer B.SilkS) (width 0.1))
(gr_line (start 93.90634 133.65226) (end 93.90634 133.93166)(layer B.SilkS) (width 0.1))
(gr_line (start 93.90634 133.6929) (end 93.92666 133.67258)(layer B.SilkS) (width 0.1))
(gr_line (start 93.92666 133.67258) (end 93.96729999999999 133.65226)(layer B.SilkS) (width 0.1))
(gr_line (start 93.96729999999999 133.65226) (end 94.02572000000001 133.65226)(layer B.SilkS) (width 0.1))
(gr_line (start 94.02572000000001 133.65226) (end 94.06636 133.67258)(layer B.SilkS) (width 0.1))
(gr_line (start 94.06636 133.67258) (end 94.08668 133.71322)(layer B.SilkS) (width 0.1))
(gr_line (start 94.08668 133.71322) (end 94.08668 133.93166)(layer B.SilkS) (width 0.1))
(gr_line (start 94.26702 133.5532) (end 94.28734 133.53288)(layer B.SilkS) (width 0.1))
(gr_line (start 94.28734 133.53288) (end 94.32544 133.51256)(layer B.SilkS) (width 0.1))
(gr_line (start 94.32544 133.51256) (end 94.42704000000001 133.51256)(layer B.SilkS) (width 0.1))
(gr_line (start 94.42704000000001 133.51256) (end 94.46514000000001 133.53288)(layer B.SilkS) (width 0.1))
(gr_line (start 94.46514000000001 133.53288) (end 94.48546 133.5532)(layer B.SilkS) (width 0.1))
(gr_line (start 94.48546 133.5532) (end 94.50578 133.59384)(layer B.SilkS) (width 0.1))
(gr_line (start 94.50578 133.59384) (end 94.50578 133.63194)(layer B.SilkS) (width 0.1))
(gr_line (start 94.50578 133.63194) (end 94.48546 133.6929)(layer B.SilkS) (width 0.1))
(gr_line (start 94.48546 133.6929) (end 94.2467 133.93166)(layer B.SilkS) (width 0.1))
(gr_line (start 94.2467 133.93166) (end 94.50578 133.93166)(layer B.SilkS) (width 0.1))
(gr_line (start 94.86646 133.51256) (end 94.78518 133.51256)(layer B.SilkS) (width 0.1))
(gr_line (start 94.78518 133.51256) (end 94.74708 133.53288)(layer B.SilkS) (width 0.1))
(gr_line (start 94.74708 133.53288) (end 94.72676 133.5532)(layer B.SilkS) (width 0.1))
(gr_line (start 94.72676 133.5532) (end 94.68612 133.61162)(layer B.SilkS) (width 0.1))
(gr_line (start 94.68612 133.61162) (end 94.6658 133.6929)(layer B.SilkS) (width 0.1))
(gr_line (start 94.6658 133.6929) (end 94.6658 133.85292)(layer B.SilkS) (width 0.1))
(gr_line (start 94.6658 133.85292) (end 94.68612 133.89356)(layer B.SilkS) (width 0.1))
(gr_line (start 94.68612 133.89356) (end 94.70644 133.91388)(layer B.SilkS) (width 0.1))
(gr_line (start 94.70644 133.91388) (end 94.74708 133.93166)(layer B.SilkS) (width 0.1))
(gr_line (start 94.74708 133.93166) (end 94.82581999999999 133.93166)(layer B.SilkS) (width 0.1))
(gr_line (start 94.82581999999999 133.93166) (end 94.86646 133.91388)(layer B.SilkS) (width 0.1))
(gr_line (start 94.86646 133.91388) (end 94.88678 133.89356)(layer B.SilkS) (width 0.1))
(gr_line (start 94.88678 133.89356) (end 94.9071 133.85292)(layer B.SilkS) (width 0.1))
(gr_line (start 94.9071 133.85292) (end 94.9071 133.75386)(layer B.SilkS) (width 0.1))
(gr_line (start 94.9071 133.75386) (end 94.88678 133.71322)(layer B.SilkS) (width 0.1))
(gr_line (start 94.88678 133.71322) (end 94.86646 133.6929)(layer B.SilkS) (width 0.1))
(gr_line (start 94.86646 133.6929) (end 94.82581999999999 133.67258)(layer B.SilkS) (width 0.1))
(gr_line (start 94.82581999999999 133.67258) (end 94.74708 133.67258)(layer B.SilkS) (width 0.1))
(gr_line (start 94.74708 133.67258) (end 94.70644 133.6929)(layer B.SilkS) (width 0.1))
(gr_line (start 94.70644 133.6929) (end 94.68612 133.71322)(layer B.SilkS) (width 0.1))
(gr_line (start 94.68612 133.71322) (end 94.6658 133.75386)(layer B.SilkS) (width 0.1))
(gr_line (start 93.70568 134.62) (end 93.70568 134.3406)(layer B.SilkS) (width 0.1))
(gr_line (start 93.70568 134.2009) (end 93.68536 134.22122)(layer B.SilkS) (width 0.1))
(gr_line (start 93.68536 134.22122) (end 93.70568 134.24154)(layer B.SilkS) (width 0.1))
(gr_line (start 93.70568 134.24154) (end 93.726 134.22122)(layer B.SilkS) (width 0.1))
(gr_line (start 93.726 134.22122) (end 93.70568 134.2009)(layer B.SilkS) (width 0.1))
(gr_line (start 93.70568 134.2009) (end 93.70568 134.24154)(layer B.SilkS) (width 0.1))
(gr_line (start 93.90634 134.3406) (end 93.90634 134.62)(layer B.SilkS) (width 0.1))
(gr_line (start 93.90634 134.38124) (end 93.92666 134.36092)(layer B.SilkS) (width 0.1))
(gr_line (start 93.92666 134.36092) (end 93.96729999999999 134.3406)(layer B.SilkS) (width 0.1))
(gr_line (start 93.96729999999999 134.3406) (end 94.02572000000001 134.3406)(layer B.SilkS) (width 0.1))
(gr_line (start 94.02572000000001 134.3406) (end 94.06636 134.36092)(layer B.SilkS) (width 0.1))
(gr_line (start 94.06636 134.36092) (end 94.08668 134.40156)(layer B.SilkS) (width 0.1))
(gr_line (start 94.08668 134.40156) (end 94.08668 134.62)(layer B.SilkS) (width 0.1))
(gr_line (start 94.26702 134.24154) (end 94.28734 134.22122)(layer B.SilkS) (width 0.1))
(gr_line (start 94.28734 134.22122) (end 94.32544 134.2009)(layer B.SilkS) (width 0.1))
(gr_line (start 94.32544 134.2009) (end 94.42704000000001 134.2009)(layer B.SilkS) (width 0.1))
(gr_line (start 94.42704000000001 134.2009) (end 94.46514000000001 134.22122)(layer B.SilkS) (width 0.1))
(gr_line (start 94.46514000000001 134.22122) (end 94.48546 134.24154)(layer B.SilkS) (width 0.1))
(gr_line (start 94.48546 134.24154) (end 94.50578 134.27964)(layer B.SilkS) (width 0.1))
(gr_line (start 94.50578 134.27964) (end 94.50578 134.32028)(layer B.SilkS) (width 0.1))
(gr_line (start 94.50578 134.32028) (end 94.48546 134.38124)(layer B.SilkS) (width 0.1))
(gr_line (start 94.48546 134.38124) (end 94.2467 134.62)(layer B.SilkS) (width 0.1))
(gr_line (start 94.2467 134.62) (end 94.50578 134.62)(layer B.SilkS) (width 0.1))
(gr_line (start 94.88678 134.2009) (end 94.68612 134.2009)(layer B.SilkS) (width 0.1))
(gr_line (start 94.68612 134.2009) (end 94.6658 134.40156)(layer B.SilkS) (width 0.1))
(gr_line (start 94.6658 134.40156) (end 94.68612 134.38124)(layer B.SilkS) (width 0.1))
(gr_line (start 94.68612 134.38124) (end 94.72676 134.36092)(layer B.SilkS) (width 0.1))
(gr_line (start 94.72676 134.36092) (end 94.82581999999999 134.36092)(layer B.SilkS) (width 0.1))
(gr_line (start 94.82581999999999 134.36092) (end 94.86646 134.38124)(layer B.SilkS) (width 0.1))
(gr_line (start 94.86646 134.38124) (end 94.88678 134.40156)(layer B.SilkS) (width 0.1))
(gr_line (start 94.88678 134.40156) (end 94.9071 134.43966)(layer B.SilkS) (width 0.1))
(gr_line (start 94.9071 134.43966) (end 94.9071 134.54126)(layer B.SilkS) (width 0.1))
(gr_line (start 94.9071 134.54126) (end 94.88678 134.5819)(layer B.SilkS) (width 0.1))
(gr_line (start 94.88678 134.5819) (end 94.86646 134.59968)(layer B.SilkS) (width 0.1))
(gr_line (start 94.86646 134.59968) (end 94.82581999999999 134.62)(layer B.SilkS) (width 0.1))
(gr_line (start 94.82581999999999 134.62) (end 94.72676 134.62)(layer B.SilkS) (width 0.1))
(gr_line (start 94.72676 134.62) (end 94.68612 134.59968)(layer B.SilkS) (width 0.1))
(gr_line (start 94.68612 134.59968) (end 94.6658 134.5819)(layer B.SilkS) (width 0.1))
(gr_line (start 93.70568 135.30834) (end 93.70568 135.02894)(layer B.SilkS) (width 0.1))
(gr_line (start 93.70568 134.88924) (end 93.68536 134.90956)(layer B.SilkS) (width 0.1))
(gr_line (start 93.68536 134.90956) (end 93.70568 134.92988)(layer B.SilkS) (width 0.1))
(gr_line (start 93.70568 134.92988) (end 93.726 134.90956)(layer B.SilkS) (width 0.1))
(gr_line (start 93.726 134.90956) (end 93.70568 134.88924)(layer B.SilkS) (width 0.1))
(gr_line (start 93.70568 134.88924) (end 93.70568 134.92988)(layer B.SilkS) (width 0.1))
(gr_line (start 93.90634 135.02894) (end 93.90634 135.30834)(layer B.SilkS) (width 0.1))
(gr_line (start 93.90634 135.06958) (end 93.92666 135.04926)(layer B.SilkS) (width 0.1))
(gr_line (start 93.92666 135.04926) (end 93.96729999999999 135.02894)(layer B.SilkS) (width 0.1))
(gr_line (start 93.96729999999999 135.02894) (end 94.02572000000001 135.02894)(layer B.SilkS) (width 0.1))
(gr_line (start 94.02572000000001 135.02894) (end 94.06636 135.04926)(layer B.SilkS) (width 0.1))
(gr_line (start 94.06636 135.04926) (end 94.08668 135.0899)(layer B.SilkS) (width 0.1))
(gr_line (start 94.08668 135.0899) (end 94.08668 135.30834)(layer B.SilkS) (width 0.1))
(gr_line (start 94.26702 134.92988) (end 94.28734 134.90956)(layer B.SilkS) (width 0.1))
(gr_line (start 94.28734 134.90956) (end 94.32544 134.88924)(layer B.SilkS) (width 0.1))
(gr_line (start 94.32544 134.88924) (end 94.42704000000001 134.88924)(layer B.SilkS) (width 0.1))
(gr_line (start 94.42704000000001 134.88924) (end 94.46514000000001 134.90956)(layer B.SilkS) (width 0.1))
(gr_line (start 94.46514000000001 134.90956) (end 94.48546 134.92988)(layer B.SilkS) (width 0.1))
(gr_line (start 94.48546 134.92988) (end 94.50578 134.96798)(layer B.SilkS) (width 0.1))
(gr_line (start 94.50578 134.96798) (end 94.50578 135.00862)(layer B.SilkS) (width 0.1))
(gr_line (start 94.50578 135.00862) (end 94.48546 135.06958)(layer B.SilkS) (width 0.1))
(gr_line (start 94.48546 135.06958) (end 94.2467 135.30834)(layer B.SilkS) (width 0.1))
(gr_line (start 94.2467 135.30834) (end 94.50578 135.30834)(layer B.SilkS) (width 0.1))
(gr_line (start 94.86646 135.02894) (end 94.86646 135.30834)(layer B.SilkS) (width 0.1))
(gr_line (start 94.76739999999999 134.86892) (end 94.6658 135.16864)(layer B.SilkS) (width 0.1))
(gr_line (start 94.6658 135.16864) (end 94.92742 135.16864)(layer B.SilkS) (width 0.1))
(gr_line (start 94.0562 135.99668) (end 93.9165 135.79602)(layer B.SilkS) (width 0.1))
(gr_line (start 93.81744 135.99668) (end 93.81744 135.57758)(layer B.SilkS) (width 0.1))
(gr_line (start 93.81744 135.57758) (end 93.97745999999999 135.57758)(layer B.SilkS) (width 0.1))
(gr_line (start 93.97745999999999 135.57758) (end 94.01555999999999 135.5979)(layer B.SilkS) (width 0.1))
(gr_line (start 94.01555999999999 135.5979) (end 94.03588000000001 135.61568)(layer B.SilkS) (width 0.1))
(gr_line (start 94.03588000000001 135.61568) (end 94.0562 135.65632)(layer B.SilkS) (width 0.1))
(gr_line (start 94.0562 135.65632) (end 94.0562 135.71728)(layer B.SilkS) (width 0.1))
(gr_line (start 94.0562 135.71728) (end 94.03588000000001 135.75792)(layer B.SilkS) (width 0.1))
(gr_line (start 94.03588000000001 135.75792) (end 94.01555999999999 135.7757)(layer B.SilkS) (width 0.1))
(gr_line (start 94.01555999999999 135.7757) (end 93.97745999999999 135.79602)(layer B.SilkS) (width 0.1))
(gr_line (start 93.97745999999999 135.79602) (end 93.81744 135.79602)(layer B.SilkS) (width 0.1))
(gr_line (start 94.23654000000001 135.7757) (end 94.37624 135.7757)(layer B.SilkS) (width 0.1))
(gr_line (start 94.4372 135.99668) (end 94.23654000000001 135.99668)(layer B.SilkS) (width 0.1))
(gr_line (start 94.23654000000001 135.99668) (end 94.23654000000001 135.57758)(layer B.SilkS) (width 0.1))
(gr_line (start 94.23654000000001 135.57758) (end 94.4372 135.57758)(layer B.SilkS) (width 0.1))
(gr_line (start 94.75724 135.7757) (end 94.61499999999999 135.7757)(layer B.SilkS) (width 0.1))
(gr_line (start 94.61499999999999 135.99668) (end 94.61499999999999 135.57758)(layer B.SilkS) (width 0.1))
(gr_line (start 94.61499999999999 135.57758) (end 94.81565999999999 135.57758)(layer B.SilkS) (width 0.1))
(gr_line (start 59.99988 95.1484) (end 86.5378 95.1484)(layer F.Fab) (width 0.15))
(gr_line (start 86.5378 95.1484) (end 86.5378 110.2995)(layer F.Fab) (width 0.15))
(gr_line (start 86.5378 110.2995) (end 59.99988 110.2995)(layer F.Fab) (width 0.15))
(gr_line (start 60.706 136.86282) (end 60.833 136.90346)(layer F.Fab) (width 0.15))
(gr_line (start 59.99988 137.668) (end 59.99988 121.99874)(layer F.Fab) (width 0.15))
(gr_line (start 86.4743 136.99998) (end 59.99988 136.99998)(layer F.Fab) (width 0.15))
(gr_line (start 86.4743 121.89968) (end 86.4743 136.99998)(layer F.Fab) (width 0.15))
(gr_line (start 59.99988 121.89968) (end 86.4743 121.89968)(layer F.Fab) (width 0.15))
(gr_line (start 53.1622 66.0146) (end 53.1622 65.8622)(layer F.Fab) (width 0.15))
(gr_line (start 59.99988 203.99756) (end 59.99988 59.99988)(layer F.Fab) (width 0.15))
(gr_line (start 220.99778 203.99756) (end 59.99988 203.99756)(layer F.Fab) (width 0.15))
(gr_line (start 220.99778 59.99988) (end 220.99778 203.99756)(layer F.Fab) (width 0.15))
(gr_line (start 59.99988 59.99988) (end 220.99778 59.99988)(layer F.Fab) (width 0.15))
(gr_line (start 140.5509 108.16082) (end 140.6398 108.16082)(layer F.Fab) (width 0.15))
(gr_line (start 138.64336 160.1978) (end 138.64336 106.299)(layer F.Fab) (width 0.15))
(gr_line (start 192.74282 160.1978) (end 138.64336 160.1978)(layer F.Fab) (width 0.15))
(gr_line (start 192.74282 106.299) (end 192.74282 160.1978)(layer F.Fab) (width 0.15))
(gr_line (start 138.64336 106.299) (end 192.74282 106.299)(layer F.Fab) (width 0.15))
(gr_line (start 131.2291 97.60204) (end 131.72948 98.10242)(layer F.Fab) (width 0.2))
(gr_line (start 131.72948 97.60204) (end 131.2291 98.10242)(layer F.Fab) (width 0.2))
(gr_line (start 131.2291 98.87204) (end 131.72948 99.37242000000001)(layer F.Fab) (width 0.2))
(gr_line (start 131.72948 98.87204) (end 131.2291 99.37242000000001)(layer F.Fab) (width 0.2))
(gr_line (start 131.2291 100.14204) (end 131.72948 100.64242)(layer F.Fab) (width 0.2))
(gr_line (start 131.72948 100.14204) (end 131.2291 100.64242)(layer F.Fab) (width 0.2))
(gr_line (start 131.2291 101.41204) (end 131.72948 101.91242)(layer F.Fab) (width 0.2))
(gr_line (start 131.72948 101.41204) (end 131.2291 101.91242)(layer F.Fab) (width 0.2))
(gr_line (start 131.2291 102.68204) (end 131.72948 103.18242)(layer F.Fab) (width 0.2))
(gr_line (start 131.72948 102.68204) (end 131.2291 103.18242)(layer F.Fab) (width 0.2))
(gr_line (start 131.2291 103.95204) (end 131.72948 104.45242)(layer F.Fab) (width 0.2))
(gr_line (start 131.72948 103.95204) (end 131.2291 104.45242)(layer F.Fab) (width 0.2))
(gr_line (start 131.2291 105.22204) (end 131.72948 105.72242)(layer F.Fab) (width 0.2))
(gr_line (start 131.72948 105.22204) (end 131.2291 105.72242)(layer F.Fab) (width 0.2))
(gr_line (start 131.2291 106.49204) (end 131.72948 106.99242)(layer F.Fab) (width 0.2))
(gr_line (start 131.72948 106.49204) (end 131.2291 106.99242)(layer F.Fab) (width 0.2))
(gr_line (start 131.2291 159.88284) (end 131.72948 160.38322)(layer F.Fab) (width 0.2))
(gr_line (start 131.72948 159.88284) (end 131.2291 160.38322)(layer F.Fab) (width 0.2))
(gr_line (start 131.2291 161.15284) (end 131.72948 161.65322)(layer F.Fab) (width 0.2))
(gr_line (start 131.72948 161.15284) (end 131.2291 161.65322)(layer F.Fab) (width 0.2))
(gr_line (start 131.2291 162.42284) (end 131.72948 162.92322)(layer F.Fab) (width 0.2))
(gr_line (start 131.72948 162.42284) (end 131.2291 162.92322)(layer F.Fab) (width 0.2))
(gr_line (start 131.2291 163.69284) (end 131.72948 164.19322)(layer F.Fab) (width 0.2))
(gr_line (start 131.72948 163.69284) (end 131.2291 164.19322)(layer F.Fab) (width 0.2))
(gr_line (start 131.2291 164.96284) (end 131.72948 165.46322)(layer F.Fab) (width 0.2))
(gr_line (start 131.72948 164.96284) (end 131.2291 165.46322)(layer F.Fab) (width 0.2))
(gr_line (start 131.2291 166.23284) (end 131.72948 166.73322)(layer F.Fab) (width 0.2))
(gr_line (start 131.72948 166.23284) (end 131.2291 166.73322)(layer F.Fab) (width 0.2))
(gr_line (start 131.2291 167.50284) (end 131.72948 168.00322)(layer F.Fab) (width 0.2))
(gr_line (start 131.72948 167.50284) (end 131.2291 168.00322)(layer F.Fab) (width 0.2))
(gr_line (start 131.2291 168.77284) (end 131.72948 169.27322)(layer F.Fab) (width 0.2))
(gr_line (start 131.72948 168.77284) (end 131.2291 169.27322)(layer F.Fab) (width 0.2))
(gr_line (start 132.4991 97.60204) (end 132.99948 98.10242)(layer F.Fab) (width 0.2))
(gr_line (start 132.99948 97.60204) (end 132.4991 98.10242)(layer F.Fab) (width 0.2))
(gr_line (start 132.4991 98.87204) (end 132.99948 99.37242000000001)(layer F.Fab) (width 0.2))
(gr_line (start 132.99948 98.87204) (end 132.4991 99.37242000000001)(layer F.Fab) (width 0.2))
(gr_line (start 132.4991 100.14204) (end 132.99948 100.64242)(layer F.Fab) (width 0.2))
(gr_line (start 132.99948 100.14204) (end 132.4991 100.64242)(layer F.Fab) (width 0.2))
(gr_line (start 132.4991 101.41204) (end 132.99948 101.91242)(layer F.Fab) (width 0.2))
(gr_line (start 132.99948 101.41204) (end 132.4991 101.91242)(layer F.Fab) (width 0.2))
(gr_line (start 132.4991 102.68204) (end 132.99948 103.18242)(layer F.Fab) (width 0.2))
(gr_line (start 132.99948 102.68204) (end 132.4991 103.18242)(layer F.Fab) (width 0.2))
(gr_line (start 132.4991 103.95204) (end 132.99948 104.45242)(layer F.Fab) (width 0.2))
(gr_line (start 132.99948 103.95204) (end 132.4991 104.45242)(layer F.Fab) (width 0.2))
(gr_line (start 132.4991 105.22204) (end 132.99948 105.72242)(layer F.Fab) (width 0.2))
(gr_line (start 132.99948 105.22204) (end 132.4991 105.72242)(layer F.Fab) (width 0.2))
(gr_line (start 132.4991 106.49204) (end 132.99948 106.99242)(layer F.Fab) (width 0.2))
(gr_line (start 132.99948 106.49204) (end 132.4991 106.99242)(layer F.Fab) (width 0.2))
(gr_line (start 132.4991 159.88284) (end 132.99948 160.38322)(layer F.Fab) (width 0.2))
(gr_line (start 132.99948 159.88284) (end 132.4991 160.38322)(layer F.Fab) (width 0.2))
(gr_line (start 132.4991 161.15284) (end 132.99948 161.65322)(layer F.Fab) (width 0.2))
(gr_line (start 132.99948 161.15284) (end 132.4991 161.65322)(layer F.Fab) (width 0.2))
(gr_line (start 132.4991 162.42284) (end 132.99948 162.92322)(layer F.Fab) (width 0.2))
(gr_line (start 132.99948 162.42284) (end 132.4991 162.92322)(layer F.Fab) (width 0.2))
(gr_line (start 132.4991 163.69284) (end 132.99948 164.19322)(layer F.Fab) (width 0.2))
(gr_line (start 132.99948 163.69284) (end 132.4991 164.19322)(layer F.Fab) (width 0.2))
(gr_line (start 132.4991 164.96284) (end 132.99948 165.46322)(layer F.Fab) (width 0.2))
(gr_line (start 132.99948 164.96284) (end 132.4991 165.46322)(layer F.Fab) (width 0.2))
(gr_line (start 132.4991 166.23284) (end 132.99948 166.73322)(layer F.Fab) (width 0.2))
(gr_line (start 132.99948 166.23284) (end 132.4991 166.73322)(layer F.Fab) (width 0.2))
(gr_line (start 132.4991 167.50284) (end 132.99948 168.00322)(layer F.Fab) (width 0.2))
(gr_line (start 132.99948 167.50284) (end 132.4991 168.00322)(layer F.Fab) (width 0.2))
(gr_line (start 132.4991 168.77284) (end 132.99948 169.27322)(layer F.Fab) (width 0.2))
(gr_line (start 132.99948 168.77284) (end 132.4991 169.27322)(layer F.Fab) (width 0.2))
(gr_line (start 198.50354 97.60204) (end 199.00138 98.10242)(layer F.Fab) (width 0.2))
(gr_line (start 199.00138 97.60204) (end 198.50354 98.10242)(layer F.Fab) (width 0.2))
(gr_line (start 198.50354 98.87204) (end 199.00138 99.37242000000001)(layer F.Fab) (width 0.2))
(gr_line (start 199.00138 98.87204) (end 198.50354 99.37242000000001)(layer F.Fab) (width 0.2))
(gr_line (start 198.50354 100.14204) (end 199.00138 100.64242)(layer F.Fab) (width 0.2))
(gr_line (start 199.00138 100.14204) (end 198.50354 100.64242)(layer F.Fab) (width 0.2))
(gr_line (start 198.50354 101.41204) (end 199.00138 101.91242)(layer F.Fab) (width 0.2))
(gr_line (start 199.00138 101.41204) (end 198.50354 101.91242)(layer F.Fab) (width 0.2))
(gr_line (start 198.50354 102.68204) (end 199.00138 103.18242)(layer F.Fab) (width 0.2))
(gr_line (start 199.00138 102.68204) (end 198.50354 103.18242)(layer F.Fab) (width 0.2))
(gr_line (start 198.50354 103.95204) (end 199.00138 104.45242)(layer F.Fab) (width 0.2))
(gr_line (start 199.00138 103.95204) (end 198.50354 104.45242)(layer F.Fab) (width 0.2))
(gr_line (start 198.50354 105.22204) (end 199.00138 105.72242)(layer F.Fab) (width 0.2))
(gr_line (start 199.00138 105.22204) (end 198.50354 105.72242)(layer F.Fab) (width 0.2))
(gr_line (start 198.50354 106.49204) (end 199.00138 106.99242)(layer F.Fab) (width 0.2))
(gr_line (start 199.00138 106.49204) (end 198.50354 106.99242)(layer F.Fab) (width 0.2))
(gr_line (start 198.50354 159.88284) (end 199.00138 160.38322)(layer F.Fab) (width 0.2))
(gr_line (start 199.00138 159.88284) (end 198.50354 160.38322)(layer F.Fab) (width 0.2))
(gr_line (start 198.50354 161.15284) (end 199.00138 161.65322)(layer F.Fab) (width 0.2))
(gr_line (start 199.00138 161.15284) (end 198.50354 161.65322)(layer F.Fab) (width 0.2))
(gr_line (start 198.50354 162.42284) (end 199.00138 162.92322)(layer F.Fab) (width 0.2))
(gr_line (start 199.00138 162.42284) (end 198.50354 162.92322)(layer F.Fab) (width 0.2))
(gr_line (start 198.50354 163.69284) (end 199.00138 164.19322)(layer F.Fab) (width 0.2))
(gr_line (start 199.00138 163.69284) (end 198.50354 164.19322)(layer F.Fab) (width 0.2))
(gr_line (start 198.50354 164.96284) (end 199.00138 165.46322)(layer F.Fab) (width 0.2))
(gr_line (start 199.00138 164.96284) (end 198.50354 165.46322)(layer F.Fab) (width 0.2))
(gr_line (start 198.50354 166.23284) (end 199.00138 166.73322)(layer F.Fab) (width 0.2))
(gr_line (start 199.00138 166.23284) (end 198.50354 166.73322)(layer F.Fab) (width 0.2))
(gr_line (start 198.50354 167.50284) (end 199.00138 168.00322)(layer F.Fab) (width 0.2))
(gr_line (start 199.00138 167.50284) (end 198.50354 168.00322)(layer F.Fab) (width 0.2))
(gr_line (start 198.50354 168.77284) (end 199.00138 169.27322)(layer F.Fab) (width 0.2))
(gr_line (start 199.00138 168.77284) (end 198.50354 169.27322)(layer F.Fab) (width 0.2))
(gr_line (start 199.77354 97.60204) (end 200.27138 98.10242)(layer F.Fab) (width 0.2))
(gr_line (start 200.27138 97.60204) (end 199.77354 98.10242)(layer F.Fab) (width 0.2))
(gr_line (start 199.77354 98.87204) (end 200.27138 99.37242000000001)(layer F.Fab) (width 0.2))
(gr_line (start 200.27138 98.87204) (end 199.77354 99.37242000000001)(layer F.Fab) (width 0.2))
(gr_line (start 199.77354 100.14204) (end 200.27138 100.64242)(layer F.Fab) (width 0.2))
(gr_line (start 200.27138 100.14204) (end 199.77354 100.64242)(layer F.Fab) (width 0.2))
(gr_line (start 199.77354 101.41204) (end 200.27138 101.91242)(layer F.Fab) (width 0.2))
(gr_line (start 200.27138 101.41204) (end 199.77354 101.91242)(layer F.Fab) (width 0.2))
(gr_line (start 199.77354 102.68204) (end 200.27138 103.18242)(layer F.Fab) (width 0.2))
(gr_line (start 200.27138 102.68204) (end 199.77354 103.18242)(layer F.Fab) (width 0.2))
(gr_line (start 199.77354 103.95204) (end 200.27138 104.45242)(layer F.Fab) (width 0.2))
(gr_line (start 200.27138 103.95204) (end 199.77354 104.45242)(layer F.Fab) (width 0.2))
(gr_line (start 199.77354 105.22204) (end 200.27138 105.72242)(layer F.Fab) (width 0.2))
(gr_line (start 200.27138 105.22204) (end 199.77354 105.72242)(layer F.Fab) (width 0.2))
(gr_line (start 199.77354 106.49204) (end 200.27138 106.99242)(layer F.Fab) (width 0.2))
(gr_line (start 200.27138 106.49204) (end 199.77354 106.99242)(layer F.Fab) (width 0.2))
(gr_line (start 199.77354 159.88284) (end 200.27138 160.38322)(layer F.Fab) (width 0.2))
(gr_line (start 200.27138 159.88284) (end 199.77354 160.38322)(layer F.Fab) (width 0.2))
(gr_line (start 199.77354 161.15284) (end 200.27138 161.65322)(layer F.Fab) (width 0.2))
(gr_line (start 200.27138 161.15284) (end 199.77354 161.65322)(layer F.Fab) (width 0.2))
(gr_line (start 199.77354 162.42284) (end 200.27138 162.92322)(layer F.Fab) (width 0.2))
(gr_line (start 200.27138 162.42284) (end 199.77354 162.92322)(layer F.Fab) (width 0.2))
(gr_line (start 199.77354 163.69284) (end 200.27138 164.19322)(layer F.Fab) (width 0.2))
(gr_line (start 200.27138 163.69284) (end 199.77354 164.19322)(layer F.Fab) (width 0.2))
(gr_line (start 199.77354 164.96284) (end 200.27138 165.46322)(layer F.Fab) (width 0.2))
(gr_line (start 200.27138 164.96284) (end 199.77354 165.46322)(layer F.Fab) (width 0.2))
(gr_line (start 199.77354 166.23284) (end 200.27138 166.73322)(layer F.Fab) (width 0.2))
(gr_line (start 200.27138 166.23284) (end 199.77354 166.73322)(layer F.Fab) (width 0.2))
(gr_line (start 199.77354 167.50284) (end 200.27138 168.00322)(layer F.Fab) (width 0.2))
(gr_line (start 200.27138 167.50284) (end 199.77354 168.00322)(layer F.Fab) (width 0.2))
(gr_line (start 199.77354 168.77284) (end 200.27138 169.27322)(layer F.Fab) (width 0.2))
(gr_line (start 200.27138 168.77284) (end 199.77354 169.27322)(layer F.Fab) (width 0.2))
(gr_circle (center 87.6935 105.029) (end 87.98305999999999 105.029)(layer F.Fab) (width 0.2))
(gr_circle (center 87.75700000000001 97.98050000000001) (end 88.04656 97.98050000000001)(layer F.Fab) (width 0.2))
(gr_circle (center 87.75700000000001 102.0445) (end 88.04656 102.0445)(layer F.Fab) (width 0.2))
(gr_circle (center 87.75700000000001 103.759) (end 88.04656 103.759)(layer F.Fab) (width 0.2))
(gr_circle (center 87.75700000000001 130.556) (end 88.04656 130.556)(layer F.Fab) (width 0.2))
(gr_circle (center 87.75700000000001 132.3975) (end 88.04656 132.3975)(layer F.Fab) (width 0.2))
(gr_circle (center 87.75700000000001 133.985) (end 88.04656 133.985)(layer F.Fab) (width 0.2))
(gr_circle (center 87.8205 128.7145) (end 88.11006 128.7145)(layer F.Fab) (width 0.2))
(gr_circle (center 87.884 96.5835) (end 88.17355999999999 96.5835)(layer F.Fab) (width 0.2))
(gr_circle (center 87.884 100.3935) (end 88.17355999999999 100.3935)(layer F.Fab) (width 0.2))
(gr_circle (center 87.884 125.4125) (end 88.17355999999999 125.4125)(layer F.Fab) (width 0.2))
(gr_circle (center 87.94750000000001 124.079) (end 88.23706 124.079)(layer F.Fab) (width 0.2))
(gr_circle (center 87.94750000000001 126.619) (end 88.23706 126.619)(layer F.Fab) (width 0.2))
(gr_circle (center 88.011 107.188) (end 88.30056 107.188)(layer F.Fab) (width 0.2))
(gr_circle (center 88.0745 108.458) (end 88.36405999999999 108.458)(layer F.Fab) (width 0.2))
(gr_circle (center 88.392 99.3775) (end 88.68156 99.3775)(layer F.Fab) (width 0.2))
(gr_circle (center 88.392 127.6985) (end 88.68156 127.6985)(layer F.Fab) (width 0.2))
(gr_circle (center 88.392 135.382) (end 88.68156 135.382)(layer F.Fab) (width 0.2))
(gr_circle (center 88.4555 123.1265) (end 88.74506 123.1265)(layer F.Fab) (width 0.2))
(gr_circle (center 88.51900000000001 105.8545) (end 88.80856 105.8545)(layer F.Fab) (width 0.2))
(gr_circle (center 88.51900000000001 129.667) (end 88.80856 129.667)(layer F.Fab) (width 0.2))
(gr_circle (center 88.51900000000001 131.3815) (end 88.80856 131.3815)(layer F.Fab) (width 0.2))
(gr_circle (center 88.51900000000001 133.1595) (end 88.80856 133.1595)(layer F.Fab) (width 0.2))
(gr_circle (center 88.70950000000001 95.4405) (end 88.99906 95.4405)(layer F.Fab) (width 0.2))
(gr_circle (center 88.773 101.2825) (end 89.06256 101.2825)(layer F.Fab) (width 0.2))
(gr_circle (center 88.773 109.347) (end 89.06256 109.347)(layer F.Fab) (width 0.2))
(gr_circle (center 88.8365 102.9335) (end 89.12606 102.9335)(layer F.Fab) (width 0.2))
(gr_circle (center 88.90000000000001 122.1105) (end 89.18956 122.1105)(layer F.Fab) (width 0.2))
(gr_circle (center 89.3445 137.033) (end 89.63406000000001 137.033)(layer F.Fab) (width 0.2))
(gr_circle (center 89.535 94.5515) (end 89.82456000000001 94.5515)(layer F.Fab) (width 0.2))
(gr_circle (center 89.7255 121.2215) (end 90.01506000000001 121.2215)(layer F.Fab) (width 0.2))
(gr_circle (center 89.789 110.109) (end 90.07856 110.109)(layer F.Fab) (width 0.2))
(gr_circle (center 90.61450000000001 137.0965) (end 90.90406 137.0965)(layer F.Fab) (width 0.2))
(gr_circle (center 90.678 111.125) (end 90.96756000000001 111.125)(layer F.Fab) (width 0.2))
(gr_circle (center 90.80500000000001 93.5355) (end 91.09456 93.5355)(layer F.Fab) (width 0.2))
(gr_circle (center 91.56699999999999 120.523) (end 91.85656 120.523)(layer F.Fab) (width 0.2))
(gr_circle (center 91.75749999999999 138.1125) (end 92.04706 138.1125)(layer F.Fab) (width 0.2))
(gr_circle (center 92.7735 111.0615) (end 93.06305999999999 111.0615)(layer F.Fab) (width 0.2))
(gr_circle (center 93.726 122.809) (end 94.01555999999999 122.809)(layer F.Fab) (width 0.2))
(gr_circle (center 93.85299999999999 136.017) (end 94.14256 136.017)(layer F.Fab) (width 0.2))
(gr_circle (center 94.361 102.0445) (end 94.65056 102.0445)(layer F.Fab) (width 0.2))
(gr_circle (center 94.9325 103.124) (end 95.22206 103.124)(layer F.Fab) (width 0.2))
(gr_circle (center 94.996 122.809) (end 95.28556 122.809)(layer F.Fab) (width 0.2))
(gr_circle (center 95.377 135.9535) (end 95.66656 135.9535)(layer F.Fab) (width 0.2))
(gr_circle (center 95.504 101.346) (end 95.79356 101.346)(layer F.Fab) (width 0.2))
(gr_circle (center 95.758 103.886) (end 96.04756 103.886)(layer F.Fab) (width 0.2))
(gr_circle (center 96.26600000000001 122.809) (end 96.55556 122.809)(layer F.Fab) (width 0.2))
(gr_circle (center 96.393 100.584) (end 96.68256 100.584)(layer F.Fab) (width 0.2))
(gr_circle (center 96.52 104.648) (end 96.80956 104.648)(layer F.Fab) (width 0.2))
(gr_circle (center 96.7105 135.9535) (end 97.00006 135.9535)(layer F.Fab) (width 0.2))
(gr_circle (center 97.155 99.6315) (end 97.44456 99.6315)(layer F.Fab) (width 0.2))
(gr_circle (center 97.282 105.41) (end 97.57156000000001 105.41)(layer F.Fab) (width 0.2))
(gr_circle (center 97.59950000000001 122.809) (end 97.88906 122.809)(layer F.Fab) (width 0.2))
(gr_circle (center 97.917 98.806) (end 98.20656 98.806)(layer F.Fab) (width 0.2))
(gr_circle (center 98.1075 135.9535) (end 98.39706 135.9535)(layer F.Fab) (width 0.2))
(gr_circle (center 98.17100000000001 106.172) (end 98.46056 106.172)(layer F.Fab) (width 0.2))
(gr_circle (center 98.679 97.8535) (end 98.96856 97.8535)(layer F.Fab) (width 0.2))
(gr_circle (center 98.9965 122.809) (end 99.28606000000001 122.809)(layer F.Fab) (width 0.2))
(gr_circle (center 99.31399999999999 106.934) (end 99.60356 106.934)(layer F.Fab) (width 0.2))
(gr_circle (center 99.50449999999999 96.9645) (end 99.79406 96.9645)(layer F.Fab) (width 0.2))
(gr_circle (center 99.50449999999999 135.9535) (end 99.79406 135.9535)(layer F.Fab) (width 0.2))
(gr_circle (center 100.203 107.7595) (end 100.49256 107.7595)(layer F.Fab) (width 0.2))
(gr_circle (center 100.33 96.07550000000001) (end 100.61956 96.07550000000001)(layer F.Fab) (width 0.2))
(gr_circle (center 100.33 122.8725) (end 100.61956 122.8725)(layer F.Fab) (width 0.2))
(gr_circle (center 100.838 135.9535) (end 101.12756 135.9535)(layer F.Fab) (width 0.2))
(gr_circle (center 101.0285 108.585) (end 101.31806 108.585)(layer F.Fab) (width 0.2))
(gr_circle (center 101.6635 122.8725) (end 101.95306 122.8725)(layer F.Fab) (width 0.2))
(gr_circle (center 102.108 135.89) (end 102.39756 135.89)(layer F.Fab) (width 0.2))
(gr_circle (center 103.124 122.8725) (end 103.41356 122.8725)(layer F.Fab) (width 0.2))
(gr_circle (center 103.378 135.89) (end 103.66756 135.89)(layer F.Fab) (width 0.2))
(gr_circle (center 180.467 90.23350000000001) (end 180.75656 90.23350000000001)(layer F.Fab) (width 0.2))
(gr_circle (center 182.0545 90.1065) (end 182.34406 90.1065)(layer F.Fab) (width 0.2))
(gr_circle (center 184.023 90.297) (end 184.31256 90.297)(layer F.Fab) (width 0.2))
(gr_circle (center 184.0865 173.736) (end 184.37606 173.736)(layer F.Fab) (width 0.2))
(gr_circle (center 184.2135 175.3235) (end 184.50306 175.3235)(layer F.Fab) (width 0.2))
(gr_circle (center 184.277 176.7205) (end 184.56656 176.7205)(layer F.Fab) (width 0.2))
(gr_circle (center 184.4675 178.181) (end 184.75706 178.181)(layer F.Fab) (width 0.2))
(gr_circle (center 185.801 90.297) (end 186.09056 90.297)(layer F.Fab) (width 0.2))
(gr_circle (center 190.3095 72.3265) (end 190.59906 72.3265)(layer F.Fab) (width 0.2))
(gr_circle (center 190.373 73.7235) (end 190.66256 73.7235)(layer F.Fab) (width 0.2))
(gr_circle (center 190.5 75.057) (end 190.78956 75.057)(layer F.Fab) (width 0.2))
(gr_circle (center 190.5635 76.5175) (end 190.85306 76.5175)(layer F.Fab) (width 0.2))
(gr_circle (center 192.659 192.151) (end 192.94856 192.151)(layer F.Fab) (width 0.2))
(gr_circle (center 192.659 193.421) (end 192.94856 193.421)(layer F.Fab) (width 0.2))
(gr_circle (center 192.7225 189.2935) (end 193.01206 189.2935)(layer F.Fab) (width 0.2))
(gr_circle (center 192.7225 190.8175) (end 193.01206 190.8175)(layer F.Fab) (width 0.2))
(gr_line (start 123.0884 176.6951) (end 123.0884 177.5079)(layer F.Fab) (width 0.2))
(gr_line (start 122.682 177.1015) (end 123.4948 177.1015)(layer F.Fab) (width 0.2))
(gr_line (start 123.0884 179.2351) (end 123.0884 180.0479)(layer F.Fab) (width 0.2))
(gr_line (start 122.682 179.6415) (end 123.4948 179.6415)(layer F.Fab) (width 0.2))
(gr_line (start 123.0884 184.3151) (end 123.0884 185.1279)(layer F.Fab) (width 0.2))
(gr_line (start 122.682 184.7215) (end 123.4948 184.7215)(layer F.Fab) (width 0.2))
(gr_line (start 123.36526 81.4451) (end 123.36526 82.25790000000001)(layer F.Fab) (width 0.2))
(gr_line (start 122.95886 81.8515) (end 123.77166 81.8515)(layer F.Fab) (width 0.2))
(gr_line (start 123.36526 86.52509999999999) (end 123.36526 87.3379)(layer F.Fab) (width 0.2))
(gr_line (start 122.95886 86.9315) (end 123.77166 86.9315)(layer F.Fab) (width 0.2))
(gr_line (start 123.36526 89.0651) (end 123.36526 89.8779)(layer F.Fab) (width 0.2))
(gr_line (start 122.95886 89.47150000000001) (end 123.77166 89.47150000000001)(layer F.Fab) (width 0.2))
(gr_line (start 125.6284 176.6951) (end 125.6284 177.5079)(layer F.Fab) (width 0.2))
(gr_line (start 125.222 177.1015) (end 126.0348 177.1015)(layer F.Fab) (width 0.2))
(gr_line (start 125.6284 179.2351) (end 125.6284 180.0479)(layer F.Fab) (width 0.2))
(gr_line (start 125.222 179.6415) (end 126.0348 179.6415)(layer F.Fab) (width 0.2))
(gr_line (start 125.6284 184.3151) (end 125.6284 185.1279)(layer F.Fab) (width 0.2))
(gr_line (start 125.222 184.7215) (end 126.0348 184.7215)(layer F.Fab) (width 0.2))
(gr_line (start 125.90526 81.4451) (end 125.90526 82.25790000000001)(layer F.Fab) (width 0.2))
(gr_line (start 125.49886 81.8515) (end 126.31166 81.8515)(layer F.Fab) (width 0.2))
(gr_line (start 125.90526 86.52509999999999) (end 125.90526 87.3379)(layer F.Fab) (width 0.2))
(gr_line (start 125.49886 86.9315) (end 126.31166 86.9315)(layer F.Fab) (width 0.2))
(gr_line (start 125.90526 89.0651) (end 125.90526 89.8779)(layer F.Fab) (width 0.2))
(gr_line (start 125.49886 89.47150000000001) (end 126.31166 89.47150000000001)(layer F.Fab) (width 0.2))
(gr_line (start 128.1684 176.6951) (end 128.1684 177.5079)(layer F.Fab) (width 0.2))
(gr_line (start 127.762 177.1015) (end 128.5748 177.1015)(layer F.Fab) (width 0.2))
(gr_line (start 128.1684 179.2351) (end 128.1684 180.0479)(layer F.Fab) (width 0.2))
(gr_line (start 127.762 179.6415) (end 128.5748 179.6415)(layer F.Fab) (width 0.2))
(gr_line (start 128.1684 184.3151) (end 128.1684 185.1279)(layer F.Fab) (width 0.2))
(gr_line (start 127.762 184.7215) (end 128.5748 184.7215)(layer F.Fab) (width 0.2))
(gr_line (start 128.44526 81.4451) (end 128.44526 82.25790000000001)(layer F.Fab) (width 0.2))
(gr_line (start 128.03886 81.8515) (end 128.85166 81.8515)(layer F.Fab) (width 0.2))
(gr_line (start 128.44526 86.52509999999999) (end 128.44526 87.3379)(layer F.Fab) (width 0.2))
(gr_line (start 128.03886 86.9315) (end 128.85166 86.9315)(layer F.Fab) (width 0.2))
(gr_line (start 128.44526 89.0651) (end 128.44526 89.8779)(layer F.Fab) (width 0.2))
(gr_line (start 128.03886 89.47150000000001) (end 128.85166 89.47150000000001)(layer F.Fab) (width 0.2))
(gr_line (start 130.7084 176.6951) (end 130.7084 177.5079)(layer F.Fab) (width 0.2))
(gr_line (start 130.302 177.1015) (end 131.1148 177.1015)(layer F.Fab) (width 0.2))
(gr_line (start 130.7084 179.2351) (end 130.7084 180.0479)(layer F.Fab) (width 0.2))
(gr_line (start 130.302 179.6415) (end 131.1148 179.6415)(layer F.Fab) (width 0.2))
(gr_line (start 130.7084 184.3151) (end 130.7084 185.1279)(layer F.Fab) (width 0.2))
(gr_line (start 130.302 184.7215) (end 131.1148 184.7215)(layer F.Fab) (width 0.2))
(gr_line (start 130.98526 81.4451) (end 130.98526 82.25790000000001)(layer F.Fab) (width 0.2))
(gr_line (start 130.57886 81.8515) (end 131.39166 81.8515)(layer F.Fab) (width 0.2))
(gr_line (start 130.98526 86.52509999999999) (end 130.98526 87.3379)(layer F.Fab) (width 0.2))
(gr_line (start 130.57886 86.9315) (end 131.39166 86.9315)(layer F.Fab) (width 0.2))
(gr_line (start 130.98526 89.0651) (end 130.98526 89.8779)(layer F.Fab) (width 0.2))
(gr_line (start 130.57886 89.47150000000001) (end 131.39166 89.47150000000001)(layer F.Fab) (width 0.2))
(gr_line (start 133.2484 176.6951) (end 133.2484 177.5079)(layer F.Fab) (width 0.2))
(gr_line (start 132.842 177.1015) (end 133.6548 177.1015)(layer F.Fab) (width 0.2))
(gr_line (start 133.2484 179.2351) (end 133.2484 180.0479)(layer F.Fab) (width 0.2))
(gr_line (start 132.842 179.6415) (end 133.6548 179.6415)(layer F.Fab) (width 0.2))
(gr_line (start 133.2484 184.3151) (end 133.2484 185.1279)(layer F.Fab) (width 0.2))
(gr_line (start 132.842 184.7215) (end 133.6548 184.7215)(layer F.Fab) (width 0.2))
(gr_line (start 133.52526 81.4451) (end 133.52526 82.25790000000001)(layer F.Fab) (width 0.2))
(gr_line (start 133.11886 81.8515) (end 133.93166 81.8515)(layer F.Fab) (width 0.2))
(gr_line (start 133.52526 86.52509999999999) (end 133.52526 87.3379)(layer F.Fab) (width 0.2))
(gr_line (start 133.11886 86.9315) (end 133.93166 86.9315)(layer F.Fab) (width 0.2))
(gr_line (start 133.52526 89.0651) (end 133.52526 89.8779)(layer F.Fab) (width 0.2))
(gr_line (start 133.11886 89.47150000000001) (end 133.93166 89.47150000000001)(layer F.Fab) (width 0.2))
(gr_line (start 135.7884 176.6951) (end 135.7884 177.5079)(layer F.Fab) (width 0.2))
(gr_line (start 135.382 177.1015) (end 136.1948 177.1015)(layer F.Fab) (width 0.2))
(gr_line (start 135.7884 179.2351) (end 135.7884 180.0479)(layer F.Fab) (width 0.2))
(gr_line (start 135.382 179.6415) (end 136.1948 179.6415)(layer F.Fab) (width 0.2))
(gr_line (start 135.7884 184.3151) (end 135.7884 185.1279)(layer F.Fab) (width 0.2))
(gr_line (start 135.382 184.7215) (end 136.1948 184.7215)(layer F.Fab) (width 0.2))
(gr_line (start 136.06526 81.4451) (end 136.06526 82.25790000000001)(layer F.Fab) (width 0.2))
(gr_line (start 135.65886 81.8515) (end 136.47166 81.8515)(layer F.Fab) (width 0.2))
(gr_line (start 136.06526 86.52509999999999) (end 136.06526 87.3379)(layer F.Fab) (width 0.2))
(gr_line (start 135.65886 86.9315) (end 136.47166 86.9315)(layer F.Fab) (width 0.2))
(gr_line (start 136.06526 89.0651) (end 136.06526 89.8779)(layer F.Fab) (width 0.2))
(gr_line (start 135.65886 89.47150000000001) (end 136.47166 89.47150000000001)(layer F.Fab) (width 0.2))
(gr_line (start 138.3284 176.6951) (end 138.3284 177.5079)(layer F.Fab) (width 0.2))
(gr_line (start 137.922 177.1015) (end 138.7348 177.1015)(layer F.Fab) (width 0.2))
(gr_line (start 138.3284 179.2351) (end 138.3284 180.0479)(layer F.Fab) (width 0.2))
(gr_line (start 137.922 179.6415) (end 138.7348 179.6415)(layer F.Fab) (width 0.2))
(gr_line (start 138.3284 184.3151) (end 138.3284 185.1279)(layer F.Fab) (width 0.2))
(gr_line (start 137.922 184.7215) (end 138.7348 184.7215)(layer F.Fab) (width 0.2))
(gr_line (start 138.60526 81.4451) (end 138.60526 82.25790000000001)(layer F.Fab) (width 0.2))
(gr_line (start 138.19886 81.8515) (end 139.01166 81.8515)(layer F.Fab) (width 0.2))
(gr_line (start 138.60526 86.52509999999999) (end 138.60526 87.3379)(layer F.Fab) (width 0.2))
(gr_line (start 138.19886 86.9315) (end 139.01166 86.9315)(layer F.Fab) (width 0.2))
(gr_line (start 138.60526 89.0651) (end 138.60526 89.8779)(layer F.Fab) (width 0.2))
(gr_line (start 138.19886 89.47150000000001) (end 139.01166 89.47150000000001)(layer F.Fab) (width 0.2))
(gr_line (start 140.8684 176.6951) (end 140.8684 177.5079)(layer F.Fab) (width 0.2))
(gr_line (start 140.462 177.1015) (end 141.2748 177.1015)(layer F.Fab) (width 0.2))
(gr_line (start 140.8684 179.2351) (end 140.8684 180.0479)(layer F.Fab) (width 0.2))
(gr_line (start 140.462 179.6415) (end 141.2748 179.6415)(layer F.Fab) (width 0.2))
(gr_line (start 140.8684 184.3151) (end 140.8684 185.1279)(layer F.Fab) (width 0.2))
(gr_line (start 140.462 184.7215) (end 141.2748 184.7215)(layer F.Fab) (width 0.2))
(gr_line (start 141.14526 81.4451) (end 141.14526 82.25790000000001)(layer F.Fab) (width 0.2))
(gr_line (start 140.73886 81.8515) (end 141.55166 81.8515)(layer F.Fab) (width 0.2))
(gr_line (start 141.14526 86.52509999999999) (end 141.14526 87.3379)(layer F.Fab) (width 0.2))
(gr_line (start 140.73886 86.9315) (end 141.55166 86.9315)(layer F.Fab) (width 0.2))
(gr_line (start 141.14526 89.0651) (end 141.14526 89.8779)(layer F.Fab) (width 0.2))
(gr_line (start 140.73886 89.47150000000001) (end 141.55166 89.47150000000001)(layer F.Fab) (width 0.2))
(gr_line (start 190.32728 81.4451) (end 190.32728 82.25790000000001)(layer F.Fab) (width 0.2))
(gr_line (start 189.92088 81.8515) (end 190.73368 81.8515)(layer F.Fab) (width 0.2))
(gr_line (start 190.32728 86.52509999999999) (end 190.32728 87.3379)(layer F.Fab) (width 0.2))
(gr_line (start 189.92088 86.9315) (end 190.73368 86.9315)(layer F.Fab) (width 0.2))
(gr_line (start 190.32728 89.0651) (end 190.32728 89.8779)(layer F.Fab) (width 0.2))
(gr_line (start 189.92088 89.47150000000001) (end 190.73368 89.47150000000001)(layer F.Fab) (width 0.2))
(gr_line (start 190.5508 176.6951) (end 190.5508 177.5079)(layer F.Fab) (width 0.2))
(gr_line (start 190.1444 177.1015) (end 190.9572 177.1015)(layer F.Fab) (width 0.2))
(gr_line (start 190.5508 179.2351) (end 190.5508 180.0479)(layer F.Fab) (width 0.2))
(gr_line (start 190.1444 179.6415) (end 190.9572 179.6415)(layer F.Fab) (width 0.2))
(gr_line (start 190.5508 184.3151) (end 190.5508 185.1279)(layer F.Fab) (width 0.2))
(gr_line (start 190.1444 184.7215) (end 190.9572 184.7215)(layer F.Fab) (width 0.2))
(gr_line (start 192.86728 81.4451) (end 192.86728 82.25790000000001)(layer F.Fab) (width 0.2))
(gr_line (start 192.46088 81.8515) (end 193.27368 81.8515)(layer F.Fab) (width 0.2))
(gr_line (start 192.86728 86.52509999999999) (end 192.86728 87.3379)(layer F.Fab) (width 0.2))
(gr_line (start 192.46088 86.9315) (end 193.27368 86.9315)(layer F.Fab) (width 0.2))
(gr_line (start 192.86728 89.0651) (end 192.86728 89.8779)(layer F.Fab) (width 0.2))
(gr_line (start 192.46088 89.47150000000001) (end 193.27368 89.47150000000001)(layer F.Fab) (width 0.2))
(gr_line (start 193.0908 176.6951) (end 193.0908 177.5079)(layer F.Fab) (width 0.2))
(gr_line (start 192.6844 177.1015) (end 193.4972 177.1015)(layer F.Fab) (width 0.2))
(gr_line (start 193.0908 179.2351) (end 193.0908 180.0479)(layer F.Fab) (width 0.2))
(gr_line (start 192.6844 179.6415) (end 193.4972 179.6415)(layer F.Fab) (width 0.2))
(gr_line (start 193.0908 184.3151) (end 193.0908 185.1279)(layer F.Fab) (width 0.2))
(gr_line (start 192.6844 184.7215) (end 193.4972 184.7215)(layer F.Fab) (width 0.2))
(gr_line (start 195.40728 81.4451) (end 195.40728 82.25790000000001)(layer F.Fab) (width 0.2))
(gr_line (start 195.00088 81.8515) (end 195.81368 81.8515)(layer F.Fab) (width 0.2))
(gr_line (start 195.40728 86.52509999999999) (end 195.40728 87.3379)(layer F.Fab) (width 0.2))
(gr_line (start 195.00088 86.9315) (end 195.81368 86.9315)(layer F.Fab) (width 0.2))
(gr_line (start 195.40728 89.0651) (end 195.40728 89.8779)(layer F.Fab) (width 0.2))
(gr_line (start 195.00088 89.47150000000001) (end 195.81368 89.47150000000001)(layer F.Fab) (width 0.2))
(gr_line (start 195.6308 176.6951) (end 195.6308 177.5079)(layer F.Fab) (width 0.2))
(gr_line (start 195.2244 177.1015) (end 196.0372 177.1015)(layer F.Fab) (width 0.2))
(gr_line (start 195.6308 179.2351) (end 195.6308 180.0479)(layer F.Fab) (width 0.2))
(gr_line (start 195.2244 179.6415) (end 196.0372 179.6415)(layer F.Fab) (width 0.2))
(gr_line (start 195.6308 184.3151) (end 195.6308 185.1279)(layer F.Fab) (width 0.2))
(gr_line (start 195.2244 184.7215) (end 196.0372 184.7215)(layer F.Fab) (width 0.2))
(gr_line (start 197.94728 81.4451) (end 197.94728 82.25790000000001)(layer F.Fab) (width 0.2))
(gr_line (start 197.54088 81.8515) (end 198.35368 81.8515)(layer F.Fab) (width 0.2))
(gr_line (start 197.94728 86.52509999999999) (end 197.94728 87.3379)(layer F.Fab) (width 0.2))
(gr_line (start 197.54088 86.9315) (end 198.35368 86.9315)(layer F.Fab) (width 0.2))
(gr_line (start 197.94728 89.0651) (end 197.94728 89.8779)(layer F.Fab) (width 0.2))
(gr_line (start 197.54088 89.47150000000001) (end 198.35368 89.47150000000001)(layer F.Fab) (width 0.2))
(gr_line (start 198.1708 176.6951) (end 198.1708 177.5079)(layer F.Fab) (width 0.2))
(gr_line (start 197.7644 177.1015) (end 198.5772 177.1015)(layer F.Fab) (width 0.2))
(gr_line (start 198.1708 179.2351) (end 198.1708 180.0479)(layer F.Fab) (width 0.2))
(gr_line (start 197.7644 179.6415) (end 198.5772 179.6415)(layer F.Fab) (width 0.2))
(gr_line (start 198.1708 184.3151) (end 198.1708 185.1279)(layer F.Fab) (width 0.2))
(gr_line (start 197.7644 184.7215) (end 198.5772 184.7215)(layer F.Fab) (width 0.2))
(gr_line (start 200.48728 81.4451) (end 200.48728 82.25790000000001)(layer F.Fab) (width 0.2))
(gr_line (start 200.08088 81.8515) (end 200.89368 81.8515)(layer F.Fab) (width 0.2))
(gr_line (start 200.48728 86.52509999999999) (end 200.48728 87.3379)(layer F.Fab) (width 0.2))
(gr_line (start 200.08088 86.9315) (end 200.89368 86.9315)(layer F.Fab) (width 0.2))
(gr_line (start 200.48728 89.0651) (end 200.48728 89.8779)(layer F.Fab) (width 0.2))
(gr_line (start 200.08088 89.47150000000001) (end 200.89368 89.47150000000001)(layer F.Fab) (width 0.2))
(gr_line (start 200.7108 176.6951) (end 200.7108 177.5079)(layer F.Fab) (width 0.2))
(gr_line (start 200.3044 177.1015) (end 201.1172 177.1015)(layer F.Fab) (width 0.2))
(gr_line (start 200.7108 179.2351) (end 200.7108 180.0479)(layer F.Fab) (width 0.2))
(gr_line (start 200.3044 179.6415) (end 201.1172 179.6415)(layer F.Fab) (width 0.2))
(gr_line (start 200.7108 184.3151) (end 200.7108 185.1279)(layer F.Fab) (width 0.2))
(gr_line (start 200.3044 184.7215) (end 201.1172 184.7215)(layer F.Fab) (width 0.2))
(gr_line (start 203.02728 81.4451) (end 203.02728 82.25790000000001)(layer F.Fab) (width 0.2))
(gr_line (start 202.62088 81.8515) (end 203.43368 81.8515)(layer F.Fab) (width 0.2))
(gr_line (start 203.02728 86.52509999999999) (end 203.02728 87.3379)(layer F.Fab) (width 0.2))
(gr_line (start 202.62088 86.9315) (end 203.43368 86.9315)(layer F.Fab) (width 0.2))
(gr_line (start 203.02728 89.0651) (end 203.02728 89.8779)(layer F.Fab) (width 0.2))
(gr_line (start 202.62088 89.47150000000001) (end 203.43368 89.47150000000001)(layer F.Fab) (width 0.2))
(gr_line (start 203.2508 176.6951) (end 203.2508 177.5079)(layer F.Fab) (width 0.2))
(gr_line (start 202.8444 177.1015) (end 203.6572 177.1015)(layer F.Fab) (width 0.2))
(gr_line (start 203.2508 179.2351) (end 203.2508 180.0479)(layer F.Fab) (width 0.2))
(gr_line (start 202.8444 179.6415) (end 203.6572 179.6415)(layer F.Fab) (width 0.2))
(gr_line (start 203.2508 184.3151) (end 203.2508 185.1279)(layer F.Fab) (width 0.2))
(gr_line (start 202.8444 184.7215) (end 203.6572 184.7215)(layer F.Fab) (width 0.2))
(gr_line (start 205.56728 81.4451) (end 205.56728 82.25790000000001)(layer F.Fab) (width 0.2))
(gr_line (start 205.16088 81.8515) (end 205.97368 81.8515)(layer F.Fab) (width 0.2))
(gr_line (start 205.56728 86.52509999999999) (end 205.56728 87.3379)(layer F.Fab) (width 0.2))
(gr_line (start 205.16088 86.9315) (end 205.97368 86.9315)(layer F.Fab) (width 0.2))
(gr_line (start 205.56728 89.0651) (end 205.56728 89.8779)(layer F.Fab) (width 0.2))
(gr_line (start 205.16088 89.47150000000001) (end 205.97368 89.47150000000001)(layer F.Fab) (width 0.2))
(gr_line (start 205.7908 176.6951) (end 205.7908 177.5079)(layer F.Fab) (width 0.2))
(gr_line (start 205.3844 177.1015) (end 206.1972 177.1015)(layer F.Fab) (width 0.2))
(gr_line (start 205.7908 179.2351) (end 205.7908 180.0479)(layer F.Fab) (width 0.2))
(gr_line (start 205.3844 179.6415) (end 206.1972 179.6415)(layer F.Fab) (width 0.2))
(gr_line (start 205.7908 184.3151) (end 205.7908 185.1279)(layer F.Fab) (width 0.2))
(gr_line (start 205.3844 184.7215) (end 206.1972 184.7215)(layer F.Fab) (width 0.2))
(gr_line (start 208.10728 81.4451) (end 208.10728 82.25790000000001)(layer F.Fab) (width 0.2))
(gr_line (start 207.70088 81.8515) (end 208.51368 81.8515)(layer F.Fab) (width 0.2))
(gr_line (start 208.10728 86.52509999999999) (end 208.10728 87.3379)(layer F.Fab) (width 0.2))
(gr_line (start 207.70088 86.9315) (end 208.51368 86.9315)(layer F.Fab) (width 0.2))
(gr_line (start 208.10728 89.0651) (end 208.10728 89.8779)(layer F.Fab) (width 0.2))
(gr_line (start 207.70088 89.47150000000001) (end 208.51368 89.47150000000001)(layer F.Fab) (width 0.2))
(gr_line (start 208.3308 176.6951) (end 208.3308 177.5079)(layer F.Fab) (width 0.2))
(gr_line (start 207.9244 177.1015) (end 208.7372 177.1015)(layer F.Fab) (width 0.2))
(gr_line (start 208.3308 179.2351) (end 208.3308 180.0479)(layer F.Fab) (width 0.2))
(gr_line (start 207.9244 179.6415) (end 208.7372 179.6415)(layer F.Fab) (width 0.2))
(gr_line (start 208.3308 184.3151) (end 208.3308 185.1279)(layer F.Fab) (width 0.2))
(gr_line (start 207.9244 184.7215) (end 208.7372 184.7215)(layer F.Fab) (width 0.2))
(gr_line (start 68.43013999999999 158.84144) (end 68.43013999999999 158.12262)(layer F.Fab) (width 0.2))
(gr_line (start 68.43013999999999 158.12262) (end 67.71132 158.12262)(layer F.Fab) (width 0.2))
(gr_line (start 67.71132 158.12262) (end 67.71132 158.84144)(layer F.Fab) (width 0.2))
(gr_line (start 67.71132 158.84144) (end 68.43013999999999 158.84144)(layer F.Fab) (width 0.2))
(gr_line (start 68.43013999999999 161.58464) (end 68.43013999999999 160.86582)(layer F.Fab) (width 0.2))
(gr_line (start 68.43013999999999 160.86582) (end 67.71132 160.86582)(layer F.Fab) (width 0.2))
(gr_line (start 67.71132 160.86582) (end 67.71132 161.58464)(layer F.Fab) (width 0.2))
(gr_line (start 67.71132 161.58464) (end 68.43013999999999 161.58464)(layer F.Fab) (width 0.2))
(gr_line (start 68.43013999999999 164.32784) (end 68.43013999999999 163.60902)(layer F.Fab) (width 0.2))
(gr_line (start 68.43013999999999 163.60902) (end 67.71132 163.60902)(layer F.Fab) (width 0.2))
(gr_line (start 67.71132 163.60902) (end 67.71132 164.32784)(layer F.Fab) (width 0.2))
(gr_line (start 67.71132 164.32784) (end 68.43013999999999 164.32784)(layer F.Fab) (width 0.2))
(gr_line (start 68.43013999999999 167.07104) (end 68.43013999999999 166.35222)(layer F.Fab) (width 0.2))
(gr_line (start 68.43013999999999 166.35222) (end 67.71132 166.35222)(layer F.Fab) (width 0.2))
(gr_line (start 67.71132 166.35222) (end 67.71132 167.07104)(layer F.Fab) (width 0.2))
(gr_line (start 67.71132 167.07104) (end 68.43013999999999 167.07104)(layer F.Fab) (width 0.2))
(gr_line (start 68.43013999999999 169.81424) (end 68.43013999999999 169.09542)(layer F.Fab) (width 0.2))
(gr_line (start 68.43013999999999 169.09542) (end 67.71132 169.09542)(layer F.Fab) (width 0.2))
(gr_line (start 67.71132 169.09542) (end 67.71132 169.81424)(layer F.Fab) (width 0.2))
(gr_line (start 67.71132 169.81424) (end 68.43013999999999 169.81424)(layer F.Fab) (width 0.2))
(gr_line (start 68.43013999999999 172.55744) (end 68.43013999999999 171.83862)(layer F.Fab) (width 0.2))
(gr_line (start 68.43013999999999 171.83862) (end 67.71132 171.83862)(layer F.Fab) (width 0.2))
(gr_line (start 67.71132 171.83862) (end 67.71132 172.55744)(layer F.Fab) (width 0.2))
(gr_line (start 67.71132 172.55744) (end 68.43013999999999 172.55744)(layer F.Fab) (width 0.2))
(gr_line (start 68.43013999999999 175.30064) (end 68.43013999999999 174.58182)(layer F.Fab) (width 0.2))
(gr_line (start 68.43013999999999 174.58182) (end 67.71132 174.58182)(layer F.Fab) (width 0.2))
(gr_line (start 67.71132 174.58182) (end 67.71132 175.30064)(layer F.Fab) (width 0.2))
(gr_line (start 67.71132 175.30064) (end 68.43013999999999 175.30064)(layer F.Fab) (width 0.2))
(gr_line (start 70.97014 157.46984) (end 70.97014 156.75102)(layer F.Fab) (width 0.2))
(gr_line (start 70.97014 156.75102) (end 70.25132000000001 156.75102)(layer F.Fab) (width 0.2))
(gr_line (start 70.25132000000001 156.75102) (end 70.25132000000001 157.46984)(layer F.Fab) (width 0.2))
(gr_line (start 70.25132000000001 157.46984) (end 70.97014 157.46984)(layer F.Fab) (width 0.2))
(gr_line (start 70.97014 160.21304) (end 70.97014 159.49422)(layer F.Fab) (width 0.2))
(gr_line (start 70.97014 159.49422) (end 70.25132000000001 159.49422)(layer F.Fab) (width 0.2))
(gr_line (start 70.25132000000001 159.49422) (end 70.25132000000001 160.21304)(layer F.Fab) (width 0.2))
(gr_line (start 70.25132000000001 160.21304) (end 70.97014 160.21304)(layer F.Fab) (width 0.2))
(gr_line (start 70.97014 162.95624) (end 70.97014 162.23742)(layer F.Fab) (width 0.2))
(gr_line (start 70.97014 162.23742) (end 70.25132000000001 162.23742)(layer F.Fab) (width 0.2))
(gr_line (start 70.25132000000001 162.23742) (end 70.25132000000001 162.95624)(layer F.Fab) (width 0.2))
(gr_line (start 70.25132000000001 162.95624) (end 70.97014 162.95624)(layer F.Fab) (width 0.2))
(gr_line (start 70.97014 165.69944) (end 70.97014 164.98062)(layer F.Fab) (width 0.2))
(gr_line (start 70.97014 164.98062) (end 70.25132000000001 164.98062)(layer F.Fab) (width 0.2))
(gr_line (start 70.25132000000001 164.98062) (end 70.25132000000001 165.69944)(layer F.Fab) (width 0.2))
(gr_line (start 70.25132000000001 165.69944) (end 70.97014 165.69944)(layer F.Fab) (width 0.2))
(gr_line (start 70.97014 168.44264) (end 70.97014 167.72382)(layer F.Fab) (width 0.2))
(gr_line (start 70.97014 167.72382) (end 70.25132000000001 167.72382)(layer F.Fab) (width 0.2))
(gr_line (start 70.25132000000001 167.72382) (end 70.25132000000001 168.44264)(layer F.Fab) (width 0.2))
(gr_line (start 70.25132000000001 168.44264) (end 70.97014 168.44264)(layer F.Fab) (width 0.2))
(gr_line (start 70.97014 171.18584) (end 70.97014 170.46702)(layer F.Fab) (width 0.2))
(gr_line (start 70.97014 170.46702) (end 70.25132000000001 170.46702)(layer F.Fab) (width 0.2))
(gr_line (start 70.25132000000001 170.46702) (end 70.25132000000001 171.18584)(layer F.Fab) (width 0.2))
(gr_line (start 70.25132000000001 171.18584) (end 70.97014 171.18584)(layer F.Fab) (width 0.2))
(gr_line (start 70.97014 173.92904) (end 70.97014 173.21022)(layer F.Fab) (width 0.2))
(gr_line (start 70.97014 173.21022) (end 70.25132000000001 173.21022)(layer F.Fab) (width 0.2))
(gr_line (start 70.25132000000001 173.21022) (end 70.25132000000001 173.92904)(layer F.Fab) (width 0.2))
(gr_line (start 70.25132000000001 173.92904) (end 70.97014 173.92904)(layer F.Fab) (width 0.2))
(gr_line (start 70.97014 176.67224) (end 70.97014 175.95342)(layer F.Fab) (width 0.2))
(gr_line (start 70.97014 175.95342) (end 70.25132000000001 175.95342)(layer F.Fab) (width 0.2))
(gr_line (start 70.25132000000001 175.95342) (end 70.25132000000001 176.67224)(layer F.Fab) (width 0.2))
(gr_line (start 70.25132000000001 176.67224) (end 70.97014 176.67224)(layer F.Fab) (width 0.2))
(gr_line (start 76.68514 158.34614) (end 76.68514 157.62732)(layer F.Fab) (width 0.2))
(gr_line (start 76.68514 157.62732) (end 75.96632 157.62732)(layer F.Fab) (width 0.2))
(gr_line (start 75.96632 157.62732) (end 75.96632 158.34614)(layer F.Fab) (width 0.2))
(gr_line (start 75.96632 158.34614) (end 76.68514 158.34614)(layer F.Fab) (width 0.2))
(gr_line (start 76.68514 160.88614) (end 76.68514 160.16732)(layer F.Fab) (width 0.2))
(gr_line (start 76.68514 160.16732) (end 75.96632 160.16732)(layer F.Fab) (width 0.2))
(gr_line (start 75.96632 160.16732) (end 75.96632 160.88614)(layer F.Fab) (width 0.2))
(gr_line (start 75.96632 160.88614) (end 76.68514 160.88614)(layer F.Fab) (width 0.2))
(gr_line (start 76.68514 163.42614) (end 76.68514 162.70732)(layer F.Fab) (width 0.2))
(gr_line (start 76.68514 162.70732) (end 75.96632 162.70732)(layer F.Fab) (width 0.2))
(gr_line (start 75.96632 162.70732) (end 75.96632 163.42614)(layer F.Fab) (width 0.2))
(gr_line (start 75.96632 163.42614) (end 76.68514 163.42614)(layer F.Fab) (width 0.2))
(gr_line (start 76.68514 165.96614) (end 76.68514 165.24732)(layer F.Fab) (width 0.2))
(gr_line (start 76.68514 165.24732) (end 75.96632 165.24732)(layer F.Fab) (width 0.2))
(gr_line (start 75.96632 165.24732) (end 75.96632 165.96614)(layer F.Fab) (width 0.2))
(gr_line (start 75.96632 165.96614) (end 76.68514 165.96614)(layer F.Fab) (width 0.2))
(gr_line (start 76.68514 168.50614) (end 76.68514 167.78732)(layer F.Fab) (width 0.2))
(gr_line (start 76.68514 167.78732) (end 75.96632 167.78732)(layer F.Fab) (width 0.2))
(gr_line (start 75.96632 167.78732) (end 75.96632 168.50614)(layer F.Fab) (width 0.2))
(gr_line (start 75.96632 168.50614) (end 76.68514 168.50614)(layer F.Fab) (width 0.2))
(gr_line (start 76.68514 171.04614) (end 76.68514 170.32732)(layer F.Fab) (width 0.2))
(gr_line (start 76.68514 170.32732) (end 75.96632 170.32732)(layer F.Fab) (width 0.2))
(gr_line (start 75.96632 170.32732) (end 75.96632 171.04614)(layer F.Fab) (width 0.2))
(gr_line (start 75.96632 171.04614) (end 76.68514 171.04614)(layer F.Fab) (width 0.2))
(gr_line (start 76.68514 173.58614) (end 76.68514 172.86732)(layer F.Fab) (width 0.2))
(gr_line (start 76.68514 172.86732) (end 75.96632 172.86732)(layer F.Fab) (width 0.2))
(gr_line (start 75.96632 172.86732) (end 75.96632 173.58614)(layer F.Fab) (width 0.2))
(gr_line (start 75.96632 173.58614) (end 76.68514 173.58614)(layer F.Fab) (width 0.2))
(gr_line (start 76.68514 176.12614) (end 76.68514 175.40732)(layer F.Fab) (width 0.2))
(gr_line (start 76.68514 175.40732) (end 75.96632 175.40732)(layer F.Fab) (width 0.2))
(gr_line (start 75.96632 175.40732) (end 75.96632 176.12614)(layer F.Fab) (width 0.2))
(gr_line (start 75.96632 176.12614) (end 76.68514 176.12614)(layer F.Fab) (width 0.2))
(gr_line (start 81.76514 159.61614) (end 81.76514 158.89732)(layer F.Fab) (width 0.2))
(gr_line (start 81.76514 158.89732) (end 81.04631999999999 158.89732)(layer F.Fab) (width 0.2))
(gr_line (start 81.04631999999999 158.89732) (end 81.04631999999999 159.61614)(layer F.Fab) (width 0.2))
(gr_line (start 81.04631999999999 159.61614) (end 81.76514 159.61614)(layer F.Fab) (width 0.2))
(gr_line (start 81.76514 162.15614) (end 81.76514 161.43732)(layer F.Fab) (width 0.2))
(gr_line (start 81.76514 161.43732) (end 81.04631999999999 161.43732)(layer F.Fab) (width 0.2))
(gr_line (start 81.04631999999999 161.43732) (end 81.04631999999999 162.15614)(layer F.Fab) (width 0.2))
(gr_line (start 81.04631999999999 162.15614) (end 81.76514 162.15614)(layer F.Fab) (width 0.2))
(gr_line (start 81.76514 164.69614) (end 81.76514 163.97732)(layer F.Fab) (width 0.2))
(gr_line (start 81.76514 163.97732) (end 81.04631999999999 163.97732)(layer F.Fab) (width 0.2))
(gr_line (start 81.04631999999999 163.97732) (end 81.04631999999999 164.69614)(layer F.Fab) (width 0.2))
(gr_line (start 81.04631999999999 164.69614) (end 81.76514 164.69614)(layer F.Fab) (width 0.2))
(gr_line (start 81.76514 167.36314) (end 81.76514 166.64432)(layer F.Fab) (width 0.2))
(gr_line (start 81.76514 166.64432) (end 81.04631999999999 166.64432)(layer F.Fab) (width 0.2))
(gr_line (start 81.04631999999999 166.64432) (end 81.04631999999999 167.36314)(layer F.Fab) (width 0.2))
(gr_line (start 81.04631999999999 167.36314) (end 81.76514 167.36314)(layer F.Fab) (width 0.2))
(gr_line (start 81.76514 169.77614) (end 81.76514 169.05732)(layer F.Fab) (width 0.2))
(gr_line (start 81.76514 169.05732) (end 81.04631999999999 169.05732)(layer F.Fab) (width 0.2))
(gr_line (start 81.04631999999999 169.05732) (end 81.04631999999999 169.77614)(layer F.Fab) (width 0.2))
(gr_line (start 81.04631999999999 169.77614) (end 81.76514 169.77614)(layer F.Fab) (width 0.2))
(gr_line (start 81.76514 172.31614) (end 81.76514 171.59732)(layer F.Fab) (width 0.2))
(gr_line (start 81.76514 171.59732) (end 81.04631999999999 171.59732)(layer F.Fab) (width 0.2))
(gr_line (start 81.04631999999999 171.59732) (end 81.04631999999999 172.31614)(layer F.Fab) (width 0.2))
(gr_line (start 81.04631999999999 172.31614) (end 81.76514 172.31614)(layer F.Fab) (width 0.2))
(gr_line (start 81.76514 174.85614) (end 81.76514 174.13732)(layer F.Fab) (width 0.2))
(gr_line (start 81.76514 174.13732) (end 81.04631999999999 174.13732)(layer F.Fab) (width 0.2))
(gr_line (start 81.04631999999999 174.13732) (end 81.04631999999999 174.85614)(layer F.Fab) (width 0.2))
(gr_line (start 81.04631999999999 174.85614) (end 81.76514 174.85614)(layer F.Fab) (width 0.2))
(gr_line (start 85.63864 73.89113999999999) (end 85.63864 73.17232)(layer F.Fab) (width 0.2))
(gr_line (start 85.63864 73.17232) (end 84.91982 73.17232)(layer F.Fab) (width 0.2))
(gr_line (start 84.91982 73.17232) (end 84.91982 73.89113999999999)(layer F.Fab) (width 0.2))
(gr_line (start 84.91982 73.89113999999999) (end 85.63864 73.89113999999999)(layer F.Fab) (width 0.2))
(gr_line (start 85.63864 76.43114) (end 85.63864 75.71232000000001)(layer F.Fab) (width 0.2))
(gr_line (start 85.63864 75.71232000000001) (end 84.91982 75.71232000000001)(layer F.Fab) (width 0.2))
(gr_line (start 84.91982 75.71232000000001) (end 84.91982 76.43114)(layer F.Fab) (width 0.2))
(gr_line (start 84.91982 76.43114) (end 85.63864 76.43114)(layer F.Fab) (width 0.2))
(gr_line (start 85.63864 78.97114000000001) (end 85.63864 78.25232)(layer F.Fab) (width 0.2))
(gr_line (start 85.63864 78.25232) (end 84.91982 78.25232)(layer F.Fab) (width 0.2))
(gr_line (start 84.91982 78.25232) (end 84.91982 78.97114000000001)(layer F.Fab) (width 0.2))
(gr_line (start 84.91982 78.97114000000001) (end 85.63864 78.97114000000001)(layer F.Fab) (width 0.2))
(gr_line (start 85.63864 81.51114) (end 85.63864 80.79232)(layer F.Fab) (width 0.2))
(gr_line (start 85.63864 80.79232) (end 84.91982 80.79232)(layer F.Fab) (width 0.2))
(gr_line (start 84.91982 80.79232) (end 84.91982 81.51114)(layer F.Fab) (width 0.2))
(gr_line (start 84.91982 81.51114) (end 85.63864 81.51114)(layer F.Fab) (width 0.2))
(gr_line (start 100.965 76.67243999999999) (end 101.56444 76.07299999999999)(layer F.Fab) (width 0.2))
(gr_line (start 101.56444 76.07299999999999) (end 100.965 75.47102)(layer F.Fab) (width 0.2))
(gr_line (start 100.965 75.47102) (end 100.36302 76.07299999999999)(layer F.Fab) (width 0.2))
(gr_line (start 100.36302 76.07299999999999) (end 100.965 76.67243999999999)(layer F.Fab) (width 0.2))
(gr_line (start 97.16516 72.27316) (end 98.5647 73.67270000000001)(layer F.Fab) (width 0.2))
(gr_line (start 98.5647 72.27316) (end 97.16516 73.67270000000001)(layer F.Fab) (width 0.2))
(gr_circle (center 97.86620000000001 72.9742) (end 98.5647 72.9742)(layer F.Fab) (width 0.2))
(gr_line (start 97.16516 78.47076) (end 98.5647 79.8703)(layer F.Fab) (width 0.2))
(gr_line (start 98.5647 78.47076) (end 97.16516 79.8703)(layer F.Fab) (width 0.2))
(gr_circle (center 97.86620000000001 79.1718) (end 98.5647 79.1718)(layer F.Fab) (width 0.2))
(gr_line (start 103.36276 72.27316) (end 104.7623 73.67270000000001)(layer F.Fab) (width 0.2))
(gr_line (start 104.7623 72.27316) (end 103.36276 73.67270000000001)(layer F.Fab) (width 0.2))
(gr_circle (center 104.0638 72.9742) (end 104.7623 72.9742)(layer F.Fab) (width 0.2))
(gr_line (start 103.36276 78.47076) (end 104.7623 79.8703)(layer F.Fab) (width 0.2))
(gr_line (start 104.7623 78.47076) (end 103.36276 79.8703)(layer F.Fab) (width 0.2))
(gr_circle (center 104.0638 79.1718) (end 104.7623 79.1718)(layer F.Fab) (width 0.2))
(gr_line (start 67.691 148.3995) (end 70.99299999999999 151.7015)(layer F.Fab) (width 0.2))
(gr_line (start 70.99299999999999 148.3995) (end 67.691 151.7015)(layer F.Fab) (width 0.2))
(gr_line (start 69.342 148.3995) (end 69.342 151.7015)(layer F.Fab) (width 0.2))
(gr_line (start 67.691 150.0505) (end 70.99299999999999 150.0505)(layer F.Fab) (width 0.2))
(gr_line (start 67.691 181.7243) (end 70.99299999999999 185.0263)(layer F.Fab) (width 0.2))
(gr_line (start 70.99299999999999 181.7243) (end 67.691 185.0263)(layer F.Fab) (width 0.2))
(gr_line (start 69.342 181.7243) (end 69.342 185.0263)(layer F.Fab) (width 0.2))
(gr_line (start 67.691 183.3753) (end 70.99299999999999 183.3753)(layer F.Fab) (width 0.2))
(gr_line (start 122.174 117.1067) (end 125.476 120.4087)(layer F.Fab) (width 0.2))
(gr_line (start 125.476 117.1067) (end 122.174 120.4087)(layer F.Fab) (width 0.2))
(gr_line (start 123.825 117.1067) (end 123.825 120.4087)(layer F.Fab) (width 0.2))
(gr_line (start 122.174 118.7577) (end 125.476 118.7577)(layer F.Fab) (width 0.2))
(gr_line (start 122.174 149.2885) (end 125.476 152.5905)(layer F.Fab) (width 0.2))
(gr_line (start 125.476 149.2885) (end 122.174 152.5905)(layer F.Fab) (width 0.2))
(gr_line (start 123.825 149.2885) (end 123.825 152.5905)(layer F.Fab) (width 0.2))
(gr_line (start 122.174 150.9395) (end 125.476 150.9395)(layer F.Fab) (width 0.2))
(gr_line (start 207.264 117.1067) (end 210.566 120.4087)(layer F.Fab) (width 0.2))
(gr_line (start 210.566 117.1067) (end 207.264 120.4087)(layer F.Fab) (width 0.2))
(gr_line (start 208.915 117.1067) (end 208.915 120.4087)(layer F.Fab) (width 0.2))
(gr_line (start 207.264 118.7577) (end 210.566 118.7577)(layer F.Fab) (width 0.2))
(gr_line (start 207.264 149.2885) (end 210.566 152.5905)(layer F.Fab) (width 0.2))
(gr_line (start 210.566 149.2885) (end 207.264 152.5905)(layer F.Fab) (width 0.2))
(gr_line (start 208.915 149.2885) (end 208.915 152.5905)(layer F.Fab) (width 0.2))
(gr_line (start 207.264 150.9395) (end 210.566 150.9395)(layer F.Fab) (width 0.2))
(gr_line (start 67.67576 67.67576) (end 72.0217 72.0217)(layer F.Fab) (width 0.2))
(gr_line (start 72.0217 67.67576) (end 67.67576 72.0217)(layer F.Fab) (width 0.2))
(gr_line (start 71.3867 71.3867) (end 71.3867 68.31076)(layer F.Fab) (width 0.2))
(gr_line (start 71.3867 68.31076) (end 68.31076 68.31076)(layer F.Fab) (width 0.2))
(gr_line (start 68.31076 68.31076) (end 68.31076 71.3867)(layer F.Fab) (width 0.2))
(gr_line (start 68.31076 71.3867) (end 71.3867 71.3867)(layer F.Fab) (width 0.2))
(gr_line (start 67.67576 193.40576) (end 72.0217 197.7517)(layer F.Fab) (width 0.2))
(gr_line (start 72.0217 193.40576) (end 67.67576 197.7517)(layer F.Fab) (width 0.2))
(gr_line (start 71.3867 197.1167) (end 71.3867 194.04076)(layer F.Fab) (width 0.2))
(gr_line (start 71.3867 194.04076) (end 68.31076 194.04076)(layer F.Fab) (width 0.2))
(gr_line (start 68.31076 194.04076) (end 68.31076 197.1167)(layer F.Fab) (width 0.2))
(gr_line (start 68.31076 197.1167) (end 71.3867 197.1167)(layer F.Fab) (width 0.2))
(gr_line (start 69.07276 87.10675999999999) (end 73.4187 91.45269999999999)(layer F.Fab) (width 0.2))
(gr_line (start 73.4187 87.10675999999999) (end 69.07276 91.45269999999999)(layer F.Fab) (width 0.2))
(gr_line (start 72.7837 90.8177) (end 72.7837 87.74176)(layer F.Fab) (width 0.2))
(gr_line (start 72.7837 87.74176) (end 69.70775999999999 87.74176)(layer F.Fab) (width 0.2))
(gr_line (start 69.70775999999999 87.74176) (end 69.70775999999999 90.8177)(layer F.Fab) (width 0.2))
(gr_line (start 69.70775999999999 90.8177) (end 72.7837 90.8177)(layer F.Fab) (width 0.2))
(gr_line (start 69.07276 113.84026) (end 73.4187 118.1862)(layer F.Fab) (width 0.2))
(gr_line (start 73.4187 113.84026) (end 69.07276 118.1862)(layer F.Fab) (width 0.2))
(gr_line (start 72.7837 117.5512) (end 72.7837 114.47526)(layer F.Fab) (width 0.2))
(gr_line (start 72.7837 114.47526) (end 69.70775999999999 114.47526)(layer F.Fab) (width 0.2))
(gr_line (start 69.70775999999999 114.47526) (end 69.70775999999999 117.5512)(layer F.Fab) (width 0.2))
(gr_line (start 69.70775999999999 117.5512) (end 72.7837 117.5512)(layer F.Fab) (width 0.2))
(gr_line (start 69.07276 140.57376) (end 73.4187 144.9197)(layer F.Fab) (width 0.2))
(gr_line (start 73.4187 140.57376) (end 69.07276 144.9197)(layer F.Fab) (width 0.2))
(gr_line (start 72.7837 144.2847) (end 72.7837 141.20876)(layer F.Fab) (width 0.2))
(gr_line (start 72.7837 141.20876) (end 69.70775999999999 141.20876)(layer F.Fab) (width 0.2))
(gr_line (start 69.70775999999999 141.20876) (end 69.70775999999999 144.2847)(layer F.Fab) (width 0.2))
(gr_line (start 69.70775999999999 144.2847) (end 72.7837 144.2847)(layer F.Fab) (width 0.2))
(gr_line (start 117.82552 130.82524) (end 122.174 135.17372)(layer F.Fab) (width 0.2))
(gr_line (start 122.174 130.82524) (end 117.82552 135.17372)(layer F.Fab) (width 0.2))
(gr_line (start 121.53646 134.53618) (end 121.53646 131.46024)(layer F.Fab) (width 0.2))
(gr_line (start 121.53646 131.46024) (end 118.46052 131.46024)(layer F.Fab) (width 0.2))
(gr_line (start 118.46052 131.46024) (end 118.46052 134.53618)(layer F.Fab) (width 0.2))
(gr_line (start 118.46052 134.53618) (end 121.53646 134.53618)(layer F.Fab) (width 0.2))
(gr_line (start 163.82492 85.82406) (end 168.1734 90.17254)(layer F.Fab) (width 0.2))
(gr_line (start 168.1734 85.82406) (end 163.82492 90.17254)(layer F.Fab) (width 0.2))
(gr_line (start 167.53586 89.535) (end 167.53586 86.4616)(layer F.Fab) (width 0.2))
(gr_line (start 167.53586 86.4616) (end 164.46246 86.4616)(layer F.Fab) (width 0.2))
(gr_line (start 164.46246 86.4616) (end 164.46246 89.535)(layer F.Fab) (width 0.2))
(gr_line (start 164.46246 89.535) (end 167.53586 89.535)(layer F.Fab) (width 0.2))
(gr_line (start 163.82492 175.82388) (end 168.1734 180.17236)(layer F.Fab) (width 0.2))
(gr_line (start 168.1734 175.82388) (end 163.82492 180.17236)(layer F.Fab) (width 0.2))
(gr_line (start 167.53586 179.53482) (end 167.53586 176.46142)(layer F.Fab) (width 0.2))
(gr_line (start 167.53586 176.46142) (end 164.46246 176.46142)(layer F.Fab) (width 0.2))
(gr_line (start 164.46246 176.46142) (end 164.46246 179.53482)(layer F.Fab) (width 0.2))
(gr_line (start 164.46246 179.53482) (end 167.53586 179.53482)(layer F.Fab) (width 0.2))
(gr_line (start 205.47076 67.67576) (end 209.8167 72.0217)(layer F.Fab) (width 0.2))
(gr_line (start 209.8167 67.67576) (end 205.47076 72.0217)(layer F.Fab) (width 0.2))
(gr_line (start 209.1817 71.3867) (end 209.1817 68.31076)(layer F.Fab) (width 0.2))
(gr_line (start 209.1817 68.31076) (end 206.10576 68.31076)(layer F.Fab) (width 0.2))
(gr_line (start 206.10576 68.31076) (end 206.10576 71.3867)(layer F.Fab) (width 0.2))
(gr_line (start 206.10576 71.3867) (end 209.1817 71.3867)(layer F.Fab) (width 0.2))
(gr_line (start 205.47076 193.40576) (end 209.8167 197.7517)(layer F.Fab) (width 0.2))
(gr_line (start 209.8167 193.40576) (end 205.47076 197.7517)(layer F.Fab) (width 0.2))
(gr_line (start 209.1817 197.1167) (end 209.1817 194.04076)(layer F.Fab) (width 0.2))
(gr_line (start 209.1817 194.04076) (end 206.10576 194.04076)(layer F.Fab) (width 0.2))
(gr_line (start 206.10576 194.04076) (end 206.10576 197.1167)(layer F.Fab) (width 0.2))
(gr_line (start 206.10576 197.1167) (end 209.1817 197.1167)(layer F.Fab) (width 0.2))
(gr_line (start 208.82356 130.82524) (end 213.17204 135.17372)(layer F.Fab) (width 0.2))
(gr_line (start 213.17204 130.82524) (end 208.82356 135.17372)(layer F.Fab) (width 0.2))
(gr_line (start 212.53704 134.53618) (end 212.53704 131.46024)(layer F.Fab) (width 0.2))
(gr_line (start 212.53704 131.46024) (end 209.4611 131.46024)(layer F.Fab) (width 0.2))
(gr_line (start 209.4611 131.46024) (end 209.4611 134.53618)(layer F.Fab) (width 0.2))
(gr_line (start 209.4611 134.53618) (end 212.53704 134.53618)(layer F.Fab) (width 0.2))
(gr_line (start 55.80126 208.58734) (end 55.80126 205.5876)(layer F.Fab) (width 0.3))
(gr_line (start 55.80126 205.5876) (end 56.515 205.5876)(layer F.Fab) (width 0.3))
(gr_line (start 56.515 205.5876) (end 56.94426 205.72984)(layer F.Fab) (width 0.3))
(gr_line (start 56.94426 205.72984) (end 57.22874 206.01686)(layer F.Fab) (width 0.3))
(gr_line (start 57.22874 206.01686) (end 57.37098 206.30134)(layer F.Fab) (width 0.3))
(gr_line (start 57.37098 206.30134) (end 57.51576 206.87284)(layer F.Fab) (width 0.3))
(gr_line (start 57.51576 206.87284) (end 57.51576 207.3021)(layer F.Fab) (width 0.3))
(gr_line (start 57.51576 207.3021) (end 57.37098 207.8736)(layer F.Fab) (width 0.3))
(gr_line (start 57.37098 207.8736) (end 57.22874 208.16062)(layer F.Fab) (width 0.3))
(gr_line (start 57.22874 208.16062) (end 56.94426 208.4451)(layer F.Fab) (width 0.3))
(gr_line (start 56.94426 208.4451) (end 56.515 208.58734)(layer F.Fab) (width 0.3))
(gr_line (start 56.515 208.58734) (end 55.80126 208.58734)(layer F.Fab) (width 0.3))
(gr_line (start 58.801 208.58734) (end 58.801 206.58836)(layer F.Fab) (width 0.3))
(gr_line (start 58.801 207.15986) (end 58.94324 206.87284)(layer F.Fab) (width 0.3))
(gr_line (start 58.94324 206.87284) (end 59.08548 206.7306)(layer F.Fab) (width 0.3))
(gr_line (start 59.08548 206.7306) (end 59.3725 206.58836)(layer F.Fab) (width 0.3))
(gr_line (start 59.3725 206.58836) (end 59.65698 206.58836)(layer F.Fab) (width 0.3))
(gr_line (start 60.65774 208.58734) (end 60.65774 206.58836)(layer F.Fab) (width 0.3))
(gr_line (start 60.65774 205.5876) (end 60.5155 205.72984)(layer F.Fab) (width 0.3))
(gr_line (start 60.5155 205.72984) (end 60.65774 205.87462)(layer F.Fab) (width 0.3))
(gr_line (start 60.65774 205.87462) (end 60.79998 205.72984)(layer F.Fab) (width 0.3))
(gr_line (start 60.79998 205.72984) (end 60.65774 205.5876)(layer F.Fab) (width 0.3))
(gr_line (start 60.65774 205.5876) (end 60.65774 205.87462)(layer F.Fab) (width 0.3))
(gr_line (start 62.51448 208.58734) (end 62.23 208.4451)(layer F.Fab) (width 0.3))
(gr_line (start 62.23 208.4451) (end 62.08522 208.16062)(layer F.Fab) (width 0.3))
(gr_line (start 62.08522 208.16062) (end 62.08522 205.5876)(layer F.Fab) (width 0.3))
(gr_line (start 64.08674000000001 208.58734) (end 63.79972 208.4451)(layer F.Fab) (width 0.3))
(gr_line (start 63.79972 208.4451) (end 63.65748 208.16062)(layer F.Fab) (width 0.3))
(gr_line (start 63.65748 208.16062) (end 63.65748 205.5876)(layer F.Fab) (width 0.3))
(gr_line (start 67.51573999999999 208.58734) (end 67.51573999999999 205.5876)(layer F.Fab) (width 0.3))
(gr_line (start 67.51573999999999 205.5876) (end 68.51396 207.73136)(layer F.Fab) (width 0.3))
(gr_line (start 68.51396 207.73136) (end 69.51472 205.5876)(layer F.Fab) (width 0.3))
(gr_line (start 69.51472 205.5876) (end 69.51472 208.58734)(layer F.Fab) (width 0.3))
(gr_line (start 72.22998 208.58734) (end 72.22998 207.01762)(layer F.Fab) (width 0.3))
(gr_line (start 72.22998 207.01762) (end 72.0852 206.7306)(layer F.Fab) (width 0.3))
(gr_line (start 72.0852 206.7306) (end 71.80072 206.58836)(layer F.Fab) (width 0.3))
(gr_line (start 71.80072 206.58836) (end 71.22922 206.58836)(layer F.Fab) (width 0.3))
(gr_line (start 71.22922 206.58836) (end 70.9422 206.7306)(layer F.Fab) (width 0.3))
(gr_line (start 72.22998 208.4451) (end 71.94296 208.58734)(layer F.Fab) (width 0.3))
(gr_line (start 71.94296 208.58734) (end 71.22922 208.58734)(layer F.Fab) (width 0.3))
(gr_line (start 71.22922 208.58734) (end 70.9422 208.4451)(layer F.Fab) (width 0.3))
(gr_line (start 70.9422 208.4451) (end 70.79996 208.16062)(layer F.Fab) (width 0.3))
(gr_line (start 70.79996 208.16062) (end 70.79996 207.8736)(layer F.Fab) (width 0.3))
(gr_line (start 70.79996 207.8736) (end 70.9422 207.58912)(layer F.Fab) (width 0.3))
(gr_line (start 70.9422 207.58912) (end 71.22922 207.44434)(layer F.Fab) (width 0.3))
(gr_line (start 71.22922 207.44434) (end 71.94296 207.44434)(layer F.Fab) (width 0.3))
(gr_line (start 71.94296 207.44434) (end 72.22998 207.3021)(layer F.Fab) (width 0.3))
(gr_line (start 73.65746 206.58836) (end 73.65746 209.5881)(layer F.Fab) (width 0.3))
(gr_line (start 73.65746 206.7306) (end 73.94194 206.58836)(layer F.Fab) (width 0.3))
(gr_line (start 73.94194 206.58836) (end 74.51344 206.58836)(layer F.Fab) (width 0.3))
(gr_line (start 74.51344 206.58836) (end 74.80046 206.7306)(layer F.Fab) (width 0.3))
(gr_line (start 74.80046 206.7306) (end 74.9427 206.87284)(layer F.Fab) (width 0.3))
(gr_line (start 74.9427 206.87284) (end 75.08494 207.15986)(layer F.Fab) (width 0.3))
(gr_line (start 75.08494 207.15986) (end 75.08494 208.01584)(layer F.Fab) (width 0.3))
(gr_line (start 75.08494 208.01584) (end 74.9427 208.30286)(layer F.Fab) (width 0.3))
(gr_line (start 74.9427 208.30286) (end 74.80046 208.4451)(layer F.Fab) (width 0.3))
(gr_line (start 74.80046 208.4451) (end 74.51344 208.58734)(layer F.Fab) (width 0.3))
(gr_line (start 74.51344 208.58734) (end 73.94194 208.58734)(layer F.Fab) (width 0.3))
(gr_line (start 73.94194 208.58734) (end 73.65746 208.4451)(layer F.Fab) (width 0.3))
(gr_line (start 76.37272 208.30286) (end 76.51496 208.4451)(layer F.Fab) (width 0.3))
(gr_line (start 76.51496 208.4451) (end 76.37272 208.58734)(layer F.Fab) (width 0.3))
(gr_line (start 76.37272 208.58734) (end 76.22794 208.4451)(layer F.Fab) (width 0.3))
(gr_line (start 76.22794 208.4451) (end 76.37272 208.30286)(layer F.Fab) (width 0.3))
(gr_line (start 76.37272 208.30286) (end 76.37272 208.58734)(layer F.Fab) (width 0.3))
(gr_line (start 76.37272 206.7306) (end 76.51496 206.87284)(layer F.Fab) (width 0.3))
(gr_line (start 76.51496 206.87284) (end 76.37272 207.01762)(layer F.Fab) (width 0.3))
(gr_line (start 76.37272 207.01762) (end 76.22794 206.87284)(layer F.Fab) (width 0.3))
(gr_line (start 76.22794 206.87284) (end 76.37272 206.7306)(layer F.Fab) (width 0.3))
(gr_line (start 76.37272 206.7306) (end 76.37272 207.01762)(layer F.Fab) (width 0.3))
(gr_line (start 52.58562 213.4235) (end 53.086 213.92388)(layer F.Fab) (width 0.3))
(gr_line (start 53.086 213.4235) (end 52.58562 213.92388)(layer F.Fab) (width 0.3))
(gr_line (start 56.37276 211.8868) (end 56.65724 211.8868)(layer F.Fab) (width 0.3))
(gr_line (start 56.65724 211.8868) (end 56.94426 212.03158)(layer F.Fab) (width 0.3))
(gr_line (start 56.94426 212.03158) (end 57.0865 212.17382)(layer F.Fab) (width 0.3))
(gr_line (start 57.0865 212.17382) (end 57.22874 212.4583)(layer F.Fab) (width 0.3))
(gr_line (start 57.22874 212.4583) (end 57.37098 213.0298)(layer F.Fab) (width 0.3))
(gr_line (start 57.37098 213.0298) (end 57.37098 213.74608)(layer F.Fab) (width 0.3))
(gr_line (start 57.37098 213.74608) (end 57.22874 214.31758)(layer F.Fab) (width 0.3))
(gr_line (start 57.22874 214.31758) (end 57.0865 214.60206)(layer F.Fab) (width 0.3))
(gr_line (start 57.0865 214.60206) (end 56.94426 214.7443)(layer F.Fab) (width 0.3))
(gr_line (start 56.94426 214.7443) (end 56.65724 214.88908)(layer F.Fab) (width 0.3))
(gr_line (start 56.65724 214.88908) (end 56.37276 214.88908)(layer F.Fab) (width 0.3))
(gr_line (start 56.37276 214.88908) (end 56.08574 214.7443)(layer F.Fab) (width 0.3))
(gr_line (start 56.08574 214.7443) (end 55.9435 214.60206)(layer F.Fab) (width 0.3))
(gr_line (start 55.9435 214.60206) (end 55.80126 214.31758)(layer F.Fab) (width 0.3))
(gr_line (start 55.80126 214.31758) (end 55.65648 213.74608)(layer F.Fab) (width 0.3))
(gr_line (start 55.65648 213.74608) (end 55.65648 213.0298)(layer F.Fab) (width 0.3))
(gr_line (start 55.65648 213.0298) (end 55.80126 212.4583)(layer F.Fab) (width 0.3))
(gr_line (start 55.80126 212.4583) (end 55.9435 212.17382)(layer F.Fab) (width 0.3))
(gr_line (start 55.9435 212.17382) (end 56.08574 212.03158)(layer F.Fab) (width 0.3))
(gr_line (start 56.08574 212.03158) (end 56.37276 211.8868)(layer F.Fab) (width 0.3))
(gr_line (start 58.65622 214.60206) (end 58.801 214.7443)(layer F.Fab) (width 0.3))
(gr_line (start 58.801 214.7443) (end 58.65622 214.88908)(layer F.Fab) (width 0.3))
(gr_line (start 58.65622 214.88908) (end 58.51398 214.7443)(layer F.Fab) (width 0.3))
(gr_line (start 58.51398 214.7443) (end 58.65622 214.60206)(layer F.Fab) (width 0.3))
(gr_line (start 58.65622 214.60206) (end 58.65622 214.88908)(layer F.Fab) (width 0.3))
(gr_line (start 61.51372 211.8868) (end 60.08624 211.8868)(layer F.Fab) (width 0.3))
(gr_line (start 60.08624 211.8868) (end 59.944 213.31682)(layer F.Fab) (width 0.3))
(gr_line (start 59.944 213.31682) (end 60.08624 213.17458)(layer F.Fab) (width 0.3))
(gr_line (start 60.08624 213.17458) (end 60.37072 213.0298)(layer F.Fab) (width 0.3))
(gr_line (start 60.37072 213.0298) (end 61.087 213.0298)(layer F.Fab) (width 0.3))
(gr_line (start 61.087 213.0298) (end 61.37148 213.17458)(layer F.Fab) (width 0.3))
(gr_line (start 61.37148 213.17458) (end 61.51372 213.31682)(layer F.Fab) (width 0.3))
(gr_line (start 61.51372 213.31682) (end 61.6585 213.6013)(layer F.Fab) (width 0.3))
(gr_line (start 61.6585 213.6013) (end 61.6585 214.31758)(layer F.Fab) (width 0.3))
(gr_line (start 61.6585 214.31758) (end 61.51372 214.60206)(layer F.Fab) (width 0.3))
(gr_line (start 61.51372 214.60206) (end 61.37148 214.7443)(layer F.Fab) (width 0.3))
(gr_line (start 61.37148 214.7443) (end 61.087 214.88908)(layer F.Fab) (width 0.3))
(gr_line (start 61.087 214.88908) (end 60.37072 214.88908)(layer F.Fab) (width 0.3))
(gr_line (start 60.37072 214.88908) (end 60.08624 214.7443)(layer F.Fab) (width 0.3))
(gr_line (start 60.08624 214.7443) (end 59.944 214.60206)(layer F.Fab) (width 0.3))
(gr_line (start 63.51524 211.8868) (end 63.79972 211.8868)(layer F.Fab) (width 0.3))
(gr_line (start 63.79972 211.8868) (end 64.08674000000001 212.03158)(layer F.Fab) (width 0.3))
(gr_line (start 64.08674000000001 212.03158) (end 64.22898000000001 212.17382)(layer F.Fab) (width 0.3))
(gr_line (start 64.22898000000001 212.17382) (end 64.37121999999999 212.4583)(layer F.Fab) (width 0.3))
(gr_line (start 64.37121999999999 212.4583) (end 64.51345999999999 213.0298)(layer F.Fab) (width 0.3))
(gr_line (start 64.51345999999999 213.0298) (end 64.51345999999999 213.74608)(layer F.Fab) (width 0.3))
(gr_line (start 64.51345999999999 213.74608) (end 64.37121999999999 214.31758)(layer F.Fab) (width 0.3))
(gr_line (start 64.37121999999999 214.31758) (end 64.22898000000001 214.60206)(layer F.Fab) (width 0.3))
(gr_line (start 64.22898000000001 214.60206) (end 64.08674000000001 214.7443)(layer F.Fab) (width 0.3))
(gr_line (start 64.08674000000001 214.7443) (end 63.79972 214.88908)(layer F.Fab) (width 0.3))
(gr_line (start 63.79972 214.88908) (end 63.51524 214.88908)(layer F.Fab) (width 0.3))
(gr_line (start 63.51524 214.88908) (end 63.22822 214.7443)(layer F.Fab) (width 0.3))
(gr_line (start 63.22822 214.7443) (end 63.08598 214.60206)(layer F.Fab) (width 0.3))
(gr_line (start 63.08598 214.60206) (end 62.94374 214.31758)(layer F.Fab) (width 0.3))
(gr_line (start 62.94374 214.31758) (end 62.79896 213.74608)(layer F.Fab) (width 0.3))
(gr_line (start 62.79896 213.74608) (end 62.79896 213.0298)(layer F.Fab) (width 0.3))
(gr_line (start 62.79896 213.0298) (end 62.94374 212.4583)(layer F.Fab) (width 0.3))
(gr_line (start 62.94374 212.4583) (end 63.08598 212.17382)(layer F.Fab) (width 0.3))
(gr_line (start 63.08598 212.17382) (end 63.22822 212.03158)(layer F.Fab) (width 0.3))
(gr_line (start 63.22822 212.03158) (end 63.51524 211.8868)(layer F.Fab) (width 0.3))
(gr_line (start 65.80124000000001 214.88908) (end 65.80124000000001 212.88756)(layer F.Fab) (width 0.3))
(gr_line (start 65.80124000000001 213.17458) (end 65.94347999999999 213.0298)(layer F.Fab) (width 0.3))
(gr_line (start 65.94347999999999 213.0298) (end 66.22796 212.88756)(layer F.Fab) (width 0.3))
(gr_line (start 66.22796 212.88756) (end 66.65722 212.88756)(layer F.Fab) (width 0.3))
(gr_line (start 66.65722 212.88756) (end 66.94423999999999 213.0298)(layer F.Fab) (width 0.3))
(gr_line (start 66.94423999999999 213.0298) (end 67.08647999999999 213.31682)(layer F.Fab) (width 0.3))
(gr_line (start 67.08647999999999 213.31682) (end 67.08647999999999 214.88908)(layer F.Fab) (width 0.3))
(gr_line (start 67.08647999999999 213.31682) (end 67.22872 213.0298)(layer F.Fab) (width 0.3))
(gr_line (start 67.22872 213.0298) (end 67.51573999999999 212.88756)(layer F.Fab) (width 0.3))
(gr_line (start 67.51573999999999 212.88756) (end 67.94246 212.88756)(layer F.Fab) (width 0.3))
(gr_line (start 67.94246 212.88756) (end 68.22948 213.0298)(layer F.Fab) (width 0.3))
(gr_line (start 68.22948 213.0298) (end 68.37172 213.31682)(layer F.Fab) (width 0.3))
(gr_line (start 68.37172 213.31682) (end 68.37172 214.88908)(layer F.Fab) (width 0.3))
(gr_line (start 69.7992 214.88908) (end 69.7992 212.88756)(layer F.Fab) (width 0.3))
(gr_line (start 69.7992 213.17458) (end 69.94398 213.0298)(layer F.Fab) (width 0.3))
(gr_line (start 69.94398 213.0298) (end 70.22846 212.88756)(layer F.Fab) (width 0.3))
(gr_line (start 70.22846 212.88756) (end 70.65772 212.88756)(layer F.Fab) (width 0.3))
(gr_line (start 70.65772 212.88756) (end 70.9422 213.0298)(layer F.Fab) (width 0.3))
(gr_line (start 70.9422 213.0298) (end 71.08698 213.31682)(layer F.Fab) (width 0.3))
(gr_line (start 71.08698 213.31682) (end 71.08698 214.88908)(layer F.Fab) (width 0.3))
(gr_line (start 71.08698 213.31682) (end 71.22922 213.0298)(layer F.Fab) (width 0.3))
(gr_line (start 71.22922 213.0298) (end 71.5137 212.88756)(layer F.Fab) (width 0.3))
(gr_line (start 71.5137 212.88756) (end 71.94296 212.88756)(layer F.Fab) (width 0.3))
(gr_line (start 71.94296 212.88756) (end 72.22998 213.0298)(layer F.Fab) (width 0.3))
(gr_line (start 72.22998 213.0298) (end 72.37222 213.31682)(layer F.Fab) (width 0.3))
(gr_line (start 72.37222 213.31682) (end 72.37222 214.88908)(layer F.Fab) (width 0.3))
(gr_line (start 78.22946 211.74456) (end 75.65644 215.60282)(layer F.Fab) (width 0.3))
(gr_line (start 82.08517999999999 211.8868) (end 82.37220000000001 211.8868)(layer F.Fab) (width 0.3))
(gr_line (start 82.37220000000001 211.8868) (end 82.65667999999999 212.03158)(layer F.Fab) (width 0.3))
(gr_line (start 82.65667999999999 212.03158) (end 82.80146000000001 212.17382)(layer F.Fab) (width 0.3))
(gr_line (start 82.80146000000001 212.17382) (end 82.94370000000001 212.4583)(layer F.Fab) (width 0.3))
(gr_line (start 82.94370000000001 212.4583) (end 83.08593999999999 213.0298)(layer F.Fab) (width 0.3))
(gr_line (start 83.08593999999999 213.0298) (end 83.08593999999999 213.74608)(layer F.Fab) (width 0.3))
(gr_line (start 83.08593999999999 213.74608) (end 82.94370000000001 214.31758)(layer F.Fab) (width 0.3))
(gr_line (start 82.94370000000001 214.31758) (end 82.80146000000001 214.60206)(layer F.Fab) (width 0.3))
(gr_line (start 82.80146000000001 214.60206) (end 82.65667999999999 214.7443)(layer F.Fab) (width 0.3))
(gr_line (start 82.65667999999999 214.7443) (end 82.37220000000001 214.88908)(layer F.Fab) (width 0.3))
(gr_line (start 82.37220000000001 214.88908) (end 82.08517999999999 214.88908)(layer F.Fab) (width 0.3))
(gr_line (start 82.08517999999999 214.88908) (end 81.80070000000001 214.7443)(layer F.Fab) (width 0.3))
(gr_line (start 81.80070000000001 214.7443) (end 81.65846000000001 214.60206)(layer F.Fab) (width 0.3))
(gr_line (start 81.65846000000001 214.60206) (end 81.51367999999999 214.31758)(layer F.Fab) (width 0.3))
(gr_line (start 81.51367999999999 214.31758) (end 81.37144000000001 213.74608)(layer F.Fab) (width 0.3))
(gr_line (start 81.37144000000001 213.74608) (end 81.37144000000001 213.0298)(layer F.Fab) (width 0.3))
(gr_line (start 81.37144000000001 213.0298) (end 81.51367999999999 212.4583)(layer F.Fab) (width 0.3))
(gr_line (start 81.51367999999999 212.4583) (end 81.65846000000001 212.17382)(layer F.Fab) (width 0.3))
(gr_line (start 81.65846000000001 212.17382) (end 81.80070000000001 212.03158)(layer F.Fab) (width 0.3))
(gr_line (start 81.80070000000001 212.03158) (end 82.08517999999999 211.8868)(layer F.Fab) (width 0.3))
(gr_line (start 84.37118 214.60206) (end 84.51342 214.7443)(layer F.Fab) (width 0.3))
(gr_line (start 84.51342 214.7443) (end 84.37118 214.88908)(layer F.Fab) (width 0.3))
(gr_line (start 84.37118 214.88908) (end 84.22893999999999 214.7443)(layer F.Fab) (width 0.3))
(gr_line (start 84.22893999999999 214.7443) (end 84.37118 214.60206)(layer F.Fab) (width 0.3))
(gr_line (start 84.37118 214.60206) (end 84.37118 214.88908)(layer F.Fab) (width 0.3))
(gr_line (start 86.37269999999999 211.8868) (end 86.65718 211.8868)(layer F.Fab) (width 0.3))
(gr_line (start 86.65718 211.8868) (end 86.9442 212.03158)(layer F.Fab) (width 0.3))
(gr_line (start 86.9442 212.03158) (end 87.08644 212.17382)(layer F.Fab) (width 0.3))
(gr_line (start 87.08644 212.17382) (end 87.22868 212.4583)(layer F.Fab) (width 0.3))
(gr_line (start 87.22868 212.4583) (end 87.37092 213.0298)(layer F.Fab) (width 0.3))
(gr_line (start 87.37092 213.0298) (end 87.37092 213.74608)(layer F.Fab) (width 0.3))
(gr_line (start 87.37092 213.74608) (end 87.22868 214.31758)(layer F.Fab) (width 0.3))
(gr_line (start 87.22868 214.31758) (end 87.08644 214.60206)(layer F.Fab) (width 0.3))
(gr_line (start 87.08644 214.60206) (end 86.9442 214.7443)(layer F.Fab) (width 0.3))
(gr_line (start 86.9442 214.7443) (end 86.65718 214.88908)(layer F.Fab) (width 0.3))
(gr_line (start 86.65718 214.88908) (end 86.37269999999999 214.88908)(layer F.Fab) (width 0.3))
(gr_line (start 86.37269999999999 214.88908) (end 86.08568 214.7443)(layer F.Fab) (width 0.3))
(gr_line (start 86.08568 214.7443) (end 85.94344 214.60206)(layer F.Fab) (width 0.3))
(gr_line (start 85.94344 214.60206) (end 85.80119999999999 214.31758)(layer F.Fab) (width 0.3))
(gr_line (start 85.80119999999999 214.31758) (end 85.65642 213.74608)(layer F.Fab) (width 0.3))
(gr_line (start 85.65642 213.74608) (end 85.65642 213.0298)(layer F.Fab) (width 0.3))
(gr_line (start 85.65642 213.0298) (end 85.80119999999999 212.4583)(layer F.Fab) (width 0.3))
(gr_line (start 85.80119999999999 212.4583) (end 85.94344 212.17382)(layer F.Fab) (width 0.3))
(gr_line (start 85.94344 212.17382) (end 86.08568 212.03158)(layer F.Fab) (width 0.3))
(gr_line (start 86.08568 212.03158) (end 86.37269999999999 211.8868)(layer F.Fab) (width 0.3))
(gr_line (start 88.51392 212.17382) (end 88.65616 212.03158)(layer F.Fab) (width 0.3))
(gr_line (start 88.65616 212.03158) (end 88.94318 211.8868)(layer F.Fab) (width 0.3))
(gr_line (start 88.94318 211.8868) (end 89.65692 211.8868)(layer F.Fab) (width 0.3))
(gr_line (start 89.65692 211.8868) (end 89.94394 212.03158)(layer F.Fab) (width 0.3))
(gr_line (start 89.94394 212.03158) (end 90.08618 212.17382)(layer F.Fab) (width 0.3))
(gr_line (start 90.08618 212.17382) (end 90.22842 212.4583)(layer F.Fab) (width 0.3))
(gr_line (start 90.22842 212.4583) (end 90.22842 212.74532)(layer F.Fab) (width 0.3))
(gr_line (start 90.22842 212.74532) (end 90.08618 213.17458)(layer F.Fab) (width 0.3))
(gr_line (start 90.08618 213.17458) (end 88.37168 214.88908)(layer F.Fab) (width 0.3))
(gr_line (start 88.37168 214.88908) (end 90.22842 214.88908)(layer F.Fab) (width 0.3))
(gr_line (start 92.08516 211.8868) (end 92.37218 211.8868)(layer F.Fab) (width 0.3))
(gr_line (start 92.37218 211.8868) (end 92.65666 212.03158)(layer F.Fab) (width 0.3))
(gr_line (start 92.65666 212.03158) (end 92.80144 212.17382)(layer F.Fab) (width 0.3))
(gr_line (start 92.80144 212.17382) (end 92.94368 212.4583)(layer F.Fab) (width 0.3))
(gr_line (start 92.94368 212.4583) (end 93.08592 213.0298)(layer F.Fab) (width 0.3))
(gr_line (start 93.08592 213.0298) (end 93.08592 213.74608)(layer F.Fab) (width 0.3))
(gr_line (start 93.08592 213.74608) (end 92.94368 214.31758)(layer F.Fab) (width 0.3))
(gr_line (start 92.94368 214.31758) (end 92.80144 214.60206)(layer F.Fab) (width 0.3))
(gr_line (start 92.80144 214.60206) (end 92.65666 214.7443)(layer F.Fab) (width 0.3))
(gr_line (start 92.65666 214.7443) (end 92.37218 214.88908)(layer F.Fab) (width 0.3))
(gr_line (start 92.37218 214.88908) (end 92.08516 214.88908)(layer F.Fab) (width 0.3))
(gr_line (start 92.08516 214.88908) (end 91.80068 214.7443)(layer F.Fab) (width 0.3))
(gr_line (start 91.80068 214.7443) (end 91.65844 214.60206)(layer F.Fab) (width 0.3))
(gr_line (start 91.65844 214.60206) (end 91.51366 214.31758)(layer F.Fab) (width 0.3))
(gr_line (start 91.51366 214.31758) (end 91.37142 213.74608)(layer F.Fab) (width 0.3))
(gr_line (start 91.37142 213.74608) (end 91.37142 213.0298)(layer F.Fab) (width 0.3))
(gr_line (start 91.37142 213.0298) (end 91.51366 212.4583)(layer F.Fab) (width 0.3))
(gr_line (start 91.51366 212.4583) (end 91.65844 212.17382)(layer F.Fab) (width 0.3))
(gr_line (start 91.65844 212.17382) (end 91.80068 212.03158)(layer F.Fab) (width 0.3))
(gr_line (start 91.80068 212.03158) (end 92.08516 211.8868)(layer F.Fab) (width 0.3))
(gr_line (start 94.22892 211.8868) (end 94.22892 212.4583)(layer F.Fab) (width 0.3))
(gr_line (start 95.37192 211.8868) (end 95.37192 212.4583)(layer F.Fab) (width 0.3))
(gr_line (start 99.79913999999999 216.03208) (end 99.65689999999999 215.8873)(layer F.Fab) (width 0.3))
(gr_line (start 99.65689999999999 215.8873) (end 99.37242000000001 215.46058)(layer F.Fab) (width 0.3))
(gr_line (start 99.37242000000001 215.46058) (end 99.22763999999999 215.17356)(layer F.Fab) (width 0.3))
(gr_line (start 99.22763999999999 215.17356) (end 99.08540000000001 214.7443)(layer F.Fab) (width 0.3))
(gr_line (start 99.08540000000001 214.7443) (end 98.94316000000001 214.03056)(layer F.Fab) (width 0.3))
(gr_line (start 98.94316000000001 214.03056) (end 98.94316000000001 213.45906)(layer F.Fab) (width 0.3))
(gr_line (start 98.94316000000001 213.45906) (end 99.08540000000001 212.74532)(layer F.Fab) (width 0.3))
(gr_line (start 99.08540000000001 212.74532) (end 99.22763999999999 212.31606)(layer F.Fab) (width 0.3))
(gr_line (start 99.22763999999999 212.31606) (end 99.37242000000001 212.03158)(layer F.Fab) (width 0.3))
(gr_line (start 99.37242000000001 212.03158) (end 99.65689999999999 211.60232)(layer F.Fab) (width 0.3))
(gr_line (start 99.65689999999999 211.60232) (end 99.79913999999999 211.46008)(layer F.Fab) (width 0.3))
(gr_line (start 102.22992 211.8868) (end 101.65842 211.8868)(layer F.Fab) (width 0.3))
(gr_line (start 101.65842 211.8868) (end 101.3714 212.03158)(layer F.Fab) (width 0.3))
(gr_line (start 101.3714 212.03158) (end 101.22916 212.17382)(layer F.Fab) (width 0.3))
(gr_line (start 101.22916 212.17382) (end 100.94214 212.60308)(layer F.Fab) (width 0.3))
(gr_line (start 100.94214 212.60308) (end 100.7999 213.17458)(layer F.Fab) (width 0.3))
(gr_line (start 100.7999 213.17458) (end 100.7999 214.31758)(layer F.Fab) (width 0.3))
(gr_line (start 100.7999 214.31758) (end 100.94214 214.60206)(layer F.Fab) (width 0.3))
(gr_line (start 100.94214 214.60206) (end 101.08692 214.7443)(layer F.Fab) (width 0.3))
(gr_line (start 101.08692 214.7443) (end 101.3714 214.88908)(layer F.Fab) (width 0.3))
(gr_line (start 101.3714 214.88908) (end 101.9429 214.88908)(layer F.Fab) (width 0.3))
(gr_line (start 101.9429 214.88908) (end 102.22992 214.7443)(layer F.Fab) (width 0.3))
(gr_line (start 102.22992 214.7443) (end 102.37216 214.60206)(layer F.Fab) (width 0.3))
(gr_line (start 102.37216 214.60206) (end 102.5144 214.31758)(layer F.Fab) (width 0.3))
(gr_line (start 102.5144 214.31758) (end 102.5144 213.6013)(layer F.Fab) (width 0.3))
(gr_line (start 102.5144 213.6013) (end 102.37216 213.31682)(layer F.Fab) (width 0.3))
(gr_line (start 102.37216 213.31682) (end 102.22992 213.17458)(layer F.Fab) (width 0.3))
(gr_line (start 102.22992 213.17458) (end 101.9429 213.0298)(layer F.Fab) (width 0.3))
(gr_line (start 101.9429 213.0298) (end 101.3714 213.0298)(layer F.Fab) (width 0.3))
(gr_line (start 101.3714 213.0298) (end 101.08692 213.17458)(layer F.Fab) (width 0.3))
(gr_line (start 101.08692 213.17458) (end 100.94214 213.31682)(layer F.Fab) (width 0.3))
(gr_line (start 100.94214 213.31682) (end 100.7999 213.6013)(layer F.Fab) (width 0.3))
(gr_line (start 105.08488 212.88756) (end 105.08488 214.88908)(layer F.Fab) (width 0.3))
(gr_line (start 104.37114 211.74456) (end 103.6574 213.88832)(layer F.Fab) (width 0.3))
(gr_line (start 103.6574 213.88832) (end 105.51414 213.88832)(layer F.Fab) (width 0.3))
(gr_line (start 108.94314 214.88908) (end 108.94314 211.8868)(layer F.Fab) (width 0.3))
(gr_line (start 110.22838 214.88908) (end 110.22838 213.31682)(layer F.Fab) (width 0.3))
(gr_line (start 110.22838 213.31682) (end 110.08614 213.0298)(layer F.Fab) (width 0.3))
(gr_line (start 110.08614 213.0298) (end 109.79912 212.88756)(layer F.Fab) (width 0.3))
(gr_line (start 109.79912 212.88756) (end 109.3724 212.88756)(layer F.Fab) (width 0.3))
(gr_line (start 109.3724 212.88756) (end 109.08538 213.0298)(layer F.Fab) (width 0.3))
(gr_line (start 109.08538 213.0298) (end 108.94314 213.17458)(layer F.Fab) (width 0.3))
(gr_line (start 112.08512 214.88908) (end 111.80064 214.7443)(layer F.Fab) (width 0.3))
(gr_line (start 111.80064 214.7443) (end 111.6584 214.60206)(layer F.Fab) (width 0.3))
(gr_line (start 111.6584 214.60206) (end 111.51362 214.31758)(layer F.Fab) (width 0.3))
(gr_line (start 111.51362 214.31758) (end 111.51362 213.45906)(layer F.Fab) (width 0.3))
(gr_line (start 111.51362 213.45906) (end 111.6584 213.17458)(layer F.Fab) (width 0.3))
(gr_line (start 111.6584 213.17458) (end 111.80064 213.0298)(layer F.Fab) (width 0.3))
(gr_line (start 111.80064 213.0298) (end 112.08512 212.88756)(layer F.Fab) (width 0.3))
(gr_line (start 112.08512 212.88756) (end 112.51438 212.88756)(layer F.Fab) (width 0.3))
(gr_line (start 112.51438 212.88756) (end 112.8014 213.0298)(layer F.Fab) (width 0.3))
(gr_line (start 112.8014 213.0298) (end 112.94364 213.17458)(layer F.Fab) (width 0.3))
(gr_line (start 112.94364 213.17458) (end 113.08588 213.45906)(layer F.Fab) (width 0.3))
(gr_line (start 113.08588 213.45906) (end 113.08588 214.31758)(layer F.Fab) (width 0.3))
(gr_line (start 113.08588 214.31758) (end 112.94364 214.60206)(layer F.Fab) (width 0.3))
(gr_line (start 112.94364 214.60206) (end 112.8014 214.7443)(layer F.Fab) (width 0.3))
(gr_line (start 112.8014 214.7443) (end 112.51438 214.88908)(layer F.Fab) (width 0.3))
(gr_line (start 112.51438 214.88908) (end 112.08512 214.88908)(layer F.Fab) (width 0.3))
(gr_line (start 114.80038 214.88908) (end 114.51336 214.7443)(layer F.Fab) (width 0.3))
(gr_line (start 114.51336 214.7443) (end 114.37112 214.45982)(layer F.Fab) (width 0.3))
(gr_line (start 114.37112 214.45982) (end 114.37112 211.8868)(layer F.Fab) (width 0.3))
(gr_line (start 117.08638 214.7443) (end 116.79936 214.88908)(layer F.Fab) (width 0.3))
(gr_line (start 116.79936 214.88908) (end 116.22786 214.88908)(layer F.Fab) (width 0.3))
(gr_line (start 116.22786 214.88908) (end 115.94338 214.7443)(layer F.Fab) (width 0.3))
(gr_line (start 115.94338 214.7443) (end 115.80114 214.45982)(layer F.Fab) (width 0.3))
(gr_line (start 115.80114 214.45982) (end 115.80114 213.31682)(layer F.Fab) (width 0.3))
(gr_line (start 115.80114 213.31682) (end 115.94338 213.0298)(layer F.Fab) (width 0.3))
(gr_line (start 115.94338 213.0298) (end 116.22786 212.88756)(layer F.Fab) (width 0.3))
(gr_line (start 116.22786 212.88756) (end 116.79936 212.88756)(layer F.Fab) (width 0.3))
(gr_line (start 116.79936 212.88756) (end 117.08638 213.0298)(layer F.Fab) (width 0.3))
(gr_line (start 117.08638 213.0298) (end 117.22862 213.31682)(layer F.Fab) (width 0.3))
(gr_line (start 117.22862 213.31682) (end 117.22862 213.6013)(layer F.Fab) (width 0.3))
(gr_line (start 117.22862 213.6013) (end 115.80114 213.88832)(layer F.Fab) (width 0.3))
(gr_line (start 118.37162 214.7443) (end 118.6561 214.88908)(layer F.Fab) (width 0.3))
(gr_line (start 118.6561 214.88908) (end 119.2276 214.88908)(layer F.Fab) (width 0.3))
(gr_line (start 119.2276 214.88908) (end 119.51462 214.7443)(layer F.Fab) (width 0.3))
(gr_line (start 119.51462 214.7443) (end 119.65686 214.45982)(layer F.Fab) (width 0.3))
(gr_line (start 119.65686 214.45982) (end 119.65686 214.31758)(layer F.Fab) (width 0.3))
(gr_line (start 119.65686 214.31758) (end 119.51462 214.03056)(layer F.Fab) (width 0.3))
(gr_line (start 119.51462 214.03056) (end 119.2276 213.88832)(layer F.Fab) (width 0.3))
(gr_line (start 119.2276 213.88832) (end 118.80088 213.88832)(layer F.Fab) (width 0.3))
(gr_line (start 118.80088 213.88832) (end 118.51386 213.74608)(layer F.Fab) (width 0.3))
(gr_line (start 118.51386 213.74608) (end 118.37162 213.45906)(layer F.Fab) (width 0.3))
(gr_line (start 118.37162 213.45906) (end 118.37162 213.31682)(layer F.Fab) (width 0.3))
(gr_line (start 118.37162 213.31682) (end 118.51386 213.0298)(layer F.Fab) (width 0.3))
(gr_line (start 118.51386 213.0298) (end 118.80088 212.88756)(layer F.Fab) (width 0.3))
(gr_line (start 118.80088 212.88756) (end 119.2276 212.88756)(layer F.Fab) (width 0.3))
(gr_line (start 119.2276 212.88756) (end 119.51462 213.0298)(layer F.Fab) (width 0.3))
(gr_line (start 120.65762 216.03208) (end 120.79986 215.8873)(layer F.Fab) (width 0.3))
(gr_line (start 120.79986 215.8873) (end 121.08688 215.46058)(layer F.Fab) (width 0.3))
(gr_line (start 121.08688 215.46058) (end 121.22912 215.17356)(layer F.Fab) (width 0.3))
(gr_line (start 121.22912 215.17356) (end 121.37136 214.7443)(layer F.Fab) (width 0.3))
(gr_line (start 121.37136 214.7443) (end 121.5136 214.03056)(layer F.Fab) (width 0.3))
(gr_line (start 121.5136 214.03056) (end 121.5136 213.45906)(layer F.Fab) (width 0.3))
(gr_line (start 121.5136 213.45906) (end 121.37136 212.74532)(layer F.Fab) (width 0.3))
(gr_line (start 121.37136 212.74532) (end 121.22912 212.31606)(layer F.Fab) (width 0.3))
(gr_line (start 121.22912 212.31606) (end 121.08688 212.03158)(layer F.Fab) (width 0.3))
(gr_line (start 121.08688 212.03158) (end 120.79986 211.60232)(layer F.Fab) (width 0.3))
(gr_line (start 120.79986 211.60232) (end 120.65762 211.46008)(layer F.Fab) (width 0.3))
(gr_circle (center 52.79644 217.63482) (end 53.086 217.63482)(layer F.Fab) (width 0.2))
(gr_line (start 56.37276 215.8492) (end 56.65724 215.8492)(layer F.Fab) (width 0.3))
(gr_line (start 56.65724 215.8492) (end 56.94426 215.99144)(layer F.Fab) (width 0.3))
(gr_line (start 56.94426 215.99144) (end 57.0865 216.13368)(layer F.Fab) (width 0.3))
(gr_line (start 57.0865 216.13368) (end 57.22874 216.4207)(layer F.Fab) (width 0.3))
(gr_line (start 57.22874 216.4207) (end 57.37098 216.98966)(layer F.Fab) (width 0.3))
(gr_line (start 57.37098 216.98966) (end 57.37098 217.70594)(layer F.Fab) (width 0.3))
(gr_line (start 57.37098 217.70594) (end 57.22874 218.27744)(layer F.Fab) (width 0.3))
(gr_line (start 57.22874 218.27744) (end 57.0865 218.56192)(layer F.Fab) (width 0.3))
(gr_line (start 57.0865 218.56192) (end 56.94426 218.70416)(layer F.Fab) (width 0.3))
(gr_line (start 56.94426 218.70416) (end 56.65724 218.84894)(layer F.Fab) (width 0.3))
(gr_line (start 56.65724 218.84894) (end 56.37276 218.84894)(layer F.Fab) (width 0.3))
(gr_line (start 56.37276 218.84894) (end 56.08574 218.70416)(layer F.Fab) (width 0.3))
(gr_line (start 56.08574 218.70416) (end 55.9435 218.56192)(layer F.Fab) (width 0.3))
(gr_line (start 55.9435 218.56192) (end 55.80126 218.27744)(layer F.Fab) (width 0.3))
(gr_line (start 55.80126 218.27744) (end 55.65648 217.70594)(layer F.Fab) (width 0.3))
(gr_line (start 55.65648 217.70594) (end 55.65648 216.98966)(layer F.Fab) (width 0.3))
(gr_line (start 55.65648 216.98966) (end 55.80126 216.4207)(layer F.Fab) (width 0.3))
(gr_line (start 55.80126 216.4207) (end 55.9435 216.13368)(layer F.Fab) (width 0.3))
(gr_line (start 55.9435 216.13368) (end 56.08574 215.99144)(layer F.Fab) (width 0.3))
(gr_line (start 56.08574 215.99144) (end 56.37276 215.8492)(layer F.Fab) (width 0.3))
(gr_line (start 58.65622 218.56192) (end 58.801 218.70416)(layer F.Fab) (width 0.3))
(gr_line (start 58.801 218.70416) (end 58.65622 218.84894)(layer F.Fab) (width 0.3))
(gr_line (start 58.65622 218.84894) (end 58.51398 218.70416)(layer F.Fab) (width 0.3))
(gr_line (start 58.51398 218.70416) (end 58.65622 218.56192)(layer F.Fab) (width 0.3))
(gr_line (start 58.65622 218.56192) (end 58.65622 218.84894)(layer F.Fab) (width 0.3))
(gr_line (start 61.51372 215.8492) (end 60.08624 215.8492)(layer F.Fab) (width 0.3))
(gr_line (start 60.08624 215.8492) (end 59.944 217.27668)(layer F.Fab) (width 0.3))
(gr_line (start 59.944 217.27668) (end 60.08624 217.13444)(layer F.Fab) (width 0.3))
(gr_line (start 60.08624 217.13444) (end 60.37072 216.98966)(layer F.Fab) (width 0.3))
(gr_line (start 60.37072 216.98966) (end 61.087 216.98966)(layer F.Fab) (width 0.3))
(gr_line (start 61.087 216.98966) (end 61.37148 217.13444)(layer F.Fab) (width 0.3))
(gr_line (start 61.37148 217.13444) (end 61.51372 217.27668)(layer F.Fab) (width 0.3))
(gr_line (start 61.51372 217.27668) (end 61.6585 217.56116)(layer F.Fab) (width 0.3))
(gr_line (start 61.6585 217.56116) (end 61.6585 218.27744)(layer F.Fab) (width 0.3))
(gr_line (start 61.6585 218.27744) (end 61.51372 218.56192)(layer F.Fab) (width 0.3))
(gr_line (start 61.51372 218.56192) (end 61.37148 218.70416)(layer F.Fab) (width 0.3))
(gr_line (start 61.37148 218.70416) (end 61.087 218.84894)(layer F.Fab) (width 0.3))
(gr_line (start 61.087 218.84894) (end 60.37072 218.84894)(layer F.Fab) (width 0.3))
(gr_line (start 60.37072 218.84894) (end 60.08624 218.70416)(layer F.Fab) (width 0.3))
(gr_line (start 60.08624 218.70416) (end 59.944 218.56192)(layer F.Fab) (width 0.3))
(gr_line (start 63.37046 217.13444) (end 63.08598 216.98966)(layer F.Fab) (width 0.3))
(gr_line (start 63.08598 216.98966) (end 62.94374 216.84742)(layer F.Fab) (width 0.3))
(gr_line (start 62.94374 216.84742) (end 62.79896 216.56294)(layer F.Fab) (width 0.3))
(gr_line (start 62.79896 216.56294) (end 62.79896 216.4207)(layer F.Fab) (width 0.3))
(gr_line (start 62.79896 216.4207) (end 62.94374 216.13368)(layer F.Fab) (width 0.3))
(gr_line (start 62.94374 216.13368) (end 63.08598 215.99144)(layer F.Fab) (width 0.3))
(gr_line (start 63.08598 215.99144) (end 63.37046 215.8492)(layer F.Fab) (width 0.3))
(gr_line (start 63.37046 215.8492) (end 63.94196 215.8492)(layer F.Fab) (width 0.3))
(gr_line (start 63.94196 215.8492) (end 64.22898000000001 215.99144)(layer F.Fab) (width 0.3))
(gr_line (start 64.22898000000001 215.99144) (end 64.37121999999999 216.13368)(layer F.Fab) (width 0.3))
(gr_line (start 64.37121999999999 216.13368) (end 64.51345999999999 216.4207)(layer F.Fab) (width 0.3))
(gr_line (start 64.51345999999999 216.4207) (end 64.51345999999999 216.56294)(layer F.Fab) (width 0.3))
(gr_line (start 64.51345999999999 216.56294) (end 64.37121999999999 216.84742)(layer F.Fab) (width 0.3))
(gr_line (start 64.37121999999999 216.84742) (end 64.22898000000001 216.98966)(layer F.Fab) (width 0.3))
(gr_line (start 64.22898000000001 216.98966) (end 63.94196 217.13444)(layer F.Fab) (width 0.3))
(gr_line (start 63.94196 217.13444) (end 63.37046 217.13444)(layer F.Fab) (width 0.3))
(gr_line (start 63.37046 217.13444) (end 63.08598 217.27668)(layer F.Fab) (width 0.3))
(gr_line (start 63.08598 217.27668) (end 62.94374 217.41892)(layer F.Fab) (width 0.3))
(gr_line (start 62.94374 217.41892) (end 62.79896 217.70594)(layer F.Fab) (width 0.3))
(gr_line (start 62.79896 217.70594) (end 62.79896 218.27744)(layer F.Fab) (width 0.3))
(gr_line (start 62.79896 218.27744) (end 62.94374 218.56192)(layer F.Fab) (width 0.3))
(gr_line (start 62.94374 218.56192) (end 63.08598 218.70416)(layer F.Fab) (width 0.3))
(gr_line (start 63.08598 218.70416) (end 63.37046 218.84894)(layer F.Fab) (width 0.3))
(gr_line (start 63.37046 218.84894) (end 63.94196 218.84894)(layer F.Fab) (width 0.3))
(gr_line (start 63.94196 218.84894) (end 64.22898000000001 218.70416)(layer F.Fab) (width 0.3))
(gr_line (start 64.22898000000001 218.70416) (end 64.37121999999999 218.56192)(layer F.Fab) (width 0.3))
(gr_line (start 64.37121999999999 218.56192) (end 64.51345999999999 218.27744)(layer F.Fab) (width 0.3))
(gr_line (start 64.51345999999999 218.27744) (end 64.51345999999999 217.70594)(layer F.Fab) (width 0.3))
(gr_line (start 64.51345999999999 217.70594) (end 64.37121999999999 217.41892)(layer F.Fab) (width 0.3))
(gr_line (start 64.37121999999999 217.41892) (end 64.22898000000001 217.27668)(layer F.Fab) (width 0.3))
(gr_line (start 64.22898000000001 217.27668) (end 63.94196 217.13444)(layer F.Fab) (width 0.3))
(gr_line (start 65.80124000000001 218.84894) (end 65.80124000000001 216.84742)(layer F.Fab) (width 0.3))
(gr_line (start 65.80124000000001 217.13444) (end 65.94347999999999 216.98966)(layer F.Fab) (width 0.3))
(gr_line (start 65.94347999999999 216.98966) (end 66.22796 216.84742)(layer F.Fab) (width 0.3))
(gr_line (start 66.22796 216.84742) (end 66.65722 216.84742)(layer F.Fab) (width 0.3))
(gr_line (start 66.65722 216.84742) (end 66.94423999999999 216.98966)(layer F.Fab) (width 0.3))
(gr_line (start 66.94423999999999 216.98966) (end 67.08647999999999 217.27668)(layer F.Fab) (width 0.3))
(gr_line (start 67.08647999999999 217.27668) (end 67.08647999999999 218.84894)(layer F.Fab) (width 0.3))
(gr_line (start 67.08647999999999 217.27668) (end 67.22872 216.98966)(layer F.Fab) (width 0.3))
(gr_line (start 67.22872 216.98966) (end 67.51573999999999 216.84742)(layer F.Fab) (width 0.3))
(gr_line (start 67.51573999999999 216.84742) (end 67.94246 216.84742)(layer F.Fab) (width 0.3))
(gr_line (start 67.94246 216.84742) (end 68.22948 216.98966)(layer F.Fab) (width 0.3))
(gr_line (start 68.22948 216.98966) (end 68.37172 217.27668)(layer F.Fab) (width 0.3))
(gr_line (start 68.37172 217.27668) (end 68.37172 218.84894)(layer F.Fab) (width 0.3))
(gr_line (start 69.7992 218.84894) (end 69.7992 216.84742)(layer F.Fab) (width 0.3))
(gr_line (start 69.7992 217.13444) (end 69.94398 216.98966)(layer F.Fab) (width 0.3))
(gr_line (start 69.94398 216.98966) (end 70.22846 216.84742)(layer F.Fab) (width 0.3))
(gr_line (start 70.22846 216.84742) (end 70.65772 216.84742)(layer F.Fab) (width 0.3))
(gr_line (start 70.65772 216.84742) (end 70.9422 216.98966)(layer F.Fab) (width 0.3))
(gr_line (start 70.9422 216.98966) (end 71.08698 217.27668)(layer F.Fab) (width 0.3))
(gr_line (start 71.08698 217.27668) (end 71.08698 218.84894)(layer F.Fab) (width 0.3))
(gr_line (start 71.08698 217.27668) (end 71.22922 216.98966)(layer F.Fab) (width 0.3))
(gr_line (start 71.22922 216.98966) (end 71.5137 216.84742)(layer F.Fab) (width 0.3))
(gr_line (start 71.5137 216.84742) (end 71.94296 216.84742)(layer F.Fab) (width 0.3))
(gr_line (start 71.94296 216.84742) (end 72.22998 216.98966)(layer F.Fab) (width 0.3))
(gr_line (start 72.22998 216.98966) (end 72.37222 217.27668)(layer F.Fab) (width 0.3))
(gr_line (start 72.37222 217.27668) (end 72.37222 218.84894)(layer F.Fab) (width 0.3))
(gr_line (start 78.22946 215.70442) (end 75.65644 219.56268)(layer F.Fab) (width 0.3))
(gr_line (start 82.08517999999999 215.8492) (end 82.37220000000001 215.8492)(layer F.Fab) (width 0.3))
(gr_line (start 82.37220000000001 215.8492) (end 82.65667999999999 215.99144)(layer F.Fab) (width 0.3))
(gr_line (start 82.65667999999999 215.99144) (end 82.80146000000001 216.13368)(layer F.Fab) (width 0.3))
(gr_line (start 82.80146000000001 216.13368) (end 82.94370000000001 216.4207)(layer F.Fab) (width 0.3))
(gr_line (start 82.94370000000001 216.4207) (end 83.08593999999999 216.98966)(layer F.Fab) (width 0.3))
(gr_line (start 83.08593999999999 216.98966) (end 83.08593999999999 217.70594)(layer F.Fab) (width 0.3))
(gr_line (start 83.08593999999999 217.70594) (end 82.94370000000001 218.27744)(layer F.Fab) (width 0.3))
(gr_line (start 82.94370000000001 218.27744) (end 82.80146000000001 218.56192)(layer F.Fab) (width 0.3))
(gr_line (start 82.80146000000001 218.56192) (end 82.65667999999999 218.70416)(layer F.Fab) (width 0.3))
(gr_line (start 82.65667999999999 218.70416) (end 82.37220000000001 218.84894)(layer F.Fab) (width 0.3))
(gr_line (start 82.37220000000001 218.84894) (end 82.08517999999999 218.84894)(layer F.Fab) (width 0.3))
(gr_line (start 82.08517999999999 218.84894) (end 81.80070000000001 218.70416)(layer F.Fab) (width 0.3))
(gr_line (start 81.80070000000001 218.70416) (end 81.65846000000001 218.56192)(layer F.Fab) (width 0.3))
(gr_line (start 81.65846000000001 218.56192) (end 81.51367999999999 218.27744)(layer F.Fab) (width 0.3))
(gr_line (start 81.51367999999999 218.27744) (end 81.37144000000001 217.70594)(layer F.Fab) (width 0.3))
(gr_line (start 81.37144000000001 217.70594) (end 81.37144000000001 216.98966)(layer F.Fab) (width 0.3))
(gr_line (start 81.37144000000001 216.98966) (end 81.51367999999999 216.4207)(layer F.Fab) (width 0.3))
(gr_line (start 81.51367999999999 216.4207) (end 81.65846000000001 216.13368)(layer F.Fab) (width 0.3))
(gr_line (start 81.65846000000001 216.13368) (end 81.80070000000001 215.99144)(layer F.Fab) (width 0.3))
(gr_line (start 81.80070000000001 215.99144) (end 82.08517999999999 215.8492)(layer F.Fab) (width 0.3))
(gr_line (start 84.37118 218.56192) (end 84.51342 218.70416)(layer F.Fab) (width 0.3))
(gr_line (start 84.51342 218.70416) (end 84.37118 218.84894)(layer F.Fab) (width 0.3))
(gr_line (start 84.37118 218.84894) (end 84.22893999999999 218.70416)(layer F.Fab) (width 0.3))
(gr_line (start 84.22893999999999 218.70416) (end 84.37118 218.56192)(layer F.Fab) (width 0.3))
(gr_line (start 84.37118 218.56192) (end 84.37118 218.84894)(layer F.Fab) (width 0.3))
(gr_line (start 86.37269999999999 215.8492) (end 86.65718 215.8492)(layer F.Fab) (width 0.3))
(gr_line (start 86.65718 215.8492) (end 86.9442 215.99144)(layer F.Fab) (width 0.3))
(gr_line (start 86.9442 215.99144) (end 87.08644 216.13368)(layer F.Fab) (width 0.3))
(gr_line (start 87.08644 216.13368) (end 87.22868 216.4207)(layer F.Fab) (width 0.3))
(gr_line (start 87.22868 216.4207) (end 87.37092 216.98966)(layer F.Fab) (width 0.3))
(gr_line (start 87.37092 216.98966) (end 87.37092 217.70594)(layer F.Fab) (width 0.3))
(gr_line (start 87.37092 217.70594) (end 87.22868 218.27744)(layer F.Fab) (width 0.3))
(gr_line (start 87.22868 218.27744) (end 87.08644 218.56192)(layer F.Fab) (width 0.3))
(gr_line (start 87.08644 218.56192) (end 86.9442 218.70416)(layer F.Fab) (width 0.3))
(gr_line (start 86.9442 218.70416) (end 86.65718 218.84894)(layer F.Fab) (width 0.3))
(gr_line (start 86.65718 218.84894) (end 86.37269999999999 218.84894)(layer F.Fab) (width 0.3))
(gr_line (start 86.37269999999999 218.84894) (end 86.08568 218.70416)(layer F.Fab) (width 0.3))
(gr_line (start 86.08568 218.70416) (end 85.94344 218.56192)(layer F.Fab) (width 0.3))
(gr_line (start 85.94344 218.56192) (end 85.80119999999999 218.27744)(layer F.Fab) (width 0.3))
(gr_line (start 85.80119999999999 218.27744) (end 85.65642 217.70594)(layer F.Fab) (width 0.3))
(gr_line (start 85.65642 217.70594) (end 85.65642 216.98966)(layer F.Fab) (width 0.3))
(gr_line (start 85.65642 216.98966) (end 85.80119999999999 216.4207)(layer F.Fab) (width 0.3))
(gr_line (start 85.80119999999999 216.4207) (end 85.94344 216.13368)(layer F.Fab) (width 0.3))
(gr_line (start 85.94344 216.13368) (end 86.08568 215.99144)(layer F.Fab) (width 0.3))
(gr_line (start 86.08568 215.99144) (end 86.37269999999999 215.8492)(layer F.Fab) (width 0.3))
(gr_line (start 88.51392 216.13368) (end 88.65616 215.99144)(layer F.Fab) (width 0.3))
(gr_line (start 88.65616 215.99144) (end 88.94318 215.8492)(layer F.Fab) (width 0.3))
(gr_line (start 88.94318 215.8492) (end 89.65692 215.8492)(layer F.Fab) (width 0.3))
(gr_line (start 89.65692 215.8492) (end 89.94394 215.99144)(layer F.Fab) (width 0.3))
(gr_line (start 89.94394 215.99144) (end 90.08618 216.13368)(layer F.Fab) (width 0.3))
(gr_line (start 90.08618 216.13368) (end 90.22842 216.4207)(layer F.Fab) (width 0.3))
(gr_line (start 90.22842 216.4207) (end 90.22842 216.70518)(layer F.Fab) (width 0.3))
(gr_line (start 90.22842 216.70518) (end 90.08618 217.13444)(layer F.Fab) (width 0.3))
(gr_line (start 90.08618 217.13444) (end 88.37168 218.84894)(layer F.Fab) (width 0.3))
(gr_line (start 88.37168 218.84894) (end 90.22842 218.84894)(layer F.Fab) (width 0.3))
(gr_line (start 91.22918 215.8492) (end 93.08592 215.8492)(layer F.Fab) (width 0.3))
(gr_line (start 93.08592 215.8492) (end 92.08516 216.98966)(layer F.Fab) (width 0.3))
(gr_line (start 92.08516 216.98966) (end 92.51442 216.98966)(layer F.Fab) (width 0.3))
(gr_line (start 92.51442 216.98966) (end 92.80144 217.13444)(layer F.Fab) (width 0.3))
(gr_line (start 92.80144 217.13444) (end 92.94368 217.27668)(layer F.Fab) (width 0.3))
(gr_line (start 92.94368 217.27668) (end 93.08592 217.56116)(layer F.Fab) (width 0.3))
(gr_line (start 93.08592 217.56116) (end 93.08592 218.27744)(layer F.Fab) (width 0.3))
(gr_line (start 93.08592 218.27744) (end 92.94368 218.56192)(layer F.Fab) (width 0.3))
(gr_line (start 92.94368 218.56192) (end 92.80144 218.70416)(layer F.Fab) (width 0.3))
(gr_line (start 92.80144 218.70416) (end 92.51442 218.84894)(layer F.Fab) (width 0.3))
(gr_line (start 92.51442 218.84894) (end 91.65844 218.84894)(layer F.Fab) (width 0.3))
(gr_line (start 91.65844 218.84894) (end 91.37142 218.70416)(layer F.Fab) (width 0.3))
(gr_line (start 91.37142 218.70416) (end 91.22918 218.56192)(layer F.Fab) (width 0.3))
(gr_line (start 94.22892 215.8492) (end 94.22892 216.4207)(layer F.Fab) (width 0.3))
(gr_line (start 95.37192 215.8492) (end 95.37192 216.4207)(layer F.Fab) (width 0.3))
(gr_line (start 99.79913999999999 219.99194) (end 99.65689999999999 219.84716)(layer F.Fab) (width 0.3))
(gr_line (start 99.65689999999999 219.84716) (end 99.37242000000001 219.42044)(layer F.Fab) (width 0.3))
(gr_line (start 99.37242000000001 219.42044) (end 99.22763999999999 219.13342)(layer F.Fab) (width 0.3))
(gr_line (start 99.22763999999999 219.13342) (end 99.08540000000001 218.70416)(layer F.Fab) (width 0.3))
(gr_line (start 99.08540000000001 218.70416) (end 98.94316000000001 217.99042)(layer F.Fab) (width 0.3))
(gr_line (start 98.94316000000001 217.99042) (end 98.94316000000001 217.41892)(layer F.Fab) (width 0.3))
(gr_line (start 98.94316000000001 217.41892) (end 99.08540000000001 216.70518)(layer F.Fab) (width 0.3))
(gr_line (start 99.08540000000001 216.70518) (end 99.22763999999999 216.27592)(layer F.Fab) (width 0.3))
(gr_line (start 99.22763999999999 216.27592) (end 99.37242000000001 215.99144)(layer F.Fab) (width 0.3))
(gr_line (start 99.37242000000001 215.99144) (end 99.65689999999999 215.56218)(layer F.Fab) (width 0.3))
(gr_line (start 99.65689999999999 215.56218) (end 99.79913999999999 215.41994)(layer F.Fab) (width 0.3))
(gr_line (start 101.3714 217.13444) (end 101.08692 216.98966)(layer F.Fab) (width 0.3))
(gr_line (start 101.08692 216.98966) (end 100.94214 216.84742)(layer F.Fab) (width 0.3))
(gr_line (start 100.94214 216.84742) (end 100.7999 216.56294)(layer F.Fab) (width 0.3))
(gr_line (start 100.7999 216.56294) (end 100.7999 216.4207)(layer F.Fab) (width 0.3))
(gr_line (start 100.7999 216.4207) (end 100.94214 216.13368)(layer F.Fab) (width 0.3))
(gr_line (start 100.94214 216.13368) (end 101.08692 215.99144)(layer F.Fab) (width 0.3))
(gr_line (start 101.08692 215.99144) (end 101.3714 215.8492)(layer F.Fab) (width 0.3))
(gr_line (start 101.3714 215.8492) (end 101.9429 215.8492)(layer F.Fab) (width 0.3))
(gr_line (start 101.9429 215.8492) (end 102.22992 215.99144)(layer F.Fab) (width 0.3))
(gr_line (start 102.22992 215.99144) (end 102.37216 216.13368)(layer F.Fab) (width 0.3))
(gr_line (start 102.37216 216.13368) (end 102.5144 216.4207)(layer F.Fab) (width 0.3))
(gr_line (start 102.5144 216.4207) (end 102.5144 216.56294)(layer F.Fab) (width 0.3))
(gr_line (start 102.5144 216.56294) (end 102.37216 216.84742)(layer F.Fab) (width 0.3))
(gr_line (start 102.37216 216.84742) (end 102.22992 216.98966)(layer F.Fab) (width 0.3))
(gr_line (start 102.22992 216.98966) (end 101.9429 217.13444)(layer F.Fab) (width 0.3))
(gr_line (start 101.9429 217.13444) (end 101.3714 217.13444)(layer F.Fab) (width 0.3))
(gr_line (start 101.3714 217.13444) (end 101.08692 217.27668)(layer F.Fab) (width 0.3))
(gr_line (start 101.08692 217.27668) (end 100.94214 217.41892)(layer F.Fab) (width 0.3))
(gr_line (start 100.94214 217.41892) (end 100.7999 217.70594)(layer F.Fab) (width 0.3))
(gr_line (start 100.7999 217.70594) (end 100.7999 218.27744)(layer F.Fab) (width 0.3))
(gr_line (start 100.7999 218.27744) (end 100.94214 218.56192)(layer F.Fab) (width 0.3))
(gr_line (start 100.94214 218.56192) (end 101.08692 218.70416)(layer F.Fab) (width 0.3))
(gr_line (start 101.08692 218.70416) (end 101.3714 218.84894)(layer F.Fab) (width 0.3))
(gr_line (start 101.3714 218.84894) (end 101.9429 218.84894)(layer F.Fab) (width 0.3))
(gr_line (start 101.9429 218.84894) (end 102.22992 218.70416)(layer F.Fab) (width 0.3))
(gr_line (start 102.22992 218.70416) (end 102.37216 218.56192)(layer F.Fab) (width 0.3))
(gr_line (start 102.37216 218.56192) (end 102.5144 218.27744)(layer F.Fab) (width 0.3))
(gr_line (start 102.5144 218.27744) (end 102.5144 217.70594)(layer F.Fab) (width 0.3))
(gr_line (start 102.5144 217.70594) (end 102.37216 217.41892)(layer F.Fab) (width 0.3))
(gr_line (start 102.37216 217.41892) (end 102.22992 217.27668)(layer F.Fab) (width 0.3))
(gr_line (start 102.22992 217.27668) (end 101.9429 217.13444)(layer F.Fab) (width 0.3))
(gr_line (start 105.08488 215.8492) (end 104.51338 215.8492)(layer F.Fab) (width 0.3))
(gr_line (start 104.51338 215.8492) (end 104.2289 215.99144)(layer F.Fab) (width 0.3))
(gr_line (start 104.2289 215.99144) (end 104.08666 216.13368)(layer F.Fab) (width 0.3))
(gr_line (start 104.08666 216.13368) (end 103.79964 216.56294)(layer F.Fab) (width 0.3))
(gr_line (start 103.79964 216.56294) (end 103.6574 217.13444)(layer F.Fab) (width 0.3))
(gr_line (start 103.6574 217.13444) (end 103.6574 218.27744)(layer F.Fab) (width 0.3))
(gr_line (start 103.6574 218.27744) (end 103.79964 218.56192)(layer F.Fab) (width 0.3))
(gr_line (start 103.79964 218.56192) (end 103.94188 218.70416)(layer F.Fab) (width 0.3))
(gr_line (start 103.94188 218.70416) (end 104.2289 218.84894)(layer F.Fab) (width 0.3))
(gr_line (start 104.2289 218.84894) (end 104.8004 218.84894)(layer F.Fab) (width 0.3))
(gr_line (start 104.8004 218.84894) (end 105.08488 218.70416)(layer F.Fab) (width 0.3))
(gr_line (start 105.08488 218.70416) (end 105.22966 218.56192)(layer F.Fab) (width 0.3))
(gr_line (start 105.22966 218.56192) (end 105.3719 218.27744)(layer F.Fab) (width 0.3))
(gr_line (start 105.3719 218.27744) (end 105.3719 217.56116)(layer F.Fab) (width 0.3))
(gr_line (start 105.3719 217.56116) (end 105.22966 217.27668)(layer F.Fab) (width 0.3))
(gr_line (start 105.22966 217.27668) (end 105.08488 217.13444)(layer F.Fab) (width 0.3))
(gr_line (start 105.08488 217.13444) (end 104.8004 216.98966)(layer F.Fab) (width 0.3))
(gr_line (start 104.8004 216.98966) (end 104.2289 216.98966)(layer F.Fab) (width 0.3))
(gr_line (start 104.2289 216.98966) (end 103.94188 217.13444)(layer F.Fab) (width 0.3))
(gr_line (start 103.94188 217.13444) (end 103.79964 217.27668)(layer F.Fab) (width 0.3))
(gr_line (start 103.79964 217.27668) (end 103.6574 217.56116)(layer F.Fab) (width 0.3))
(gr_line (start 108.94314 218.84894) (end 108.94314 215.8492)(layer F.Fab) (width 0.3))
(gr_line (start 110.22838 218.84894) (end 110.22838 217.27668)(layer F.Fab) (width 0.3))
(gr_line (start 110.22838 217.27668) (end 110.08614 216.98966)(layer F.Fab) (width 0.3))
(gr_line (start 110.08614 216.98966) (end 109.79912 216.84742)(layer F.Fab) (width 0.3))
(gr_line (start 109.79912 216.84742) (end 109.3724 216.84742)(layer F.Fab) (width 0.3))
(gr_line (start 109.3724 216.84742) (end 109.08538 216.98966)(layer F.Fab) (width 0.3))
(gr_line (start 109.08538 216.98966) (end 108.94314 217.13444)(layer F.Fab) (width 0.3))
(gr_line (start 112.08512 218.84894) (end 111.80064 218.70416)(layer F.Fab) (width 0.3))
(gr_line (start 111.80064 218.70416) (end 111.6584 218.56192)(layer F.Fab) (width 0.3))
(gr_line (start 111.6584 218.56192) (end 111.51362 218.27744)(layer F.Fab) (width 0.3))
(gr_line (start 111.51362 218.27744) (end 111.51362 217.41892)(layer F.Fab) (width 0.3))
(gr_line (start 111.51362 217.41892) (end 111.6584 217.13444)(layer F.Fab) (width 0.3))
(gr_line (start 111.6584 217.13444) (end 111.80064 216.98966)(layer F.Fab) (width 0.3))
(gr_line (start 111.80064 216.98966) (end 112.08512 216.84742)(layer F.Fab) (width 0.3))
(gr_line (start 112.08512 216.84742) (end 112.51438 216.84742)(layer F.Fab) (width 0.3))
(gr_line (start 112.51438 216.84742) (end 112.8014 216.98966)(layer F.Fab) (width 0.3))
(gr_line (start 112.8014 216.98966) (end 112.94364 217.13444)(layer F.Fab) (width 0.3))
(gr_line (start 112.94364 217.13444) (end 113.08588 217.41892)(layer F.Fab) (width 0.3))
(gr_line (start 113.08588 217.41892) (end 113.08588 218.27744)(layer F.Fab) (width 0.3))
(gr_line (start 113.08588 218.27744) (end 112.94364 218.56192)(layer F.Fab) (width 0.3))
(gr_line (start 112.94364 218.56192) (end 112.8014 218.70416)(layer F.Fab) (width 0.3))
(gr_line (start 112.8014 218.70416) (end 112.51438 218.84894)(layer F.Fab) (width 0.3))
(gr_line (start 112.51438 218.84894) (end 112.08512 218.84894)(layer F.Fab) (width 0.3))
(gr_line (start 114.80038 218.84894) (end 114.51336 218.70416)(layer F.Fab) (width 0.3))
(gr_line (start 114.51336 218.70416) (end 114.37112 218.41968)(layer F.Fab) (width 0.3))
(gr_line (start 114.37112 218.41968) (end 114.37112 215.8492)(layer F.Fab) (width 0.3))
(gr_line (start 117.08638 218.70416) (end 116.79936 218.84894)(layer F.Fab) (width 0.3))
(gr_line (start 116.79936 218.84894) (end 116.22786 218.84894)(layer F.Fab) (width 0.3))
(gr_line (start 116.22786 218.84894) (end 115.94338 218.70416)(layer F.Fab) (width 0.3))
(gr_line (start 115.94338 218.70416) (end 115.80114 218.41968)(layer F.Fab) (width 0.3))
(gr_line (start 115.80114 218.41968) (end 115.80114 217.27668)(layer F.Fab) (width 0.3))
(gr_line (start 115.80114 217.27668) (end 115.94338 216.98966)(layer F.Fab) (width 0.3))
(gr_line (start 115.94338 216.98966) (end 116.22786 216.84742)(layer F.Fab) (width 0.3))
(gr_line (start 116.22786 216.84742) (end 116.79936 216.84742)(layer F.Fab) (width 0.3))
(gr_line (start 116.79936 216.84742) (end 117.08638 216.98966)(layer F.Fab) (width 0.3))
(gr_line (start 117.08638 216.98966) (end 117.22862 217.27668)(layer F.Fab) (width 0.3))
(gr_line (start 117.22862 217.27668) (end 117.22862 217.56116)(layer F.Fab) (width 0.3))
(gr_line (start 117.22862 217.56116) (end 115.80114 217.84818)(layer F.Fab) (width 0.3))
(gr_line (start 118.37162 218.70416) (end 118.6561 218.84894)(layer F.Fab) (width 0.3))
(gr_line (start 118.6561 218.84894) (end 119.2276 218.84894)(layer F.Fab) (width 0.3))
(gr_line (start 119.2276 218.84894) (end 119.51462 218.70416)(layer F.Fab) (width 0.3))
(gr_line (start 119.51462 218.70416) (end 119.65686 218.41968)(layer F.Fab) (width 0.3))
(gr_line (start 119.65686 218.41968) (end 119.65686 218.27744)(layer F.Fab) (width 0.3))
(gr_line (start 119.65686 218.27744) (end 119.51462 217.99042)(layer F.Fab) (width 0.3))
(gr_line (start 119.51462 217.99042) (end 119.2276 217.84818)(layer F.Fab) (width 0.3))
(gr_line (start 119.2276 217.84818) (end 118.80088 217.84818)(layer F.Fab) (width 0.3))
(gr_line (start 118.80088 217.84818) (end 118.51386 217.70594)(layer F.Fab) (width 0.3))
(gr_line (start 118.51386 217.70594) (end 118.37162 217.41892)(layer F.Fab) (width 0.3))
(gr_line (start 118.37162 217.41892) (end 118.37162 217.27668)(layer F.Fab) (width 0.3))
(gr_line (start 118.37162 217.27668) (end 118.51386 216.98966)(layer F.Fab) (width 0.3))
(gr_line (start 118.51386 216.98966) (end 118.80088 216.84742)(layer F.Fab) (width 0.3))
(gr_line (start 118.80088 216.84742) (end 119.2276 216.84742)(layer F.Fab) (width 0.3))
(gr_line (start 119.2276 216.84742) (end 119.51462 216.98966)(layer F.Fab) (width 0.3))
(gr_line (start 120.65762 219.99194) (end 120.79986 219.84716)(layer F.Fab) (width 0.3))
(gr_line (start 120.79986 219.84716) (end 121.08688 219.42044)(layer F.Fab) (width 0.3))
(gr_line (start 121.08688 219.42044) (end 121.22912 219.13342)(layer F.Fab) (width 0.3))
(gr_line (start 121.22912 219.13342) (end 121.37136 218.70416)(layer F.Fab) (width 0.3))
(gr_line (start 121.37136 218.70416) (end 121.5136 217.99042)(layer F.Fab) (width 0.3))
(gr_line (start 121.5136 217.99042) (end 121.5136 217.41892)(layer F.Fab) (width 0.3))
(gr_line (start 121.5136 217.41892) (end 121.37136 216.70518)(layer F.Fab) (width 0.3))
(gr_line (start 121.37136 216.70518) (end 121.22912 216.27592)(layer F.Fab) (width 0.3))
(gr_line (start 121.22912 216.27592) (end 121.08688 215.99144)(layer F.Fab) (width 0.3))
(gr_line (start 121.08688 215.99144) (end 120.79986 215.56218)(layer F.Fab) (width 0.3))
(gr_line (start 120.79986 215.56218) (end 120.65762 215.41994)(layer F.Fab) (width 0.3))
(gr_line (start 52.6796 221.18828) (end 52.6796 222.00108)(layer F.Fab) (width 0.3))
(gr_line (start 52.2732 221.59468) (end 53.086 221.59468)(layer F.Fab) (width 0.3))
(gr_line (start 56.37276 219.80906) (end 56.65724 219.80906)(layer F.Fab) (width 0.3))
(gr_line (start 56.65724 219.80906) (end 56.94426 219.9513)(layer F.Fab) (width 0.3))
(gr_line (start 56.94426 219.9513) (end 57.0865 220.09354)(layer F.Fab) (width 0.3))
(gr_line (start 57.0865 220.09354) (end 57.22874 220.38056)(layer F.Fab) (width 0.3))
(gr_line (start 57.22874 220.38056) (end 57.37098 220.95206)(layer F.Fab) (width 0.3))
(gr_line (start 57.37098 220.95206) (end 57.37098 221.6658)(layer F.Fab) (width 0.3))
(gr_line (start 57.37098 221.6658) (end 57.22874 222.2373)(layer F.Fab) (width 0.3))
(gr_line (start 57.22874 222.2373) (end 57.0865 222.52178)(layer F.Fab) (width 0.3))
(gr_line (start 57.0865 222.52178) (end 56.94426 222.66402)(layer F.Fab) (width 0.3))
(gr_line (start 56.94426 222.66402) (end 56.65724 222.8088)(layer F.Fab) (width 0.3))
(gr_line (start 56.65724 222.8088) (end 56.37276 222.8088)(layer F.Fab) (width 0.3))
(gr_line (start 56.37276 222.8088) (end 56.08574 222.66402)(layer F.Fab) (width 0.3))
(gr_line (start 56.08574 222.66402) (end 55.9435 222.52178)(layer F.Fab) (width 0.3))
(gr_line (start 55.9435 222.52178) (end 55.80126 222.2373)(layer F.Fab) (width 0.3))
(gr_line (start 55.80126 222.2373) (end 55.65648 221.6658)(layer F.Fab) (width 0.3))
(gr_line (start 55.65648 221.6658) (end 55.65648 220.95206)(layer F.Fab) (width 0.3))
(gr_line (start 55.65648 220.95206) (end 55.80126 220.38056)(layer F.Fab) (width 0.3))
(gr_line (start 55.80126 220.38056) (end 55.9435 220.09354)(layer F.Fab) (width 0.3))
(gr_line (start 55.9435 220.09354) (end 56.08574 219.9513)(layer F.Fab) (width 0.3))
(gr_line (start 56.08574 219.9513) (end 56.37276 219.80906)(layer F.Fab) (width 0.3))
(gr_line (start 58.65622 222.52178) (end 58.801 222.66402)(layer F.Fab) (width 0.3))
(gr_line (start 58.801 222.66402) (end 58.65622 222.8088)(layer F.Fab) (width 0.3))
(gr_line (start 58.65622 222.8088) (end 58.51398 222.66402)(layer F.Fab) (width 0.3))
(gr_line (start 58.51398 222.66402) (end 58.65622 222.52178)(layer F.Fab) (width 0.3))
(gr_line (start 58.65622 222.52178) (end 58.65622 222.8088)(layer F.Fab) (width 0.3))
(gr_line (start 60.5155 221.0943) (end 60.22848 220.95206)(layer F.Fab) (width 0.3))
(gr_line (start 60.22848 220.95206) (end 60.08624 220.80728)(layer F.Fab) (width 0.3))
(gr_line (start 60.08624 220.80728) (end 59.944 220.5228)(layer F.Fab) (width 0.3))
(gr_line (start 59.944 220.5228) (end 59.944 220.38056)(layer F.Fab) (width 0.3))
(gr_line (start 59.944 220.38056) (end 60.08624 220.09354)(layer F.Fab) (width 0.3))
(gr_line (start 60.08624 220.09354) (end 60.22848 219.9513)(layer F.Fab) (width 0.3))
(gr_line (start 60.22848 219.9513) (end 60.5155 219.80906)(layer F.Fab) (width 0.3))
(gr_line (start 60.5155 219.80906) (end 61.087 219.80906)(layer F.Fab) (width 0.3))
(gr_line (start 61.087 219.80906) (end 61.37148 219.9513)(layer F.Fab) (width 0.3))
(gr_line (start 61.37148 219.9513) (end 61.51372 220.09354)(layer F.Fab) (width 0.3))
(gr_line (start 61.51372 220.09354) (end 61.6585 220.38056)(layer F.Fab) (width 0.3))
(gr_line (start 61.6585 220.38056) (end 61.6585 220.5228)(layer F.Fab) (width 0.3))
(gr_line (start 61.6585 220.5228) (end 61.51372 220.80728)(layer F.Fab) (width 0.3))
(gr_line (start 61.51372 220.80728) (end 61.37148 220.95206)(layer F.Fab) (width 0.3))
(gr_line (start 61.37148 220.95206) (end 61.087 221.0943)(layer F.Fab) (width 0.3))
(gr_line (start 61.087 221.0943) (end 60.5155 221.0943)(layer F.Fab) (width 0.3))
(gr_line (start 60.5155 221.0943) (end 60.22848 221.23654)(layer F.Fab) (width 0.3))
(gr_line (start 60.22848 221.23654) (end 60.08624 221.37878)(layer F.Fab) (width 0.3))
(gr_line (start 60.08624 221.37878) (end 59.944 221.6658)(layer F.Fab) (width 0.3))
(gr_line (start 59.944 221.6658) (end 59.944 222.2373)(layer F.Fab) (width 0.3))
(gr_line (start 59.944 222.2373) (end 60.08624 222.52178)(layer F.Fab) (width 0.3))
(gr_line (start 60.08624 222.52178) (end 60.22848 222.66402)(layer F.Fab) (width 0.3))
(gr_line (start 60.22848 222.66402) (end 60.5155 222.8088)(layer F.Fab) (width 0.3))
(gr_line (start 60.5155 222.8088) (end 61.087 222.8088)(layer F.Fab) (width 0.3))
(gr_line (start 61.087 222.8088) (end 61.37148 222.66402)(layer F.Fab) (width 0.3))
(gr_line (start 61.37148 222.66402) (end 61.51372 222.52178)(layer F.Fab) (width 0.3))
(gr_line (start 61.51372 222.52178) (end 61.6585 222.2373)(layer F.Fab) (width 0.3))
(gr_line (start 61.6585 222.2373) (end 61.6585 221.6658)(layer F.Fab) (width 0.3))
(gr_line (start 61.6585 221.6658) (end 61.51372 221.37878)(layer F.Fab) (width 0.3))
(gr_line (start 61.51372 221.37878) (end 61.37148 221.23654)(layer F.Fab) (width 0.3))
(gr_line (start 61.37148 221.23654) (end 61.087 221.0943)(layer F.Fab) (width 0.3))
(gr_line (start 64.51345999999999 222.8088) (end 62.79896 222.8088)(layer F.Fab) (width 0.3))
(gr_line (start 63.65748 222.8088) (end 63.65748 219.80906)(layer F.Fab) (width 0.3))
(gr_line (start 63.65748 219.80906) (end 63.37046 220.23578)(layer F.Fab) (width 0.3))
(gr_line (start 63.37046 220.23578) (end 63.08598 220.5228)(layer F.Fab) (width 0.3))
(gr_line (start 63.08598 220.5228) (end 62.79896 220.66504)(layer F.Fab) (width 0.3))
(gr_line (start 65.80124000000001 222.8088) (end 65.80124000000001 220.80728)(layer F.Fab) (width 0.3))
(gr_line (start 65.80124000000001 221.0943) (end 65.94347999999999 220.95206)(layer F.Fab) (width 0.3))
(gr_line (start 65.94347999999999 220.95206) (end 66.22796 220.80728)(layer F.Fab) (width 0.3))
(gr_line (start 66.22796 220.80728) (end 66.65722 220.80728)(layer F.Fab) (width 0.3))
(gr_line (start 66.65722 220.80728) (end 66.94423999999999 220.95206)(layer F.Fab) (width 0.3))
(gr_line (start 66.94423999999999 220.95206) (end 67.08647999999999 221.23654)(layer F.Fab) (width 0.3))
(gr_line (start 67.08647999999999 221.23654) (end 67.08647999999999 222.8088)(layer F.Fab) (width 0.3))
(gr_line (start 67.08647999999999 221.23654) (end 67.22872 220.95206)(layer F.Fab) (width 0.3))
(gr_line (start 67.22872 220.95206) (end 67.51573999999999 220.80728)(layer F.Fab) (width 0.3))
(gr_line (start 67.51573999999999 220.80728) (end 67.94246 220.80728)(layer F.Fab) (width 0.3))
(gr_line (start 67.94246 220.80728) (end 68.22948 220.95206)(layer F.Fab) (width 0.3))
(gr_line (start 68.22948 220.95206) (end 68.37172 221.23654)(layer F.Fab) (width 0.3))
(gr_line (start 68.37172 221.23654) (end 68.37172 222.8088)(layer F.Fab) (width 0.3))
(gr_line (start 69.7992 222.8088) (end 69.7992 220.80728)(layer F.Fab) (width 0.3))
(gr_line (start 69.7992 221.0943) (end 69.94398 220.95206)(layer F.Fab) (width 0.3))
(gr_line (start 69.94398 220.95206) (end 70.22846 220.80728)(layer F.Fab) (width 0.3))
(gr_line (start 70.22846 220.80728) (end 70.65772 220.80728)(layer F.Fab) (width 0.3))
(gr_line (start 70.65772 220.80728) (end 70.9422 220.95206)(layer F.Fab) (width 0.3))
(gr_line (start 70.9422 220.95206) (end 71.08698 221.23654)(layer F.Fab) (width 0.3))
(gr_line (start 71.08698 221.23654) (end 71.08698 222.8088)(layer F.Fab) (width 0.3))
(gr_line (start 71.08698 221.23654) (end 71.22922 220.95206)(layer F.Fab) (width 0.3))
(gr_line (start 71.22922 220.95206) (end 71.5137 220.80728)(layer F.Fab) (width 0.3))
(gr_line (start 71.5137 220.80728) (end 71.94296 220.80728)(layer F.Fab) (width 0.3))
(gr_line (start 71.94296 220.80728) (end 72.22998 220.95206)(layer F.Fab) (width 0.3))
(gr_line (start 72.22998 220.95206) (end 72.37222 221.23654)(layer F.Fab) (width 0.3))
(gr_line (start 72.37222 221.23654) (end 72.37222 222.8088)(layer F.Fab) (width 0.3))
(gr_line (start 78.22946 219.66428) (end 75.65644 223.52254)(layer F.Fab) (width 0.3))
(gr_line (start 82.08517999999999 219.80906) (end 82.37220000000001 219.80906)(layer F.Fab) (width 0.3))
(gr_line (start 82.37220000000001 219.80906) (end 82.65667999999999 219.9513)(layer F.Fab) (width 0.3))
(gr_line (start 82.65667999999999 219.9513) (end 82.80146000000001 220.09354)(layer F.Fab) (width 0.3))
(gr_line (start 82.80146000000001 220.09354) (end 82.94370000000001 220.38056)(layer F.Fab) (width 0.3))
(gr_line (start 82.94370000000001 220.38056) (end 83.08593999999999 220.95206)(layer F.Fab) (width 0.3))
(gr_line (start 83.08593999999999 220.95206) (end 83.08593999999999 221.6658)(layer F.Fab) (width 0.3))
(gr_line (start 83.08593999999999 221.6658) (end 82.94370000000001 222.2373)(layer F.Fab) (width 0.3))
(gr_line (start 82.94370000000001 222.2373) (end 82.80146000000001 222.52178)(layer F.Fab) (width 0.3))
(gr_line (start 82.80146000000001 222.52178) (end 82.65667999999999 222.66402)(layer F.Fab) (width 0.3))
(gr_line (start 82.65667999999999 222.66402) (end 82.37220000000001 222.8088)(layer F.Fab) (width 0.3))
(gr_line (start 82.37220000000001 222.8088) (end 82.08517999999999 222.8088)(layer F.Fab) (width 0.3))
(gr_line (start 82.08517999999999 222.8088) (end 81.80070000000001 222.66402)(layer F.Fab) (width 0.3))
(gr_line (start 81.80070000000001 222.66402) (end 81.65846000000001 222.52178)(layer F.Fab) (width 0.3))
(gr_line (start 81.65846000000001 222.52178) (end 81.51367999999999 222.2373)(layer F.Fab) (width 0.3))
(gr_line (start 81.51367999999999 222.2373) (end 81.37144000000001 221.6658)(layer F.Fab) (width 0.3))
(gr_line (start 81.37144000000001 221.6658) (end 81.37144000000001 220.95206)(layer F.Fab) (width 0.3))
(gr_line (start 81.37144000000001 220.95206) (end 81.51367999999999 220.38056)(layer F.Fab) (width 0.3))
(gr_line (start 81.51367999999999 220.38056) (end 81.65846000000001 220.09354)(layer F.Fab) (width 0.3))
(gr_line (start 81.65846000000001 220.09354) (end 81.80070000000001 219.9513)(layer F.Fab) (width 0.3))
(gr_line (start 81.80070000000001 219.9513) (end 82.08517999999999 219.80906)(layer F.Fab) (width 0.3))
(gr_line (start 84.37118 222.52178) (end 84.51342 222.66402)(layer F.Fab) (width 0.3))
(gr_line (start 84.51342 222.66402) (end 84.37118 222.8088)(layer F.Fab) (width 0.3))
(gr_line (start 84.37118 222.8088) (end 84.22893999999999 222.66402)(layer F.Fab) (width 0.3))
(gr_line (start 84.22893999999999 222.66402) (end 84.37118 222.52178)(layer F.Fab) (width 0.3))
(gr_line (start 84.37118 222.52178) (end 84.37118 222.8088)(layer F.Fab) (width 0.3))
(gr_line (start 86.37269999999999 219.80906) (end 86.65718 219.80906)(layer F.Fab) (width 0.3))
(gr_line (start 86.65718 219.80906) (end 86.9442 219.9513)(layer F.Fab) (width 0.3))
(gr_line (start 86.9442 219.9513) (end 87.08644 220.09354)(layer F.Fab) (width 0.3))
(gr_line (start 87.08644 220.09354) (end 87.22868 220.38056)(layer F.Fab) (width 0.3))
(gr_line (start 87.22868 220.38056) (end 87.37092 220.95206)(layer F.Fab) (width 0.3))
(gr_line (start 87.37092 220.95206) (end 87.37092 221.6658)(layer F.Fab) (width 0.3))
(gr_line (start 87.37092 221.6658) (end 87.22868 222.2373)(layer F.Fab) (width 0.3))
(gr_line (start 87.22868 222.2373) (end 87.08644 222.52178)(layer F.Fab) (width 0.3))
(gr_line (start 87.08644 222.52178) (end 86.9442 222.66402)(layer F.Fab) (width 0.3))
(gr_line (start 86.9442 222.66402) (end 86.65718 222.8088)(layer F.Fab) (width 0.3))
(gr_line (start 86.65718 222.8088) (end 86.37269999999999 222.8088)(layer F.Fab) (width 0.3))
(gr_line (start 86.37269999999999 222.8088) (end 86.08568 222.66402)(layer F.Fab) (width 0.3))
(gr_line (start 86.08568 222.66402) (end 85.94344 222.52178)(layer F.Fab) (width 0.3))
(gr_line (start 85.94344 222.52178) (end 85.80119999999999 222.2373)(layer F.Fab) (width 0.3))
(gr_line (start 85.80119999999999 222.2373) (end 85.65642 221.6658)(layer F.Fab) (width 0.3))
(gr_line (start 85.65642 221.6658) (end 85.65642 220.95206)(layer F.Fab) (width 0.3))
(gr_line (start 85.65642 220.95206) (end 85.80119999999999 220.38056)(layer F.Fab) (width 0.3))
(gr_line (start 85.80119999999999 220.38056) (end 85.94344 220.09354)(layer F.Fab) (width 0.3))
(gr_line (start 85.94344 220.09354) (end 86.08568 219.9513)(layer F.Fab) (width 0.3))
(gr_line (start 86.08568 219.9513) (end 86.37269999999999 219.80906)(layer F.Fab) (width 0.3))
(gr_line (start 88.37168 219.80906) (end 90.22842 219.80906)(layer F.Fab) (width 0.3))
(gr_line (start 90.22842 219.80906) (end 89.22766 220.95206)(layer F.Fab) (width 0.3))
(gr_line (start 89.22766 220.95206) (end 89.65692 220.95206)(layer F.Fab) (width 0.3))
(gr_line (start 89.65692 220.95206) (end 89.94394 221.0943)(layer F.Fab) (width 0.3))
(gr_line (start 89.94394 221.0943) (end 90.08618 221.23654)(layer F.Fab) (width 0.3))
(gr_line (start 90.08618 221.23654) (end 90.22842 221.52356)(layer F.Fab) (width 0.3))
(gr_line (start 90.22842 221.52356) (end 90.22842 222.2373)(layer F.Fab) (width 0.3))
(gr_line (start 90.22842 222.2373) (end 90.08618 222.52178)(layer F.Fab) (width 0.3))
(gr_line (start 90.08618 222.52178) (end 89.94394 222.66402)(layer F.Fab) (width 0.3))
(gr_line (start 89.94394 222.66402) (end 89.65692 222.8088)(layer F.Fab) (width 0.3))
(gr_line (start 89.65692 222.8088) (end 88.80094 222.8088)(layer F.Fab) (width 0.3))
(gr_line (start 88.80094 222.8088) (end 88.51392 222.66402)(layer F.Fab) (width 0.3))
(gr_line (start 88.51392 222.66402) (end 88.37168 222.52178)(layer F.Fab) (width 0.3))
(gr_line (start 91.37142 220.09354) (end 91.51366 219.9513)(layer F.Fab) (width 0.3))
(gr_line (start 91.51366 219.9513) (end 91.80068 219.80906)(layer F.Fab) (width 0.3))
(gr_line (start 91.80068 219.80906) (end 92.51442 219.80906)(layer F.Fab) (width 0.3))
(gr_line (start 92.51442 219.80906) (end 92.80144 219.9513)(layer F.Fab) (width 0.3))
(gr_line (start 92.80144 219.9513) (end 92.94368 220.09354)(layer F.Fab) (width 0.3))
(gr_line (start 92.94368 220.09354) (end 93.08592 220.38056)(layer F.Fab) (width 0.3))
(gr_line (start 93.08592 220.38056) (end 93.08592 220.66504)(layer F.Fab) (width 0.3))
(gr_line (start 93.08592 220.66504) (end 92.94368 221.0943)(layer F.Fab) (width 0.3))
(gr_line (start 92.94368 221.0943) (end 91.22918 222.8088)(layer F.Fab) (width 0.3))
(gr_line (start 91.22918 222.8088) (end 93.08592 222.8088)(layer F.Fab) (width 0.3))
(gr_line (start 94.22892 219.80906) (end 94.22892 220.38056)(layer F.Fab) (width 0.3))
(gr_line (start 95.37192 219.80906) (end 95.37192 220.38056)(layer F.Fab) (width 0.3))
(gr_line (start 99.79913999999999 223.9518) (end 99.65689999999999 223.80702)(layer F.Fab) (width 0.3))
(gr_line (start 99.65689999999999 223.80702) (end 99.37242000000001 223.3803)(layer F.Fab) (width 0.3))
(gr_line (start 99.37242000000001 223.3803) (end 99.22763999999999 223.09328)(layer F.Fab) (width 0.3))
(gr_line (start 99.22763999999999 223.09328) (end 99.08540000000001 222.66402)(layer F.Fab) (width 0.3))
(gr_line (start 99.08540000000001 222.66402) (end 98.94316000000001 221.95028)(layer F.Fab) (width 0.3))
(gr_line (start 98.94316000000001 221.95028) (end 98.94316000000001 221.37878)(layer F.Fab) (width 0.3))
(gr_line (start 98.94316000000001 221.37878) (end 99.08540000000001 220.66504)(layer F.Fab) (width 0.3))
(gr_line (start 99.08540000000001 220.66504) (end 99.22763999999999 220.23578)(layer F.Fab) (width 0.3))
(gr_line (start 99.22763999999999 220.23578) (end 99.37242000000001 219.9513)(layer F.Fab) (width 0.3))
(gr_line (start 99.37242000000001 219.9513) (end 99.65689999999999 219.52204)(layer F.Fab) (width 0.3))
(gr_line (start 99.65689999999999 219.52204) (end 99.79913999999999 219.3798)(layer F.Fab) (width 0.3))
(gr_line (start 101.08692 222.8088) (end 101.65842 222.8088)(layer F.Fab) (width 0.3))
(gr_line (start 101.65842 222.8088) (end 101.9429 222.66402)(layer F.Fab) (width 0.3))
(gr_line (start 101.9429 222.66402) (end 102.08514 222.52178)(layer F.Fab) (width 0.3))
(gr_line (start 102.08514 222.52178) (end 102.37216 222.09252)(layer F.Fab) (width 0.3))
(gr_line (start 102.37216 222.09252) (end 102.5144 221.52356)(layer F.Fab) (width 0.3))
(gr_line (start 102.5144 221.52356) (end 102.5144 220.38056)(layer F.Fab) (width 0.3))
(gr_line (start 102.5144 220.38056) (end 102.37216 220.09354)(layer F.Fab) (width 0.3))
(gr_line (start 102.37216 220.09354) (end 102.22992 219.9513)(layer F.Fab) (width 0.3))
(gr_line (start 102.22992 219.9513) (end 101.9429 219.80906)(layer F.Fab) (width 0.3))
(gr_line (start 101.9429 219.80906) (end 101.3714 219.80906)(layer F.Fab) (width 0.3))
(gr_line (start 101.3714 219.80906) (end 101.08692 219.9513)(layer F.Fab) (width 0.3))
(gr_line (start 101.08692 219.9513) (end 100.94214 220.09354)(layer F.Fab) (width 0.3))
(gr_line (start 100.94214 220.09354) (end 100.7999 220.38056)(layer F.Fab) (width 0.3))
(gr_line (start 100.7999 220.38056) (end 100.7999 221.0943)(layer F.Fab) (width 0.3))
(gr_line (start 100.7999 221.0943) (end 100.94214 221.37878)(layer F.Fab) (width 0.3))
(gr_line (start 100.94214 221.37878) (end 101.08692 221.52356)(layer F.Fab) (width 0.3))
(gr_line (start 101.08692 221.52356) (end 101.3714 221.6658)(layer F.Fab) (width 0.3))
(gr_line (start 101.3714 221.6658) (end 101.9429 221.6658)(layer F.Fab) (width 0.3))
(gr_line (start 101.9429 221.6658) (end 102.22992 221.52356)(layer F.Fab) (width 0.3))
(gr_line (start 102.22992 221.52356) (end 102.37216 221.37878)(layer F.Fab) (width 0.3))
(gr_line (start 102.37216 221.37878) (end 102.5144 221.0943)(layer F.Fab) (width 0.3))
(gr_line (start 105.08488 219.80906) (end 104.51338 219.80906)(layer F.Fab) (width 0.3))
(gr_line (start 104.51338 219.80906) (end 104.2289 219.9513)(layer F.Fab) (width 0.3))
(gr_line (start 104.2289 219.9513) (end 104.08666 220.09354)(layer F.Fab) (width 0.3))
(gr_line (start 104.08666 220.09354) (end 103.79964 220.5228)(layer F.Fab) (width 0.3))
(gr_line (start 103.79964 220.5228) (end 103.6574 221.0943)(layer F.Fab) (width 0.3))
(gr_line (start 103.6574 221.0943) (end 103.6574 222.2373)(layer F.Fab) (width 0.3))
(gr_line (start 103.6574 222.2373) (end 103.79964 222.52178)(layer F.Fab) (width 0.3))
(gr_line (start 103.79964 222.52178) (end 103.94188 222.66402)(layer F.Fab) (width 0.3))
(gr_line (start 103.94188 222.66402) (end 104.2289 222.8088)(layer F.Fab) (width 0.3))
(gr_line (start 104.2289 222.8088) (end 104.8004 222.8088)(layer F.Fab) (width 0.3))
(gr_line (start 104.8004 222.8088) (end 105.08488 222.66402)(layer F.Fab) (width 0.3))
(gr_line (start 105.08488 222.66402) (end 105.22966 222.52178)(layer F.Fab) (width 0.3))
(gr_line (start 105.22966 222.52178) (end 105.3719 222.2373)(layer F.Fab) (width 0.3))
(gr_line (start 105.3719 222.2373) (end 105.3719 221.52356)(layer F.Fab) (width 0.3))
(gr_line (start 105.3719 221.52356) (end 105.22966 221.23654)(layer F.Fab) (width 0.3))
(gr_line (start 105.22966 221.23654) (end 105.08488 221.0943)(layer F.Fab) (width 0.3))
(gr_line (start 105.08488 221.0943) (end 104.8004 220.95206)(layer F.Fab) (width 0.3))
(gr_line (start 104.8004 220.95206) (end 104.2289 220.95206)(layer F.Fab) (width 0.3))
(gr_line (start 104.2289 220.95206) (end 103.94188 221.0943)(layer F.Fab) (width 0.3))
(gr_line (start 103.94188 221.0943) (end 103.79964 221.23654)(layer F.Fab) (width 0.3))
(gr_line (start 103.79964 221.23654) (end 103.6574 221.52356)(layer F.Fab) (width 0.3))
(gr_line (start 108.94314 222.8088) (end 108.94314 219.80906)(layer F.Fab) (width 0.3))
(gr_line (start 110.22838 222.8088) (end 110.22838 221.23654)(layer F.Fab) (width 0.3))
(gr_line (start 110.22838 221.23654) (end 110.08614 220.95206)(layer F.Fab) (width 0.3))
(gr_line (start 110.08614 220.95206) (end 109.79912 220.80728)(layer F.Fab) (width 0.3))
(gr_line (start 109.79912 220.80728) (end 109.3724 220.80728)(layer F.Fab) (width 0.3))
(gr_line (start 109.3724 220.80728) (end 109.08538 220.95206)(layer F.Fab) (width 0.3))
(gr_line (start 109.08538 220.95206) (end 108.94314 221.0943)(layer F.Fab) (width 0.3))
(gr_line (start 112.08512 222.8088) (end 111.80064 222.66402)(layer F.Fab) (width 0.3))
(gr_line (start 111.80064 222.66402) (end 111.6584 222.52178)(layer F.Fab) (width 0.3))
(gr_line (start 111.6584 222.52178) (end 111.51362 222.2373)(layer F.Fab) (width 0.3))
(gr_line (start 111.51362 222.2373) (end 111.51362 221.37878)(layer F.Fab) (width 0.3))
(gr_line (start 111.51362 221.37878) (end 111.6584 221.0943)(layer F.Fab) (width 0.3))
(gr_line (start 111.6584 221.0943) (end 111.80064 220.95206)(layer F.Fab) (width 0.3))
(gr_line (start 111.80064 220.95206) (end 112.08512 220.80728)(layer F.Fab) (width 0.3))
(gr_line (start 112.08512 220.80728) (end 112.51438 220.80728)(layer F.Fab) (width 0.3))
(gr_line (start 112.51438 220.80728) (end 112.8014 220.95206)(layer F.Fab) (width 0.3))
(gr_line (start 112.8014 220.95206) (end 112.94364 221.0943)(layer F.Fab) (width 0.3))
(gr_line (start 112.94364 221.0943) (end 113.08588 221.37878)(layer F.Fab) (width 0.3))
(gr_line (start 113.08588 221.37878) (end 113.08588 222.2373)(layer F.Fab) (width 0.3))
(gr_line (start 113.08588 222.2373) (end 112.94364 222.52178)(layer F.Fab) (width 0.3))
(gr_line (start 112.94364 222.52178) (end 112.8014 222.66402)(layer F.Fab) (width 0.3))
(gr_line (start 112.8014 222.66402) (end 112.51438 222.8088)(layer F.Fab) (width 0.3))
(gr_line (start 112.51438 222.8088) (end 112.08512 222.8088)(layer F.Fab) (width 0.3))
(gr_line (start 114.80038 222.8088) (end 114.51336 222.66402)(layer F.Fab) (width 0.3))
(gr_line (start 114.51336 222.66402) (end 114.37112 222.37954)(layer F.Fab) (width 0.3))
(gr_line (start 114.37112 222.37954) (end 114.37112 219.80906)(layer F.Fab) (width 0.3))
(gr_line (start 117.08638 222.66402) (end 116.79936 222.8088)(layer F.Fab) (width 0.3))
(gr_line (start 116.79936 222.8088) (end 116.22786 222.8088)(layer F.Fab) (width 0.3))
(gr_line (start 116.22786 222.8088) (end 115.94338 222.66402)(layer F.Fab) (width 0.3))
(gr_line (start 115.94338 222.66402) (end 115.80114 222.37954)(layer F.Fab) (width 0.3))
(gr_line (start 115.80114 222.37954) (end 115.80114 221.23654)(layer F.Fab) (width 0.3))
(gr_line (start 115.80114 221.23654) (end 115.94338 220.95206)(layer F.Fab) (width 0.3))
(gr_line (start 115.94338 220.95206) (end 116.22786 220.80728)(layer F.Fab) (width 0.3))
(gr_line (start 116.22786 220.80728) (end 116.79936 220.80728)(layer F.Fab) (width 0.3))
(gr_line (start 116.79936 220.80728) (end 117.08638 220.95206)(layer F.Fab) (width 0.3))
(gr_line (start 117.08638 220.95206) (end 117.22862 221.23654)(layer F.Fab) (width 0.3))
(gr_line (start 117.22862 221.23654) (end 117.22862 221.52356)(layer F.Fab) (width 0.3))
(gr_line (start 117.22862 221.52356) (end 115.80114 221.80804)(layer F.Fab) (width 0.3))
(gr_line (start 118.37162 222.66402) (end 118.6561 222.8088)(layer F.Fab) (width 0.3))
(gr_line (start 118.6561 222.8088) (end 119.2276 222.8088)(layer F.Fab) (width 0.3))
(gr_line (start 119.2276 222.8088) (end 119.51462 222.66402)(layer F.Fab) (width 0.3))
(gr_line (start 119.51462 222.66402) (end 119.65686 222.37954)(layer F.Fab) (width 0.3))
(gr_line (start 119.65686 222.37954) (end 119.65686 222.2373)(layer F.Fab) (width 0.3))
(gr_line (start 119.65686 222.2373) (end 119.51462 221.95028)(layer F.Fab) (width 0.3))
(gr_line (start 119.51462 221.95028) (end 119.2276 221.80804)(layer F.Fab) (width 0.3))
(gr_line (start 119.2276 221.80804) (end 118.80088 221.80804)(layer F.Fab) (width 0.3))
(gr_line (start 118.80088 221.80804) (end 118.51386 221.6658)(layer F.Fab) (width 0.3))
(gr_line (start 118.51386 221.6658) (end 118.37162 221.37878)(layer F.Fab) (width 0.3))
(gr_line (start 118.37162 221.37878) (end 118.37162 221.23654)(layer F.Fab) (width 0.3))
(gr_line (start 118.37162 221.23654) (end 118.51386 220.95206)(layer F.Fab) (width 0.3))
(gr_line (start 118.51386 220.95206) (end 118.80088 220.80728)(layer F.Fab) (width 0.3))
(gr_line (start 118.80088 220.80728) (end 119.2276 220.80728)(layer F.Fab) (width 0.3))
(gr_line (start 119.2276 220.80728) (end 119.51462 220.95206)(layer F.Fab) (width 0.3))
(gr_line (start 120.65762 223.9518) (end 120.79986 223.80702)(layer F.Fab) (width 0.3))
(gr_line (start 120.79986 223.80702) (end 121.08688 223.3803)(layer F.Fab) (width 0.3))
(gr_line (start 121.08688 223.3803) (end 121.22912 223.09328)(layer F.Fab) (width 0.3))
(gr_line (start 121.22912 223.09328) (end 121.37136 222.66402)(layer F.Fab) (width 0.3))
(gr_line (start 121.37136 222.66402) (end 121.5136 221.95028)(layer F.Fab) (width 0.3))
(gr_line (start 121.5136 221.95028) (end 121.5136 221.37878)(layer F.Fab) (width 0.3))
(gr_line (start 121.5136 221.37878) (end 121.37136 220.66504)(layer F.Fab) (width 0.3))
(gr_line (start 121.37136 220.66504) (end 121.22912 220.23578)(layer F.Fab) (width 0.3))
(gr_line (start 121.22912 220.23578) (end 121.08688 219.9513)(layer F.Fab) (width 0.3))
(gr_line (start 121.08688 219.9513) (end 120.79986 219.52204)(layer F.Fab) (width 0.3))
(gr_line (start 120.79986 219.52204) (end 120.65762 219.3798)(layer F.Fab) (width 0.3))
(gr_line (start 52.93614 225.91268) (end 52.93614 225.19386)(layer F.Fab) (width 0.2))
(gr_line (start 52.93614 225.19386) (end 52.21986 225.19386)(layer F.Fab) (width 0.2))
(gr_line (start 52.21986 225.19386) (end 52.21986 225.91268)(layer F.Fab) (width 0.2))
(gr_line (start 52.21986 225.91268) (end 52.93614 225.91268)(layer F.Fab) (width 0.2))
(gr_line (start 57.37098 226.76866) (end 55.65648 226.76866)(layer F.Fab) (width 0.3))
(gr_line (start 56.515 226.76866) (end 56.515 223.76892)(layer F.Fab) (width 0.3))
(gr_line (start 56.515 223.76892) (end 56.22798 224.19564)(layer F.Fab) (width 0.3))
(gr_line (start 56.22798 224.19564) (end 55.9435 224.48266)(layer F.Fab) (width 0.3))
(gr_line (start 55.9435 224.48266) (end 55.65648 224.6249)(layer F.Fab) (width 0.3))
(gr_line (start 58.65622 226.48164) (end 58.801 226.62642)(layer F.Fab) (width 0.3))
(gr_line (start 58.801 226.62642) (end 58.65622 226.76866)(layer F.Fab) (width 0.3))
(gr_line (start 58.65622 226.76866) (end 58.51398 226.62642)(layer F.Fab) (width 0.3))
(gr_line (start 58.51398 226.62642) (end 58.65622 226.48164)(layer F.Fab) (width 0.3))
(gr_line (start 58.65622 226.48164) (end 58.65622 226.76866)(layer F.Fab) (width 0.3))
(gr_line (start 60.65774 223.76892) (end 60.94222 223.76892)(layer F.Fab) (width 0.3))
(gr_line (start 60.94222 223.76892) (end 61.22924 223.91116)(layer F.Fab) (width 0.3))
(gr_line (start 61.22924 223.91116) (end 61.37148 224.0534)(layer F.Fab) (width 0.3))
(gr_line (start 61.37148 224.0534) (end 61.51372 224.34042)(layer F.Fab) (width 0.3))
(gr_line (start 61.51372 224.34042) (end 61.6585 224.91192)(layer F.Fab) (width 0.3))
(gr_line (start 61.6585 224.91192) (end 61.6585 225.62566)(layer F.Fab) (width 0.3))
(gr_line (start 61.6585 225.62566) (end 61.51372 226.19716)(layer F.Fab) (width 0.3))
(gr_line (start 61.51372 226.19716) (end 61.37148 226.48164)(layer F.Fab) (width 0.3))
(gr_line (start 61.37148 226.48164) (end 61.22924 226.62642)(layer F.Fab) (width 0.3))
(gr_line (start 61.22924 226.62642) (end 60.94222 226.76866)(layer F.Fab) (width 0.3))
(gr_line (start 60.94222 226.76866) (end 60.65774 226.76866)(layer F.Fab) (width 0.3))
(gr_line (start 60.65774 226.76866) (end 60.37072 226.62642)(layer F.Fab) (width 0.3))
(gr_line (start 60.37072 226.62642) (end 60.22848 226.48164)(layer F.Fab) (width 0.3))
(gr_line (start 60.22848 226.48164) (end 60.08624 226.19716)(layer F.Fab) (width 0.3))
(gr_line (start 60.08624 226.19716) (end 59.944 225.62566)(layer F.Fab) (width 0.3))
(gr_line (start 59.944 225.62566) (end 59.944 224.91192)(layer F.Fab) (width 0.3))
(gr_line (start 59.944 224.91192) (end 60.08624 224.34042)(layer F.Fab) (width 0.3))
(gr_line (start 60.08624 224.34042) (end 60.22848 224.0534)(layer F.Fab) (width 0.3))
(gr_line (start 60.22848 224.0534) (end 60.37072 223.91116)(layer F.Fab) (width 0.3))
(gr_line (start 60.37072 223.91116) (end 60.65774 223.76892)(layer F.Fab) (width 0.3))
(gr_line (start 62.79896 224.0534) (end 62.94374 223.91116)(layer F.Fab) (width 0.3))
(gr_line (start 62.94374 223.91116) (end 63.22822 223.76892)(layer F.Fab) (width 0.3))
(gr_line (start 63.22822 223.76892) (end 63.94196 223.76892)(layer F.Fab) (width 0.3))
(gr_line (start 63.94196 223.76892) (end 64.22898000000001 223.91116)(layer F.Fab) (width 0.3))
(gr_line (start 64.22898000000001 223.91116) (end 64.37121999999999 224.0534)(layer F.Fab) (width 0.3))
(gr_line (start 64.37121999999999 224.0534) (end 64.51345999999999 224.34042)(layer F.Fab) (width 0.3))
(gr_line (start 64.51345999999999 224.34042) (end 64.51345999999999 224.6249)(layer F.Fab) (width 0.3))
(gr_line (start 64.51345999999999 224.6249) (end 64.37121999999999 225.05416)(layer F.Fab) (width 0.3))
(gr_line (start 64.37121999999999 225.05416) (end 62.65672 226.76866)(layer F.Fab) (width 0.3))
(gr_line (start 62.65672 226.76866) (end 64.51345999999999 226.76866)(layer F.Fab) (width 0.3))
(gr_line (start 65.80124000000001 226.76866) (end 65.80124000000001 224.76714)(layer F.Fab) (width 0.3))
(gr_line (start 65.80124000000001 225.05416) (end 65.94347999999999 224.91192)(layer F.Fab) (width 0.3))
(gr_line (start 65.94347999999999 224.91192) (end 66.22796 224.76714)(layer F.Fab) (width 0.3))
(gr_line (start 66.22796 224.76714) (end 66.65722 224.76714)(layer F.Fab) (width 0.3))
(gr_line (start 66.65722 224.76714) (end 66.94423999999999 224.91192)(layer F.Fab) (width 0.3))
(gr_line (start 66.94423999999999 224.91192) (end 67.08647999999999 225.1964)(layer F.Fab) (width 0.3))
(gr_line (start 67.08647999999999 225.1964) (end 67.08647999999999 226.76866)(layer F.Fab) (width 0.3))
(gr_line (start 67.08647999999999 225.1964) (end 67.22872 224.91192)(layer F.Fab) (width 0.3))
(gr_line (start 67.22872 224.91192) (end 67.51573999999999 224.76714)(layer F.Fab) (width 0.3))
(gr_line (start 67.51573999999999 224.76714) (end 67.94246 224.76714)(layer F.Fab) (width 0.3))
(gr_line (start 67.94246 224.76714) (end 68.22948 224.91192)(layer F.Fab) (width 0.3))
(gr_line (start 68.22948 224.91192) (end 68.37172 225.1964)(layer F.Fab) (width 0.3))
(gr_line (start 68.37172 225.1964) (end 68.37172 226.76866)(layer F.Fab) (width 0.3))
(gr_line (start 69.7992 226.76866) (end 69.7992 224.76714)(layer F.Fab) (width 0.3))
(gr_line (start 69.7992 225.05416) (end 69.94398 224.91192)(layer F.Fab) (width 0.3))
(gr_line (start 69.94398 224.91192) (end 70.22846 224.76714)(layer F.Fab) (width 0.3))
(gr_line (start 70.22846 224.76714) (end 70.65772 224.76714)(layer F.Fab) (width 0.3))
(gr_line (start 70.65772 224.76714) (end 70.9422 224.91192)(layer F.Fab) (width 0.3))
(gr_line (start 70.9422 224.91192) (end 71.08698 225.1964)(layer F.Fab) (width 0.3))
(gr_line (start 71.08698 225.1964) (end 71.08698 226.76866)(layer F.Fab) (width 0.3))
(gr_line (start 71.08698 225.1964) (end 71.22922 224.91192)(layer F.Fab) (width 0.3))
(gr_line (start 71.22922 224.91192) (end 71.5137 224.76714)(layer F.Fab) (width 0.3))
(gr_line (start 71.5137 224.76714) (end 71.94296 224.76714)(layer F.Fab) (width 0.3))
(gr_line (start 71.94296 224.76714) (end 72.22998 224.91192)(layer F.Fab) (width 0.3))
(gr_line (start 72.22998 224.91192) (end 72.37222 225.1964)(layer F.Fab) (width 0.3))
(gr_line (start 72.37222 225.1964) (end 72.37222 226.76866)(layer F.Fab) (width 0.3))
(gr_line (start 78.22946 223.62414) (end 75.65644 227.4824)(layer F.Fab) (width 0.3))
(gr_line (start 82.08517999999999 223.76892) (end 82.37220000000001 223.76892)(layer F.Fab) (width 0.3))
(gr_line (start 82.37220000000001 223.76892) (end 82.65667999999999 223.91116)(layer F.Fab) (width 0.3))
(gr_line (start 82.65667999999999 223.91116) (end 82.80146000000001 224.0534)(layer F.Fab) (width 0.3))
(gr_line (start 82.80146000000001 224.0534) (end 82.94370000000001 224.34042)(layer F.Fab) (width 0.3))
(gr_line (start 82.94370000000001 224.34042) (end 83.08593999999999 224.91192)(layer F.Fab) (width 0.3))
(gr_line (start 83.08593999999999 224.91192) (end 83.08593999999999 225.62566)(layer F.Fab) (width 0.3))
(gr_line (start 83.08593999999999 225.62566) (end 82.94370000000001 226.19716)(layer F.Fab) (width 0.3))
(gr_line (start 82.94370000000001 226.19716) (end 82.80146000000001 226.48164)(layer F.Fab) (width 0.3))
(gr_line (start 82.80146000000001 226.48164) (end 82.65667999999999 226.62642)(layer F.Fab) (width 0.3))
(gr_line (start 82.65667999999999 226.62642) (end 82.37220000000001 226.76866)(layer F.Fab) (width 0.3))
(gr_line (start 82.37220000000001 226.76866) (end 82.08517999999999 226.76866)(layer F.Fab) (width 0.3))
(gr_line (start 82.08517999999999 226.76866) (end 81.80070000000001 226.62642)(layer F.Fab) (width 0.3))
(gr_line (start 81.80070000000001 226.62642) (end 81.65846000000001 226.48164)(layer F.Fab) (width 0.3))
(gr_line (start 81.65846000000001 226.48164) (end 81.51367999999999 226.19716)(layer F.Fab) (width 0.3))
(gr_line (start 81.51367999999999 226.19716) (end 81.37144000000001 225.62566)(layer F.Fab) (width 0.3))
(gr_line (start 81.37144000000001 225.62566) (end 81.37144000000001 224.91192)(layer F.Fab) (width 0.3))
(gr_line (start 81.37144000000001 224.91192) (end 81.51367999999999 224.34042)(layer F.Fab) (width 0.3))
(gr_line (start 81.51367999999999 224.34042) (end 81.65846000000001 224.0534)(layer F.Fab) (width 0.3))
(gr_line (start 81.65846000000001 224.0534) (end 81.80070000000001 223.91116)(layer F.Fab) (width 0.3))
(gr_line (start 81.80070000000001 223.91116) (end 82.08517999999999 223.76892)(layer F.Fab) (width 0.3))
(gr_line (start 84.37118 226.48164) (end 84.51342 226.62642)(layer F.Fab) (width 0.3))
(gr_line (start 84.51342 226.62642) (end 84.37118 226.76866)(layer F.Fab) (width 0.3))
(gr_line (start 84.37118 226.76866) (end 84.22893999999999 226.62642)(layer F.Fab) (width 0.3))
(gr_line (start 84.22893999999999 226.62642) (end 84.37118 226.48164)(layer F.Fab) (width 0.3))
(gr_line (start 84.37118 226.48164) (end 84.37118 226.76866)(layer F.Fab) (width 0.3))
(gr_line (start 86.37269999999999 223.76892) (end 86.65718 223.76892)(layer F.Fab) (width 0.3))
(gr_line (start 86.65718 223.76892) (end 86.9442 223.91116)(layer F.Fab) (width 0.3))
(gr_line (start 86.9442 223.91116) (end 87.08644 224.0534)(layer F.Fab) (width 0.3))
(gr_line (start 87.08644 224.0534) (end 87.22868 224.34042)(layer F.Fab) (width 0.3))
(gr_line (start 87.22868 224.34042) (end 87.37092 224.91192)(layer F.Fab) (width 0.3))
(gr_line (start 87.37092 224.91192) (end 87.37092 225.62566)(layer F.Fab) (width 0.3))
(gr_line (start 87.37092 225.62566) (end 87.22868 226.19716)(layer F.Fab) (width 0.3))
(gr_line (start 87.22868 226.19716) (end 87.08644 226.48164)(layer F.Fab) (width 0.3))
(gr_line (start 87.08644 226.48164) (end 86.9442 226.62642)(layer F.Fab) (width 0.3))
(gr_line (start 86.9442 226.62642) (end 86.65718 226.76866)(layer F.Fab) (width 0.3))
(gr_line (start 86.65718 226.76866) (end 86.37269999999999 226.76866)(layer F.Fab) (width 0.3))
(gr_line (start 86.37269999999999 226.76866) (end 86.08568 226.62642)(layer F.Fab) (width 0.3))
(gr_line (start 86.08568 226.62642) (end 85.94344 226.48164)(layer F.Fab) (width 0.3))
(gr_line (start 85.94344 226.48164) (end 85.80119999999999 226.19716)(layer F.Fab) (width 0.3))
(gr_line (start 85.80119999999999 226.19716) (end 85.65642 225.62566)(layer F.Fab) (width 0.3))
(gr_line (start 85.65642 225.62566) (end 85.65642 224.91192)(layer F.Fab) (width 0.3))
(gr_line (start 85.65642 224.91192) (end 85.80119999999999 224.34042)(layer F.Fab) (width 0.3))
(gr_line (start 85.80119999999999 224.34042) (end 85.94344 224.0534)(layer F.Fab) (width 0.3))
(gr_line (start 85.94344 224.0534) (end 86.08568 223.91116)(layer F.Fab) (width 0.3))
(gr_line (start 86.08568 223.91116) (end 86.37269999999999 223.76892)(layer F.Fab) (width 0.3))
(gr_line (start 89.94394 224.76714) (end 89.94394 226.76866)(layer F.Fab) (width 0.3))
(gr_line (start 89.22766 223.62414) (end 88.51392 225.7679)(layer F.Fab) (width 0.3))
(gr_line (start 88.51392 225.7679) (end 90.37066 225.7679)(layer F.Fab) (width 0.3))
(gr_line (start 92.08516 223.76892) (end 92.37218 223.76892)(layer F.Fab) (width 0.3))
(gr_line (start 92.37218 223.76892) (end 92.65666 223.91116)(layer F.Fab) (width 0.3))
(gr_line (start 92.65666 223.91116) (end 92.80144 224.0534)(layer F.Fab) (width 0.3))
(gr_line (start 92.80144 224.0534) (end 92.94368 224.34042)(layer F.Fab) (width 0.3))
(gr_line (start 92.94368 224.34042) (end 93.08592 224.91192)(layer F.Fab) (width 0.3))
(gr_line (start 93.08592 224.91192) (end 93.08592 225.62566)(layer F.Fab) (width 0.3))
(gr_line (start 93.08592 225.62566) (end 92.94368 226.19716)(layer F.Fab) (width 0.3))
(gr_line (start 92.94368 226.19716) (end 92.80144 226.48164)(layer F.Fab) (width 0.3))
(gr_line (start 92.80144 226.48164) (end 92.65666 226.62642)(layer F.Fab) (width 0.3))
(gr_line (start 92.65666 226.62642) (end 92.37218 226.76866)(layer F.Fab) (width 0.3))
(gr_line (start 92.37218 226.76866) (end 92.08516 226.76866)(layer F.Fab) (width 0.3))
(gr_line (start 92.08516 226.76866) (end 91.80068 226.62642)(layer F.Fab) (width 0.3))
(gr_line (start 91.80068 226.62642) (end 91.65844 226.48164)(layer F.Fab) (width 0.3))
(gr_line (start 91.65844 226.48164) (end 91.51366 226.19716)(layer F.Fab) (width 0.3))
(gr_line (start 91.51366 226.19716) (end 91.37142 225.62566)(layer F.Fab) (width 0.3))
(gr_line (start 91.37142 225.62566) (end 91.37142 224.91192)(layer F.Fab) (width 0.3))
(gr_line (start 91.37142 224.91192) (end 91.51366 224.34042)(layer F.Fab) (width 0.3))
(gr_line (start 91.51366 224.34042) (end 91.65844 224.0534)(layer F.Fab) (width 0.3))
(gr_line (start 91.65844 224.0534) (end 91.80068 223.91116)(layer F.Fab) (width 0.3))
(gr_line (start 91.80068 223.91116) (end 92.08516 223.76892)(layer F.Fab) (width 0.3))
(gr_line (start 94.22892 223.76892) (end 94.22892 224.34042)(layer F.Fab) (width 0.3))
(gr_line (start 95.37192 223.76892) (end 95.37192 224.34042)(layer F.Fab) (width 0.3))
(gr_line (start 99.79913999999999 227.91166) (end 99.65689999999999 227.76688)(layer F.Fab) (width 0.3))
(gr_line (start 99.65689999999999 227.76688) (end 99.37242000000001 227.34016)(layer F.Fab) (width 0.3))
(gr_line (start 99.37242000000001 227.34016) (end 99.22763999999999 227.05314)(layer F.Fab) (width 0.3))
(gr_line (start 99.22763999999999 227.05314) (end 99.08540000000001 226.62642)(layer F.Fab) (width 0.3))
(gr_line (start 99.08540000000001 226.62642) (end 98.94316000000001 225.91014)(layer F.Fab) (width 0.3))
(gr_line (start 98.94316000000001 225.91014) (end 98.94316000000001 225.33864)(layer F.Fab) (width 0.3))
(gr_line (start 98.94316000000001 225.33864) (end 99.08540000000001 224.6249)(layer F.Fab) (width 0.3))
(gr_line (start 99.08540000000001 224.6249) (end 99.22763999999999 224.19564)(layer F.Fab) (width 0.3))
(gr_line (start 99.22763999999999 224.19564) (end 99.37242000000001 223.91116)(layer F.Fab) (width 0.3))
(gr_line (start 99.37242000000001 223.91116) (end 99.65689999999999 223.4819)(layer F.Fab) (width 0.3))
(gr_line (start 99.65689999999999 223.4819) (end 99.79913999999999 223.33966)(layer F.Fab) (width 0.3))
(gr_line (start 100.65766 223.76892) (end 102.5144 223.76892)(layer F.Fab) (width 0.3))
(gr_line (start 102.5144 223.76892) (end 101.51364 224.91192)(layer F.Fab) (width 0.3))
(gr_line (start 101.51364 224.91192) (end 101.9429 224.91192)(layer F.Fab) (width 0.3))
(gr_line (start 101.9429 224.91192) (end 102.22992 225.05416)(layer F.Fab) (width 0.3))
(gr_line (start 102.22992 225.05416) (end 102.37216 225.1964)(layer F.Fab) (width 0.3))
(gr_line (start 102.37216 225.1964) (end 102.5144 225.48342)(layer F.Fab) (width 0.3))
(gr_line (start 102.5144 225.48342) (end 102.5144 226.19716)(layer F.Fab) (width 0.3))
(gr_line (start 102.5144 226.19716) (end 102.37216 226.48164)(layer F.Fab) (width 0.3))
(gr_line (start 102.37216 226.48164) (end 102.22992 226.62642)(layer F.Fab) (width 0.3))
(gr_line (start 102.22992 226.62642) (end 101.9429 226.76866)(layer F.Fab) (width 0.3))
(gr_line (start 101.9429 226.76866) (end 101.08692 226.76866)(layer F.Fab) (width 0.3))
(gr_line (start 101.08692 226.76866) (end 100.7999 226.62642)(layer F.Fab) (width 0.3))
(gr_line (start 100.7999 226.62642) (end 100.65766 226.48164)(layer F.Fab) (width 0.3))
(gr_line (start 105.08488 224.76714) (end 105.08488 226.76866)(layer F.Fab) (width 0.3))
(gr_line (start 104.37114 223.62414) (end 103.6574 225.7679)(layer F.Fab) (width 0.3))
(gr_line (start 103.6574 225.7679) (end 105.51414 225.7679)(layer F.Fab) (width 0.3))
(gr_line (start 108.94314 226.76866) (end 108.94314 223.76892)(layer F.Fab) (width 0.3))
(gr_line (start 110.22838 226.76866) (end 110.22838 225.1964)(layer F.Fab) (width 0.3))
(gr_line (start 110.22838 225.1964) (end 110.08614 224.91192)(layer F.Fab) (width 0.3))
(gr_line (start 110.08614 224.91192) (end 109.79912 224.76714)(layer F.Fab) (width 0.3))
(gr_line (start 109.79912 224.76714) (end 109.3724 224.76714)(layer F.Fab) (width 0.3))
(gr_line (start 109.3724 224.76714) (end 109.08538 224.91192)(layer F.Fab) (width 0.3))
(gr_line (start 109.08538 224.91192) (end 108.94314 225.05416)(layer F.Fab) (width 0.3))
(gr_line (start 112.08512 226.76866) (end 111.80064 226.62642)(layer F.Fab) (width 0.3))
(gr_line (start 111.80064 226.62642) (end 111.6584 226.48164)(layer F.Fab) (width 0.3))
(gr_line (start 111.6584 226.48164) (end 111.51362 226.19716)(layer F.Fab) (width 0.3))
(gr_line (start 111.51362 226.19716) (end 111.51362 225.33864)(layer F.Fab) (width 0.3))
(gr_line (start 111.51362 225.33864) (end 111.6584 225.05416)(layer F.Fab) (width 0.3))
(gr_line (start 111.6584 225.05416) (end 111.80064 224.91192)(layer F.Fab) (width 0.3))
(gr_line (start 111.80064 224.91192) (end 112.08512 224.76714)(layer F.Fab) (width 0.3))
(gr_line (start 112.08512 224.76714) (end 112.51438 224.76714)(layer F.Fab) (width 0.3))
(gr_line (start 112.51438 224.76714) (end 112.8014 224.91192)(layer F.Fab) (width 0.3))
(gr_line (start 112.8014 224.91192) (end 112.94364 225.05416)(layer F.Fab) (width 0.3))
(gr_line (start 112.94364 225.05416) (end 113.08588 225.33864)(layer F.Fab) (width 0.3))
(gr_line (start 113.08588 225.33864) (end 113.08588 226.19716)(layer F.Fab) (width 0.3))
(gr_line (start 113.08588 226.19716) (end 112.94364 226.48164)(layer F.Fab) (width 0.3))
(gr_line (start 112.94364 226.48164) (end 112.8014 226.62642)(layer F.Fab) (width 0.3))
(gr_line (start 112.8014 226.62642) (end 112.51438 226.76866)(layer F.Fab) (width 0.3))
(gr_line (start 112.51438 226.76866) (end 112.08512 226.76866)(layer F.Fab) (width 0.3))
(gr_line (start 114.80038 226.76866) (end 114.51336 226.62642)(layer F.Fab) (width 0.3))
(gr_line (start 114.51336 226.62642) (end 114.37112 226.3394)(layer F.Fab) (width 0.3))
(gr_line (start 114.37112 226.3394) (end 114.37112 223.76892)(layer F.Fab) (width 0.3))
(gr_line (start 117.08638 226.62642) (end 116.79936 226.76866)(layer F.Fab) (width 0.3))
(gr_line (start 116.79936 226.76866) (end 116.22786 226.76866)(layer F.Fab) (width 0.3))
(gr_line (start 116.22786 226.76866) (end 115.94338 226.62642)(layer F.Fab) (width 0.3))
(gr_line (start 115.94338 226.62642) (end 115.80114 226.3394)(layer F.Fab) (width 0.3))
(gr_line (start 115.80114 226.3394) (end 115.80114 225.1964)(layer F.Fab) (width 0.3))
(gr_line (start 115.80114 225.1964) (end 115.94338 224.91192)(layer F.Fab) (width 0.3))
(gr_line (start 115.94338 224.91192) (end 116.22786 224.76714)(layer F.Fab) (width 0.3))
(gr_line (start 116.22786 224.76714) (end 116.79936 224.76714)(layer F.Fab) (width 0.3))
(gr_line (start 116.79936 224.76714) (end 117.08638 224.91192)(layer F.Fab) (width 0.3))
(gr_line (start 117.08638 224.91192) (end 117.22862 225.1964)(layer F.Fab) (width 0.3))
(gr_line (start 117.22862 225.1964) (end 117.22862 225.48342)(layer F.Fab) (width 0.3))
(gr_line (start 117.22862 225.48342) (end 115.80114 225.7679)(layer F.Fab) (width 0.3))
(gr_line (start 118.37162 226.62642) (end 118.6561 226.76866)(layer F.Fab) (width 0.3))
(gr_line (start 118.6561 226.76866) (end 119.2276 226.76866)(layer F.Fab) (width 0.3))
(gr_line (start 119.2276 226.76866) (end 119.51462 226.62642)(layer F.Fab) (width 0.3))
(gr_line (start 119.51462 226.62642) (end 119.65686 226.3394)(layer F.Fab) (width 0.3))
(gr_line (start 119.65686 226.3394) (end 119.65686 226.19716)(layer F.Fab) (width 0.3))
(gr_line (start 119.65686 226.19716) (end 119.51462 225.91014)(layer F.Fab) (width 0.3))
(gr_line (start 119.51462 225.91014) (end 119.2276 225.7679)(layer F.Fab) (width 0.3))
(gr_line (start 119.2276 225.7679) (end 118.80088 225.7679)(layer F.Fab) (width 0.3))
(gr_line (start 118.80088 225.7679) (end 118.51386 225.62566)(layer F.Fab) (width 0.3))
(gr_line (start 118.51386 225.62566) (end 118.37162 225.33864)(layer F.Fab) (width 0.3))
(gr_line (start 118.37162 225.33864) (end 118.37162 225.1964)(layer F.Fab) (width 0.3))
(gr_line (start 118.37162 225.1964) (end 118.51386 224.91192)(layer F.Fab) (width 0.3))
(gr_line (start 118.51386 224.91192) (end 118.80088 224.76714)(layer F.Fab) (width 0.3))
(gr_line (start 118.80088 224.76714) (end 119.2276 224.76714)(layer F.Fab) (width 0.3))
(gr_line (start 119.2276 224.76714) (end 119.51462 224.91192)(layer F.Fab) (width 0.3))
(gr_line (start 120.65762 227.91166) (end 120.79986 227.76688)(layer F.Fab) (width 0.3))
(gr_line (start 120.79986 227.76688) (end 121.08688 227.34016)(layer F.Fab) (width 0.3))
(gr_line (start 121.08688 227.34016) (end 121.22912 227.05314)(layer F.Fab) (width 0.3))
(gr_line (start 121.22912 227.05314) (end 121.37136 226.62642)(layer F.Fab) (width 0.3))
(gr_line (start 121.37136 226.62642) (end 121.5136 225.91014)(layer F.Fab) (width 0.3))
(gr_line (start 121.5136 225.91014) (end 121.5136 225.33864)(layer F.Fab) (width 0.3))
(gr_line (start 121.5136 225.33864) (end 121.37136 224.6249)(layer F.Fab) (width 0.3))
(gr_line (start 121.37136 224.6249) (end 121.22912 224.19564)(layer F.Fab) (width 0.3))
(gr_line (start 121.22912 224.19564) (end 121.08688 223.91116)(layer F.Fab) (width 0.3))
(gr_line (start 121.08688 223.91116) (end 120.79986 223.4819)(layer F.Fab) (width 0.3))
(gr_line (start 120.79986 223.4819) (end 120.65762 223.33966)(layer F.Fab) (width 0.3))
(gr_line (start 52.48656 230.11384) (end 53.086 229.5144)(layer F.Fab) (width 0.2))
(gr_line (start 53.086 229.5144) (end 52.48656 228.91496)(layer F.Fab) (width 0.2))
(gr_line (start 52.48656 228.91496) (end 51.88712 229.5144)(layer F.Fab) (width 0.2))
(gr_line (start 51.88712 229.5144) (end 52.48656 230.11384)(layer F.Fab) (width 0.2))
(gr_line (start 57.37098 230.72852) (end 55.65648 230.72852)(layer F.Fab) (width 0.3))
(gr_line (start 56.515 230.72852) (end 56.515 227.72878)(layer F.Fab) (width 0.3))
(gr_line (start 56.515 227.72878) (end 56.22798 228.1555)(layer F.Fab) (width 0.3))
(gr_line (start 56.22798 228.1555) (end 55.9435 228.44252)(layer F.Fab) (width 0.3))
(gr_line (start 55.9435 228.44252) (end 55.65648 228.58476)(layer F.Fab) (width 0.3))
(gr_line (start 58.65622 230.4415) (end 58.801 230.58628)(layer F.Fab) (width 0.3))
(gr_line (start 58.801 230.58628) (end 58.65622 230.72852)(layer F.Fab) (width 0.3))
(gr_line (start 58.65622 230.72852) (end 58.51398 230.58628)(layer F.Fab) (width 0.3))
(gr_line (start 58.51398 230.58628) (end 58.65622 230.4415)(layer F.Fab) (width 0.3))
(gr_line (start 58.65622 230.4415) (end 58.65622 230.72852)(layer F.Fab) (width 0.3))
(gr_line (start 59.944 228.01326) (end 60.08624 227.87102)(layer F.Fab) (width 0.3))
(gr_line (start 60.08624 227.87102) (end 60.37072 227.72878)(layer F.Fab) (width 0.3))
(gr_line (start 60.37072 227.72878) (end 61.087 227.72878)(layer F.Fab) (width 0.3))
(gr_line (start 61.087 227.72878) (end 61.37148 227.87102)(layer F.Fab) (width 0.3))
(gr_line (start 61.37148 227.87102) (end 61.51372 228.01326)(layer F.Fab) (width 0.3))
(gr_line (start 61.51372 228.01326) (end 61.6585 228.30028)(layer F.Fab) (width 0.3))
(gr_line (start 61.6585 228.30028) (end 61.6585 228.58476)(layer F.Fab) (width 0.3))
(gr_line (start 61.6585 228.58476) (end 61.51372 229.01402)(layer F.Fab) (width 0.3))
(gr_line (start 61.51372 229.01402) (end 59.79922 230.72852)(layer F.Fab) (width 0.3))
(gr_line (start 59.79922 230.72852) (end 61.6585 230.72852)(layer F.Fab) (width 0.3))
(gr_line (start 63.51524 227.72878) (end 63.79972 227.72878)(layer F.Fab) (width 0.3))
(gr_line (start 63.79972 227.72878) (end 64.08674000000001 227.87102)(layer F.Fab) (width 0.3))
(gr_line (start 64.08674000000001 227.87102) (end 64.22898000000001 228.01326)(layer F.Fab) (width 0.3))
(gr_line (start 64.22898000000001 228.01326) (end 64.37121999999999 228.30028)(layer F.Fab) (width 0.3))
(gr_line (start 64.37121999999999 228.30028) (end 64.51345999999999 228.87178)(layer F.Fab) (width 0.3))
(gr_line (start 64.51345999999999 228.87178) (end 64.51345999999999 229.58552)(layer F.Fab) (width 0.3))
(gr_line (start 64.51345999999999 229.58552) (end 64.37121999999999 230.15702)(layer F.Fab) (width 0.3))
(gr_line (start 64.37121999999999 230.15702) (end 64.22898000000001 230.4415)(layer F.Fab) (width 0.3))
(gr_line (start 64.22898000000001 230.4415) (end 64.08674000000001 230.58628)(layer F.Fab) (width 0.3))
(gr_line (start 64.08674000000001 230.58628) (end 63.79972 230.72852)(layer F.Fab) (width 0.3))
(gr_line (start 63.79972 230.72852) (end 63.51524 230.72852)(layer F.Fab) (width 0.3))
(gr_line (start 63.51524 230.72852) (end 63.22822 230.58628)(layer F.Fab) (width 0.3))
(gr_line (start 63.22822 230.58628) (end 63.08598 230.4415)(layer F.Fab) (width 0.3))
(gr_line (start 63.08598 230.4415) (end 62.94374 230.15702)(layer F.Fab) (width 0.3))
(gr_line (start 62.94374 230.15702) (end 62.79896 229.58552)(layer F.Fab) (width 0.3))
(gr_line (start 62.79896 229.58552) (end 62.79896 228.87178)(layer F.Fab) (width 0.3))
(gr_line (start 62.79896 228.87178) (end 62.94374 228.30028)(layer F.Fab) (width 0.3))
(gr_line (start 62.94374 228.30028) (end 63.08598 228.01326)(layer F.Fab) (width 0.3))
(gr_line (start 63.08598 228.01326) (end 63.22822 227.87102)(layer F.Fab) (width 0.3))
(gr_line (start 63.22822 227.87102) (end 63.51524 227.72878)(layer F.Fab) (width 0.3))
(gr_line (start 65.80124000000001 230.72852) (end 65.80124000000001 228.727)(layer F.Fab) (width 0.3))
(gr_line (start 65.80124000000001 229.01402) (end 65.94347999999999 228.87178)(layer F.Fab) (width 0.3))
(gr_line (start 65.94347999999999 228.87178) (end 66.22796 228.727)(layer F.Fab) (width 0.3))
(gr_line (start 66.22796 228.727) (end 66.65722 228.727)(layer F.Fab) (width 0.3))
(gr_line (start 66.65722 228.727) (end 66.94423999999999 228.87178)(layer F.Fab) (width 0.3))
(gr_line (start 66.94423999999999 228.87178) (end 67.08647999999999 229.15626)(layer F.Fab) (width 0.3))
(gr_line (start 67.08647999999999 229.15626) (end 67.08647999999999 230.72852)(layer F.Fab) (width 0.3))
(gr_line (start 67.08647999999999 229.15626) (end 67.22872 228.87178)(layer F.Fab) (width 0.3))
(gr_line (start 67.22872 228.87178) (end 67.51573999999999 228.727)(layer F.Fab) (width 0.3))
(gr_line (start 67.51573999999999 228.727) (end 67.94246 228.727)(layer F.Fab) (width 0.3))
(gr_line (start 67.94246 228.727) (end 68.22948 228.87178)(layer F.Fab) (width 0.3))
(gr_line (start 68.22948 228.87178) (end 68.37172 229.15626)(layer F.Fab) (width 0.3))
(gr_line (start 68.37172 229.15626) (end 68.37172 230.72852)(layer F.Fab) (width 0.3))
(gr_line (start 69.7992 230.72852) (end 69.7992 228.727)(layer F.Fab) (width 0.3))
(gr_line (start 69.7992 229.01402) (end 69.94398 228.87178)(layer F.Fab) (width 0.3))
(gr_line (start 69.94398 228.87178) (end 70.22846 228.727)(layer F.Fab) (width 0.3))
(gr_line (start 70.22846 228.727) (end 70.65772 228.727)(layer F.Fab) (width 0.3))
(gr_line (start 70.65772 228.727) (end 70.9422 228.87178)(layer F.Fab) (width 0.3))
(gr_line (start 70.9422 228.87178) (end 71.08698 229.15626)(layer F.Fab) (width 0.3))
(gr_line (start 71.08698 229.15626) (end 71.08698 230.72852)(layer F.Fab) (width 0.3))
(gr_line (start 71.08698 229.15626) (end 71.22922 228.87178)(layer F.Fab) (width 0.3))
(gr_line (start 71.22922 228.87178) (end 71.5137 228.727)(layer F.Fab) (width 0.3))
(gr_line (start 71.5137 228.727) (end 71.94296 228.727)(layer F.Fab) (width 0.3))
(gr_line (start 71.94296 228.727) (end 72.22998 228.87178)(layer F.Fab) (width 0.3))
(gr_line (start 72.22998 228.87178) (end 72.37222 229.15626)(layer F.Fab) (width 0.3))
(gr_line (start 72.37222 229.15626) (end 72.37222 230.72852)(layer F.Fab) (width 0.3))
(gr_line (start 78.22946 227.584) (end 75.65644 231.44226)(layer F.Fab) (width 0.3))
(gr_line (start 82.08517999999999 227.72878) (end 82.37220000000001 227.72878)(layer F.Fab) (width 0.3))
(gr_line (start 82.37220000000001 227.72878) (end 82.65667999999999 227.87102)(layer F.Fab) (width 0.3))
(gr_line (start 82.65667999999999 227.87102) (end 82.80146000000001 228.01326)(layer F.Fab) (width 0.3))
(gr_line (start 82.80146000000001 228.01326) (end 82.94370000000001 228.30028)(layer F.Fab) (width 0.3))
(gr_line (start 82.94370000000001 228.30028) (end 83.08593999999999 228.87178)(layer F.Fab) (width 0.3))
(gr_line (start 83.08593999999999 228.87178) (end 83.08593999999999 229.58552)(layer F.Fab) (width 0.3))
(gr_line (start 83.08593999999999 229.58552) (end 82.94370000000001 230.15702)(layer F.Fab) (width 0.3))
(gr_line (start 82.94370000000001 230.15702) (end 82.80146000000001 230.4415)(layer F.Fab) (width 0.3))
(gr_line (start 82.80146000000001 230.4415) (end 82.65667999999999 230.58628)(layer F.Fab) (width 0.3))
(gr_line (start 82.65667999999999 230.58628) (end 82.37220000000001 230.72852)(layer F.Fab) (width 0.3))
(gr_line (start 82.37220000000001 230.72852) (end 82.08517999999999 230.72852)(layer F.Fab) (width 0.3))
(gr_line (start 82.08517999999999 230.72852) (end 81.80070000000001 230.58628)(layer F.Fab) (width 0.3))
(gr_line (start 81.80070000000001 230.58628) (end 81.65846000000001 230.4415)(layer F.Fab) (width 0.3))
(gr_line (start 81.65846000000001 230.4415) (end 81.51367999999999 230.15702)(layer F.Fab) (width 0.3))
(gr_line (start 81.51367999999999 230.15702) (end 81.37144000000001 229.58552)(layer F.Fab) (width 0.3))
(gr_line (start 81.37144000000001 229.58552) (end 81.37144000000001 228.87178)(layer F.Fab) (width 0.3))
(gr_line (start 81.37144000000001 228.87178) (end 81.51367999999999 228.30028)(layer F.Fab) (width 0.3))
(gr_line (start 81.51367999999999 228.30028) (end 81.65846000000001 228.01326)(layer F.Fab) (width 0.3))
(gr_line (start 81.65846000000001 228.01326) (end 81.80070000000001 227.87102)(layer F.Fab) (width 0.3))
(gr_line (start 81.80070000000001 227.87102) (end 82.08517999999999 227.72878)(layer F.Fab) (width 0.3))
(gr_line (start 84.37118 230.4415) (end 84.51342 230.58628)(layer F.Fab) (width 0.3))
(gr_line (start 84.51342 230.58628) (end 84.37118 230.72852)(layer F.Fab) (width 0.3))
(gr_line (start 84.37118 230.72852) (end 84.22893999999999 230.58628)(layer F.Fab) (width 0.3))
(gr_line (start 84.22893999999999 230.58628) (end 84.37118 230.4415)(layer F.Fab) (width 0.3))
(gr_line (start 84.37118 230.4415) (end 84.37118 230.72852)(layer F.Fab) (width 0.3))
(gr_line (start 86.37269999999999 227.72878) (end 86.65718 227.72878)(layer F.Fab) (width 0.3))
(gr_line (start 86.65718 227.72878) (end 86.9442 227.87102)(layer F.Fab) (width 0.3))
(gr_line (start 86.9442 227.87102) (end 87.08644 228.01326)(layer F.Fab) (width 0.3))
(gr_line (start 87.08644 228.01326) (end 87.22868 228.30028)(layer F.Fab) (width 0.3))
(gr_line (start 87.22868 228.30028) (end 87.37092 228.87178)(layer F.Fab) (width 0.3))
(gr_line (start 87.37092 228.87178) (end 87.37092 229.58552)(layer F.Fab) (width 0.3))
(gr_line (start 87.37092 229.58552) (end 87.22868 230.15702)(layer F.Fab) (width 0.3))
(gr_line (start 87.22868 230.15702) (end 87.08644 230.4415)(layer F.Fab) (width 0.3))
(gr_line (start 87.08644 230.4415) (end 86.9442 230.58628)(layer F.Fab) (width 0.3))
(gr_line (start 86.9442 230.58628) (end 86.65718 230.72852)(layer F.Fab) (width 0.3))
(gr_line (start 86.65718 230.72852) (end 86.37269999999999 230.72852)(layer F.Fab) (width 0.3))
(gr_line (start 86.37269999999999 230.72852) (end 86.08568 230.58628)(layer F.Fab) (width 0.3))
(gr_line (start 86.08568 230.58628) (end 85.94344 230.4415)(layer F.Fab) (width 0.3))
(gr_line (start 85.94344 230.4415) (end 85.80119999999999 230.15702)(layer F.Fab) (width 0.3))
(gr_line (start 85.80119999999999 230.15702) (end 85.65642 229.58552)(layer F.Fab) (width 0.3))
(gr_line (start 85.65642 229.58552) (end 85.65642 228.87178)(layer F.Fab) (width 0.3))
(gr_line (start 85.65642 228.87178) (end 85.80119999999999 228.30028)(layer F.Fab) (width 0.3))
(gr_line (start 85.80119999999999 228.30028) (end 85.94344 228.01326)(layer F.Fab) (width 0.3))
(gr_line (start 85.94344 228.01326) (end 86.08568 227.87102)(layer F.Fab) (width 0.3))
(gr_line (start 86.08568 227.87102) (end 86.37269999999999 227.72878)(layer F.Fab) (width 0.3))
(gr_line (start 89.94394 228.727) (end 89.94394 230.72852)(layer F.Fab) (width 0.3))
(gr_line (start 89.22766 227.584) (end 88.51392 229.72776)(layer F.Fab) (width 0.3))
(gr_line (start 88.51392 229.72776) (end 90.37066 229.72776)(layer F.Fab) (width 0.3))
(gr_line (start 91.22918 227.72878) (end 93.22816 227.72878)(layer F.Fab) (width 0.3))
(gr_line (start 93.22816 227.72878) (end 91.94292 230.72852)(layer F.Fab) (width 0.3))
(gr_line (start 94.22892 227.72878) (end 94.22892 228.30028)(layer F.Fab) (width 0.3))
(gr_line (start 95.37192 227.72878) (end 95.37192 228.30028)(layer F.Fab) (width 0.3))
(gr_line (start 99.79913999999999 231.87152) (end 99.65689999999999 231.72928)(layer F.Fab) (width 0.3))
(gr_line (start 99.65689999999999 231.72928) (end 99.37242000000001 231.30002)(layer F.Fab) (width 0.3))
(gr_line (start 99.37242000000001 231.30002) (end 99.22763999999999 231.013)(layer F.Fab) (width 0.3))
(gr_line (start 99.22763999999999 231.013) (end 99.08540000000001 230.58628)(layer F.Fab) (width 0.3))
(gr_line (start 99.08540000000001 230.58628) (end 98.94316000000001 229.87)(layer F.Fab) (width 0.3))
(gr_line (start 98.94316000000001 229.87) (end 98.94316000000001 229.2985)(layer F.Fab) (width 0.3))
(gr_line (start 98.94316000000001 229.2985) (end 99.08540000000001 228.58476)(layer F.Fab) (width 0.3))
(gr_line (start 99.08540000000001 228.58476) (end 99.22763999999999 228.1555)(layer F.Fab) (width 0.3))
(gr_line (start 99.22763999999999 228.1555) (end 99.37242000000001 227.87102)(layer F.Fab) (width 0.3))
(gr_line (start 99.37242000000001 227.87102) (end 99.65689999999999 227.44176)(layer F.Fab) (width 0.3))
(gr_line (start 99.65689999999999 227.44176) (end 99.79913999999999 227.29952)(layer F.Fab) (width 0.3))
(gr_line (start 102.5144 230.72852) (end 100.7999 230.72852)(layer F.Fab) (width 0.3))
(gr_line (start 101.65842 230.72852) (end 101.65842 227.72878)(layer F.Fab) (width 0.3))
(gr_line (start 101.65842 227.72878) (end 101.3714 228.1555)(layer F.Fab) (width 0.3))
(gr_line (start 101.3714 228.1555) (end 101.08692 228.44252)(layer F.Fab) (width 0.3))
(gr_line (start 101.08692 228.44252) (end 100.7999 228.58476)(layer F.Fab) (width 0.3))
(gr_line (start 106.08564 230.72852) (end 106.08564 227.72878)(layer F.Fab) (width 0.3))
(gr_line (start 107.37088 230.72852) (end 107.37088 229.15626)(layer F.Fab) (width 0.3))
(gr_line (start 107.37088 229.15626) (end 107.22864 228.87178)(layer F.Fab) (width 0.3))
(gr_line (start 107.22864 228.87178) (end 106.94416 228.727)(layer F.Fab) (width 0.3))
(gr_line (start 106.94416 228.727) (end 106.5149 228.727)(layer F.Fab) (width 0.3))
(gr_line (start 106.5149 228.727) (end 106.22788 228.87178)(layer F.Fab) (width 0.3))
(gr_line (start 106.22788 228.87178) (end 106.08564 229.01402)(layer F.Fab) (width 0.3))
(gr_line (start 109.22762 230.72852) (end 108.94314 230.58628)(layer F.Fab) (width 0.3))
(gr_line (start 108.94314 230.58628) (end 108.8009 230.4415)(layer F.Fab) (width 0.3))
(gr_line (start 108.8009 230.4415) (end 108.65612 230.15702)(layer F.Fab) (width 0.3))
(gr_line (start 108.65612 230.15702) (end 108.65612 229.2985)(layer F.Fab) (width 0.3))
(gr_line (start 108.65612 229.2985) (end 108.8009 229.01402)(layer F.Fab) (width 0.3))
(gr_line (start 108.8009 229.01402) (end 108.94314 228.87178)(layer F.Fab) (width 0.3))
(gr_line (start 108.94314 228.87178) (end 109.22762 228.727)(layer F.Fab) (width 0.3))
(gr_line (start 109.22762 228.727) (end 109.65688 228.727)(layer F.Fab) (width 0.3))
(gr_line (start 109.65688 228.727) (end 109.9439 228.87178)(layer F.Fab) (width 0.3))
(gr_line (start 109.9439 228.87178) (end 110.08614 229.01402)(layer F.Fab) (width 0.3))
(gr_line (start 110.08614 229.01402) (end 110.22838 229.2985)(layer F.Fab) (width 0.3))
(gr_line (start 110.22838 229.2985) (end 110.22838 230.15702)(layer F.Fab) (width 0.3))
(gr_line (start 110.22838 230.15702) (end 110.08614 230.4415)(layer F.Fab) (width 0.3))
(gr_line (start 110.08614 230.4415) (end 109.9439 230.58628)(layer F.Fab) (width 0.3))
(gr_line (start 109.9439 230.58628) (end 109.65688 230.72852)(layer F.Fab) (width 0.3))
(gr_line (start 109.65688 230.72852) (end 109.22762 230.72852)(layer F.Fab) (width 0.3))
(gr_line (start 111.94288 230.72852) (end 111.6584 230.58628)(layer F.Fab) (width 0.3))
(gr_line (start 111.6584 230.58628) (end 111.51362 230.29926)(layer F.Fab) (width 0.3))
(gr_line (start 111.51362 230.29926) (end 111.51362 227.72878)(layer F.Fab) (width 0.3))
(gr_line (start 114.22888 230.58628) (end 113.94186 230.72852)(layer F.Fab) (width 0.3))
(gr_line (start 113.94186 230.72852) (end 113.3729 230.72852)(layer F.Fab) (width 0.3))
(gr_line (start 113.3729 230.72852) (end 113.08588 230.58628)(layer F.Fab) (width 0.3))
(gr_line (start 113.08588 230.58628) (end 112.94364 230.29926)(layer F.Fab) (width 0.3))
(gr_line (start 112.94364 230.29926) (end 112.94364 229.15626)(layer F.Fab) (width 0.3))
(gr_line (start 112.94364 229.15626) (end 113.08588 228.87178)(layer F.Fab) (width 0.3))
(gr_line (start 113.08588 228.87178) (end 113.3729 228.727)(layer F.Fab) (width 0.3))
(gr_line (start 113.3729 228.727) (end 113.94186 228.727)(layer F.Fab) (width 0.3))
(gr_line (start 113.94186 228.727) (end 114.22888 228.87178)(layer F.Fab) (width 0.3))
(gr_line (start 114.22888 228.87178) (end 114.37112 229.15626)(layer F.Fab) (width 0.3))
(gr_line (start 114.37112 229.15626) (end 114.37112 229.44328)(layer F.Fab) (width 0.3))
(gr_line (start 114.37112 229.44328) (end 112.94364 229.72776)(layer F.Fab) (width 0.3))
(gr_line (start 115.37188 231.87152) (end 115.51412 231.72928)(layer F.Fab) (width 0.3))
(gr_line (start 115.51412 231.72928) (end 115.80114 231.30002)(layer F.Fab) (width 0.3))
(gr_line (start 115.80114 231.30002) (end 115.94338 231.013)(layer F.Fab) (width 0.3))
(gr_line (start 115.94338 231.013) (end 116.08562 230.58628)(layer F.Fab) (width 0.3))
(gr_line (start 116.08562 230.58628) (end 116.22786 229.87)(layer F.Fab) (width 0.3))
(gr_line (start 116.22786 229.87) (end 116.22786 229.2985)(layer F.Fab) (width 0.3))
(gr_line (start 116.22786 229.2985) (end 116.08562 228.58476)(layer F.Fab) (width 0.3))
(gr_line (start 116.08562 228.58476) (end 115.94338 228.1555)(layer F.Fab) (width 0.3))
(gr_line (start 115.94338 228.1555) (end 115.80114 227.87102)(layer F.Fab) (width 0.3))
(gr_line (start 115.80114 227.87102) (end 115.51412 227.44176)(layer F.Fab) (width 0.3))
(gr_line (start 115.51412 227.44176) (end 115.37188 227.29952)(layer F.Fab) (width 0.3))
(gr_line (start 51.68646 232.77322) (end 53.086 234.17276)(layer F.Fab) (width 0.3))
(gr_line (start 53.086 232.77322) (end 51.68646 234.17276)(layer F.Fab) (width 0.3))
(gr_circle (center 52.3875 233.47426) (end 53.086 233.47426)(layer F.Fab) (width 0.2))
(gr_line (start 57.37098 234.68838) (end 55.65648 234.68838)(layer F.Fab) (width 0.3))
(gr_line (start 56.515 234.68838) (end 56.515 231.68864)(layer F.Fab) (width 0.3))
(gr_line (start 56.515 231.68864) (end 56.22798 232.11536)(layer F.Fab) (width 0.3))
(gr_line (start 56.22798 232.11536) (end 55.9435 232.40238)(layer F.Fab) (width 0.3))
(gr_line (start 55.9435 232.40238) (end 55.65648 232.54462)(layer F.Fab) (width 0.3))
(gr_line (start 58.65622 234.40136) (end 58.801 234.54614)(layer F.Fab) (width 0.3))
(gr_line (start 58.801 234.54614) (end 58.65622 234.68838)(layer F.Fab) (width 0.3))
(gr_line (start 58.65622 234.68838) (end 58.51398 234.54614)(layer F.Fab) (width 0.3))
(gr_line (start 58.51398 234.54614) (end 58.65622 234.40136)(layer F.Fab) (width 0.3))
(gr_line (start 58.65622 234.40136) (end 58.65622 234.68838)(layer F.Fab) (width 0.3))
(gr_line (start 61.37148 232.68686) (end 61.37148 234.68838)(layer F.Fab) (width 0.3))
(gr_line (start 60.65774 231.5464) (end 59.944 233.68762)(layer F.Fab) (width 0.3))
(gr_line (start 59.944 233.68762) (end 61.80074 233.68762)(layer F.Fab) (width 0.3))
(gr_line (start 63.51524 231.68864) (end 63.79972 231.68864)(layer F.Fab) (width 0.3))
(gr_line (start 63.79972 231.68864) (end 64.08674000000001 231.83088)(layer F.Fab) (width 0.3))
(gr_line (start 64.08674000000001 231.83088) (end 64.22898000000001 231.97312)(layer F.Fab) (width 0.3))
(gr_line (start 64.22898000000001 231.97312) (end 64.37121999999999 232.26014)(layer F.Fab) (width 0.3))
(gr_line (start 64.37121999999999 232.26014) (end 64.51345999999999 232.83164)(layer F.Fab) (width 0.3))
(gr_line (start 64.51345999999999 232.83164) (end 64.51345999999999 233.54538)(layer F.Fab) (width 0.3))
(gr_line (start 64.51345999999999 233.54538) (end 64.37121999999999 234.11688)(layer F.Fab) (width 0.3))
(gr_line (start 64.37121999999999 234.11688) (end 64.22898000000001 234.40136)(layer F.Fab) (width 0.3))
(gr_line (start 64.22898000000001 234.40136) (end 64.08674000000001 234.54614)(layer F.Fab) (width 0.3))
(gr_line (start 64.08674000000001 234.54614) (end 63.79972 234.68838)(layer F.Fab) (width 0.3))
(gr_line (start 63.79972 234.68838) (end 63.51524 234.68838)(layer F.Fab) (width 0.3))
(gr_line (start 63.51524 234.68838) (end 63.22822 234.54614)(layer F.Fab) (width 0.3))
(gr_line (start 63.22822 234.54614) (end 63.08598 234.40136)(layer F.Fab) (width 0.3))
(gr_line (start 63.08598 234.40136) (end 62.94374 234.11688)(layer F.Fab) (width 0.3))
(gr_line (start 62.94374 234.11688) (end 62.79896 233.54538)(layer F.Fab) (width 0.3))
(gr_line (start 62.79896 233.54538) (end 62.79896 232.83164)(layer F.Fab) (width 0.3))
(gr_line (start 62.79896 232.83164) (end 62.94374 232.26014)(layer F.Fab) (width 0.3))
(gr_line (start 62.94374 232.26014) (end 63.08598 231.97312)(layer F.Fab) (width 0.3))
(gr_line (start 63.08598 231.97312) (end 63.22822 231.83088)(layer F.Fab) (width 0.3))
(gr_line (start 63.22822 231.83088) (end 63.51524 231.68864)(layer F.Fab) (width 0.3))
(gr_line (start 65.80124000000001 234.68838) (end 65.80124000000001 232.68686)(layer F.Fab) (width 0.3))
(gr_line (start 65.80124000000001 232.97388) (end 65.94347999999999 232.83164)(layer F.Fab) (width 0.3))
(gr_line (start 65.94347999999999 232.83164) (end 66.22796 232.68686)(layer F.Fab) (width 0.3))
(gr_line (start 66.22796 232.68686) (end 66.65722 232.68686)(layer F.Fab) (width 0.3))
(gr_line (start 66.65722 232.68686) (end 66.94423999999999 232.83164)(layer F.Fab) (width 0.3))
(gr_line (start 66.94423999999999 232.83164) (end 67.08647999999999 233.11612)(layer F.Fab) (width 0.3))
(gr_line (start 67.08647999999999 233.11612) (end 67.08647999999999 234.68838)(layer F.Fab) (width 0.3))
(gr_line (start 67.08647999999999 233.11612) (end 67.22872 232.83164)(layer F.Fab) (width 0.3))
(gr_line (start 67.22872 232.83164) (end 67.51573999999999 232.68686)(layer F.Fab) (width 0.3))
(gr_line (start 67.51573999999999 232.68686) (end 67.94246 232.68686)(layer F.Fab) (width 0.3))
(gr_line (start 67.94246 232.68686) (end 68.22948 232.83164)(layer F.Fab) (width 0.3))
(gr_line (start 68.22948 232.83164) (end 68.37172 233.11612)(layer F.Fab) (width 0.3))
(gr_line (start 68.37172 233.11612) (end 68.37172 234.68838)(layer F.Fab) (width 0.3))
(gr_line (start 69.7992 234.68838) (end 69.7992 232.68686)(layer F.Fab) (width 0.3))
(gr_line (start 69.7992 232.97388) (end 69.94398 232.83164)(layer F.Fab) (width 0.3))
(gr_line (start 69.94398 232.83164) (end 70.22846 232.68686)(layer F.Fab) (width 0.3))
(gr_line (start 70.22846 232.68686) (end 70.65772 232.68686)(layer F.Fab) (width 0.3))
(gr_line (start 70.65772 232.68686) (end 70.9422 232.83164)(layer F.Fab) (width 0.3))
(gr_line (start 70.9422 232.83164) (end 71.08698 233.11612)(layer F.Fab) (width 0.3))
(gr_line (start 71.08698 233.11612) (end 71.08698 234.68838)(layer F.Fab) (width 0.3))
(gr_line (start 71.08698 233.11612) (end 71.22922 232.83164)(layer F.Fab) (width 0.3))
(gr_line (start 71.22922 232.83164) (end 71.5137 232.68686)(layer F.Fab) (width 0.3))
(gr_line (start 71.5137 232.68686) (end 71.94296 232.68686)(layer F.Fab) (width 0.3))
(gr_line (start 71.94296 232.68686) (end 72.22998 232.83164)(layer F.Fab) (width 0.3))
(gr_line (start 72.22998 232.83164) (end 72.37222 233.11612)(layer F.Fab) (width 0.3))
(gr_line (start 72.37222 233.11612) (end 72.37222 234.68838)(layer F.Fab) (width 0.3))
(gr_line (start 78.22946 231.5464) (end 75.65644 235.40212)(layer F.Fab) (width 0.3))
(gr_line (start 82.08517999999999 231.68864) (end 82.37220000000001 231.68864)(layer F.Fab) (width 0.3))
(gr_line (start 82.37220000000001 231.68864) (end 82.65667999999999 231.83088)(layer F.Fab) (width 0.3))
(gr_line (start 82.65667999999999 231.83088) (end 82.80146000000001 231.97312)(layer F.Fab) (width 0.3))
(gr_line (start 82.80146000000001 231.97312) (end 82.94370000000001 232.26014)(layer F.Fab) (width 0.3))
(gr_line (start 82.94370000000001 232.26014) (end 83.08593999999999 232.83164)(layer F.Fab) (width 0.3))
(gr_line (start 83.08593999999999 232.83164) (end 83.08593999999999 233.54538)(layer F.Fab) (width 0.3))
(gr_line (start 83.08593999999999 233.54538) (end 82.94370000000001 234.11688)(layer F.Fab) (width 0.3))
(gr_line (start 82.94370000000001 234.11688) (end 82.80146000000001 234.40136)(layer F.Fab) (width 0.3))
(gr_line (start 82.80146000000001 234.40136) (end 82.65667999999999 234.54614)(layer F.Fab) (width 0.3))
(gr_line (start 82.65667999999999 234.54614) (end 82.37220000000001 234.68838)(layer F.Fab) (width 0.3))
(gr_line (start 82.37220000000001 234.68838) (end 82.08517999999999 234.68838)(layer F.Fab) (width 0.3))
(gr_line (start 82.08517999999999 234.68838) (end 81.80070000000001 234.54614)(layer F.Fab) (width 0.3))
(gr_line (start 81.80070000000001 234.54614) (end 81.65846000000001 234.40136)(layer F.Fab) (width 0.3))
(gr_line (start 81.65846000000001 234.40136) (end 81.51367999999999 234.11688)(layer F.Fab) (width 0.3))
(gr_line (start 81.51367999999999 234.11688) (end 81.37144000000001 233.54538)(layer F.Fab) (width 0.3))
(gr_line (start 81.37144000000001 233.54538) (end 81.37144000000001 232.83164)(layer F.Fab) (width 0.3))
(gr_line (start 81.37144000000001 232.83164) (end 81.51367999999999 232.26014)(layer F.Fab) (width 0.3))
(gr_line (start 81.51367999999999 232.26014) (end 81.65846000000001 231.97312)(layer F.Fab) (width 0.3))
(gr_line (start 81.65846000000001 231.97312) (end 81.80070000000001 231.83088)(layer F.Fab) (width 0.3))
(gr_line (start 81.80070000000001 231.83088) (end 82.08517999999999 231.68864)(layer F.Fab) (width 0.3))
(gr_line (start 84.37118 234.40136) (end 84.51342 234.54614)(layer F.Fab) (width 0.3))
(gr_line (start 84.51342 234.54614) (end 84.37118 234.68838)(layer F.Fab) (width 0.3))
(gr_line (start 84.37118 234.68838) (end 84.22893999999999 234.54614)(layer F.Fab) (width 0.3))
(gr_line (start 84.22893999999999 234.54614) (end 84.37118 234.40136)(layer F.Fab) (width 0.3))
(gr_line (start 84.37118 234.40136) (end 84.37118 234.68838)(layer F.Fab) (width 0.3))
(gr_line (start 86.37269999999999 231.68864) (end 86.65718 231.68864)(layer F.Fab) (width 0.3))
(gr_line (start 86.65718 231.68864) (end 86.9442 231.83088)(layer F.Fab) (width 0.3))
(gr_line (start 86.9442 231.83088) (end 87.08644 231.97312)(layer F.Fab) (width 0.3))
(gr_line (start 87.08644 231.97312) (end 87.22868 232.26014)(layer F.Fab) (width 0.3))
(gr_line (start 87.22868 232.26014) (end 87.37092 232.83164)(layer F.Fab) (width 0.3))
(gr_line (start 87.37092 232.83164) (end 87.37092 233.54538)(layer F.Fab) (width 0.3))
(gr_line (start 87.37092 233.54538) (end 87.22868 234.11688)(layer F.Fab) (width 0.3))
(gr_line (start 87.22868 234.11688) (end 87.08644 234.40136)(layer F.Fab) (width 0.3))
(gr_line (start 87.08644 234.40136) (end 86.9442 234.54614)(layer F.Fab) (width 0.3))
(gr_line (start 86.9442 234.54614) (end 86.65718 234.68838)(layer F.Fab) (width 0.3))
(gr_line (start 86.65718 234.68838) (end 86.37269999999999 234.68838)(layer F.Fab) (width 0.3))
(gr_line (start 86.37269999999999 234.68838) (end 86.08568 234.54614)(layer F.Fab) (width 0.3))
(gr_line (start 86.08568 234.54614) (end 85.94344 234.40136)(layer F.Fab) (width 0.3))
(gr_line (start 85.94344 234.40136) (end 85.80119999999999 234.11688)(layer F.Fab) (width 0.3))
(gr_line (start 85.80119999999999 234.11688) (end 85.65642 233.54538)(layer F.Fab) (width 0.3))
(gr_line (start 85.65642 233.54538) (end 85.65642 232.83164)(layer F.Fab) (width 0.3))
(gr_line (start 85.65642 232.83164) (end 85.80119999999999 232.26014)(layer F.Fab) (width 0.3))
(gr_line (start 85.80119999999999 232.26014) (end 85.94344 231.97312)(layer F.Fab) (width 0.3))
(gr_line (start 85.94344 231.97312) (end 86.08568 231.83088)(layer F.Fab) (width 0.3))
(gr_line (start 86.08568 231.83088) (end 86.37269999999999 231.68864)(layer F.Fab) (width 0.3))
(gr_line (start 90.08618 231.68864) (end 88.65616 231.68864)(layer F.Fab) (width 0.3))
(gr_line (start 88.65616 231.68864) (end 88.51392 233.11612)(layer F.Fab) (width 0.3))
(gr_line (start 88.51392 233.11612) (end 88.65616 232.97388)(layer F.Fab) (width 0.3))
(gr_line (start 88.65616 232.97388) (end 88.94318 232.83164)(layer F.Fab) (width 0.3))
(gr_line (start 88.94318 232.83164) (end 89.65692 232.83164)(layer F.Fab) (width 0.3))
(gr_line (start 89.65692 232.83164) (end 89.94394 232.97388)(layer F.Fab) (width 0.3))
(gr_line (start 89.94394 232.97388) (end 90.08618 233.11612)(layer F.Fab) (width 0.3))
(gr_line (start 90.08618 233.11612) (end 90.22842 233.40314)(layer F.Fab) (width 0.3))
(gr_line (start 90.22842 233.40314) (end 90.22842 234.11688)(layer F.Fab) (width 0.3))
(gr_line (start 90.22842 234.11688) (end 90.08618 234.40136)(layer F.Fab) (width 0.3))
(gr_line (start 90.08618 234.40136) (end 89.94394 234.54614)(layer F.Fab) (width 0.3))
(gr_line (start 89.94394 234.54614) (end 89.65692 234.68838)(layer F.Fab) (width 0.3))
(gr_line (start 89.65692 234.68838) (end 88.94318 234.68838)(layer F.Fab) (width 0.3))
(gr_line (start 88.94318 234.68838) (end 88.65616 234.54614)(layer F.Fab) (width 0.3))
(gr_line (start 88.65616 234.54614) (end 88.51392 234.40136)(layer F.Fab) (width 0.3))
(gr_line (start 92.94368 231.68864) (end 91.51366 231.68864)(layer F.Fab) (width 0.3))
(gr_line (start 91.51366 231.68864) (end 91.37142 233.11612)(layer F.Fab) (width 0.3))
(gr_line (start 91.37142 233.11612) (end 91.51366 232.97388)(layer F.Fab) (width 0.3))
(gr_line (start 91.51366 232.97388) (end 91.80068 232.83164)(layer F.Fab) (width 0.3))
(gr_line (start 91.80068 232.83164) (end 92.51442 232.83164)(layer F.Fab) (width 0.3))
(gr_line (start 92.51442 232.83164) (end 92.80144 232.97388)(layer F.Fab) (width 0.3))
(gr_line (start 92.80144 232.97388) (end 92.94368 233.11612)(layer F.Fab) (width 0.3))
(gr_line (start 92.94368 233.11612) (end 93.08592 233.40314)(layer F.Fab) (width 0.3))
(gr_line (start 93.08592 233.40314) (end 93.08592 234.11688)(layer F.Fab) (width 0.3))
(gr_line (start 93.08592 234.11688) (end 92.94368 234.40136)(layer F.Fab) (width 0.3))
(gr_line (start 92.94368 234.40136) (end 92.80144 234.54614)(layer F.Fab) (width 0.3))
(gr_line (start 92.80144 234.54614) (end 92.51442 234.68838)(layer F.Fab) (width 0.3))
(gr_line (start 92.51442 234.68838) (end 91.80068 234.68838)(layer F.Fab) (width 0.3))
(gr_line (start 91.80068 234.68838) (end 91.51366 234.54614)(layer F.Fab) (width 0.3))
(gr_line (start 91.51366 234.54614) (end 91.37142 234.40136)(layer F.Fab) (width 0.3))
(gr_line (start 94.22892 231.68864) (end 94.22892 232.26014)(layer F.Fab) (width 0.3))
(gr_line (start 95.37192 231.68864) (end 95.37192 232.26014)(layer F.Fab) (width 0.3))
(gr_line (start 99.79913999999999 235.83138) (end 99.65689999999999 235.68914)(layer F.Fab) (width 0.3))
(gr_line (start 99.65689999999999 235.68914) (end 99.37242000000001 235.25988)(layer F.Fab) (width 0.3))
(gr_line (start 99.37242000000001 235.25988) (end 99.22763999999999 234.97286)(layer F.Fab) (width 0.3))
(gr_line (start 99.22763999999999 234.97286) (end 99.08540000000001 234.54614)(layer F.Fab) (width 0.3))
(gr_line (start 99.08540000000001 234.54614) (end 98.94316000000001 233.82986)(layer F.Fab) (width 0.3))
(gr_line (start 98.94316000000001 233.82986) (end 98.94316000000001 233.25836)(layer F.Fab) (width 0.3))
(gr_line (start 98.94316000000001 233.25836) (end 99.08540000000001 232.54462)(layer F.Fab) (width 0.3))
(gr_line (start 99.08540000000001 232.54462) (end 99.22763999999999 232.11536)(layer F.Fab) (width 0.3))
(gr_line (start 99.22763999999999 232.11536) (end 99.37242000000001 231.83088)(layer F.Fab) (width 0.3))
(gr_line (start 99.37242000000001 231.83088) (end 99.65689999999999 231.40162)(layer F.Fab) (width 0.3))
(gr_line (start 99.65689999999999 231.40162) (end 99.79913999999999 231.25938)(layer F.Fab) (width 0.3))
(gr_line (start 102.22992 232.68686) (end 102.22992 234.68838)(layer F.Fab) (width 0.3))
(gr_line (start 101.51364 231.5464) (end 100.7999 233.68762)(layer F.Fab) (width 0.3))
(gr_line (start 100.7999 233.68762) (end 102.65664 233.68762)(layer F.Fab) (width 0.3))
(gr_line (start 106.08564 234.68838) (end 106.08564 231.68864)(layer F.Fab) (width 0.3))
(gr_line (start 107.37088 234.68838) (end 107.37088 233.11612)(layer F.Fab) (width 0.3))
(gr_line (start 107.37088 233.11612) (end 107.22864 232.83164)(layer F.Fab) (width 0.3))
(gr_line (start 107.22864 232.83164) (end 106.94416 232.68686)(layer F.Fab) (width 0.3))
(gr_line (start 106.94416 232.68686) (end 106.5149 232.68686)(layer F.Fab) (width 0.3))
(gr_line (start 106.5149 232.68686) (end 106.22788 232.83164)(layer F.Fab) (width 0.3))
(gr_line (start 106.22788 232.83164) (end 106.08564 232.97388)(layer F.Fab) (width 0.3))
(gr_line (start 109.22762 234.68838) (end 108.94314 234.54614)(layer F.Fab) (width 0.3))
(gr_line (start 108.94314 234.54614) (end 108.8009 234.40136)(layer F.Fab) (width 0.3))
(gr_line (start 108.8009 234.40136) (end 108.65612 234.11688)(layer F.Fab) (width 0.3))
(gr_line (start 108.65612 234.11688) (end 108.65612 233.25836)(layer F.Fab) (width 0.3))
(gr_line (start 108.65612 233.25836) (end 108.8009 232.97388)(layer F.Fab) (width 0.3))
(gr_line (start 108.8009 232.97388) (end 108.94314 232.83164)(layer F.Fab) (width 0.3))
(gr_line (start 108.94314 232.83164) (end 109.22762 232.68686)(layer F.Fab) (width 0.3))
(gr_line (start 109.22762 232.68686) (end 109.65688 232.68686)(layer F.Fab) (width 0.3))
(gr_line (start 109.65688 232.68686) (end 109.9439 232.83164)(layer F.Fab) (width 0.3))
(gr_line (start 109.9439 232.83164) (end 110.08614 232.97388)(layer F.Fab) (width 0.3))
(gr_line (start 110.08614 232.97388) (end 110.22838 233.25836)(layer F.Fab) (width 0.3))
(gr_line (start 110.22838 233.25836) (end 110.22838 234.11688)(layer F.Fab) (width 0.3))
(gr_line (start 110.22838 234.11688) (end 110.08614 234.40136)(layer F.Fab) (width 0.3))
(gr_line (start 110.08614 234.40136) (end 109.9439 234.54614)(layer F.Fab) (width 0.3))
(gr_line (start 109.9439 234.54614) (end 109.65688 234.68838)(layer F.Fab) (width 0.3))
(gr_line (start 109.65688 234.68838) (end 109.22762 234.68838)(layer F.Fab) (width 0.3))
(gr_line (start 111.94288 234.68838) (end 111.6584 234.54614)(layer F.Fab) (width 0.3))
(gr_line (start 111.6584 234.54614) (end 111.51362 234.25912)(layer F.Fab) (width 0.3))
(gr_line (start 111.51362 234.25912) (end 111.51362 231.68864)(layer F.Fab) (width 0.3))
(gr_line (start 114.22888 234.54614) (end 113.94186 234.68838)(layer F.Fab) (width 0.3))
(gr_line (start 113.94186 234.68838) (end 113.3729 234.68838)(layer F.Fab) (width 0.3))
(gr_line (start 113.3729 234.68838) (end 113.08588 234.54614)(layer F.Fab) (width 0.3))
(gr_line (start 113.08588 234.54614) (end 112.94364 234.25912)(layer F.Fab) (width 0.3))
(gr_line (start 112.94364 234.25912) (end 112.94364 233.11612)(layer F.Fab) (width 0.3))
(gr_line (start 112.94364 233.11612) (end 113.08588 232.83164)(layer F.Fab) (width 0.3))
(gr_line (start 113.08588 232.83164) (end 113.3729 232.68686)(layer F.Fab) (width 0.3))
(gr_line (start 113.3729 232.68686) (end 113.94186 232.68686)(layer F.Fab) (width 0.3))
(gr_line (start 113.94186 232.68686) (end 114.22888 232.83164)(layer F.Fab) (width 0.3))
(gr_line (start 114.22888 232.83164) (end 114.37112 233.11612)(layer F.Fab) (width 0.3))
(gr_line (start 114.37112 233.11612) (end 114.37112 233.40314)(layer F.Fab) (width 0.3))
(gr_line (start 114.37112 233.40314) (end 112.94364 233.68762)(layer F.Fab) (width 0.3))
(gr_line (start 115.51412 234.54614) (end 115.80114 234.68838)(layer F.Fab) (width 0.3))
(gr_line (start 115.80114 234.68838) (end 116.37264 234.68838)(layer F.Fab) (width 0.3))
(gr_line (start 116.37264 234.68838) (end 116.65712 234.54614)(layer F.Fab) (width 0.3))
(gr_line (start 116.65712 234.54614) (end 116.79936 234.25912)(layer F.Fab) (width 0.3))
(gr_line (start 116.79936 234.25912) (end 116.79936 234.11688)(layer F.Fab) (width 0.3))
(gr_line (start 116.79936 234.11688) (end 116.65712 233.82986)(layer F.Fab) (width 0.3))
(gr_line (start 116.65712 233.82986) (end 116.37264 233.68762)(layer F.Fab) (width 0.3))
(gr_line (start 116.37264 233.68762) (end 115.94338 233.68762)(layer F.Fab) (width 0.3))
(gr_line (start 115.94338 233.68762) (end 115.65636 233.54538)(layer F.Fab) (width 0.3))
(gr_line (start 115.65636 233.54538) (end 115.51412 233.25836)(layer F.Fab) (width 0.3))
(gr_line (start 115.51412 233.25836) (end 115.51412 233.11612)(layer F.Fab) (width 0.3))
(gr_line (start 115.51412 233.11612) (end 115.65636 232.83164)(layer F.Fab) (width 0.3))
(gr_line (start 115.65636 232.83164) (end 115.94338 232.68686)(layer F.Fab) (width 0.3))
(gr_line (start 115.94338 232.68686) (end 116.37264 232.68686)(layer F.Fab) (width 0.3))
(gr_line (start 116.37264 232.68686) (end 116.65712 232.83164)(layer F.Fab) (width 0.3))
(gr_line (start 117.80012 235.83138) (end 117.94236 235.68914)(layer F.Fab) (width 0.3))
(gr_line (start 117.94236 235.68914) (end 118.22938 235.25988)(layer F.Fab) (width 0.3))
(gr_line (start 118.22938 235.25988) (end 118.37162 234.97286)(layer F.Fab) (width 0.3))
(gr_line (start 118.37162 234.97286) (end 118.51386 234.54614)(layer F.Fab) (width 0.3))
(gr_line (start 118.51386 234.54614) (end 118.6561 233.82986)(layer F.Fab) (width 0.3))
(gr_line (start 118.6561 233.82986) (end 118.6561 233.25836)(layer F.Fab) (width 0.3))
(gr_line (start 118.6561 233.25836) (end 118.51386 232.54462)(layer F.Fab) (width 0.3))
(gr_line (start 118.51386 232.54462) (end 118.37162 232.11536)(layer F.Fab) (width 0.3))
(gr_line (start 118.37162 232.11536) (end 118.22938 231.83088)(layer F.Fab) (width 0.3))
(gr_line (start 118.22938 231.83088) (end 117.94236 231.40162)(layer F.Fab) (width 0.3))
(gr_line (start 117.94236 231.40162) (end 117.80012 231.25938)(layer F.Fab) (width 0.3))
(gr_line (start 49.784 235.78312) (end 53.086 239.08512)(layer F.Fab) (width 0.3))
(gr_line (start 53.086 235.78312) (end 49.784 239.08512)(layer F.Fab) (width 0.3))
(gr_line (start 51.435 235.78312) (end 51.435 239.08512)(layer F.Fab) (width 0.3))
(gr_line (start 49.784 237.43412) (end 53.086 237.43412)(layer F.Fab) (width 0.3))
(gr_line (start 55.51424 235.6485) (end 57.37098 235.6485)(layer F.Fab) (width 0.3))
(gr_line (start 57.37098 235.6485) (end 56.37276 236.7915)(layer F.Fab) (width 0.3))
(gr_line (start 56.37276 236.7915) (end 56.79948 236.7915)(layer F.Fab) (width 0.3))
(gr_line (start 56.79948 236.7915) (end 57.0865 236.93374)(layer F.Fab) (width 0.3))
(gr_line (start 57.0865 236.93374) (end 57.22874 237.07598)(layer F.Fab) (width 0.3))
(gr_line (start 57.22874 237.07598) (end 57.37098 237.363)(layer F.Fab) (width 0.3))
(gr_line (start 57.37098 237.363) (end 57.37098 238.07674)(layer F.Fab) (width 0.3))
(gr_line (start 57.37098 238.07674) (end 57.22874 238.36122)(layer F.Fab) (width 0.3))
(gr_line (start 57.22874 238.36122) (end 57.0865 238.506)(layer F.Fab) (width 0.3))
(gr_line (start 57.0865 238.506) (end 56.79948 238.64824)(layer F.Fab) (width 0.3))
(gr_line (start 56.79948 238.64824) (end 55.9435 238.64824)(layer F.Fab) (width 0.3))
(gr_line (start 55.9435 238.64824) (end 55.65648 238.506)(layer F.Fab) (width 0.3))
(gr_line (start 55.65648 238.506) (end 55.51424 238.36122)(layer F.Fab) (width 0.3))
(gr_line (start 58.65622 238.36122) (end 58.801 238.506)(layer F.Fab) (width 0.3))
(gr_line (start 58.801 238.506) (end 58.65622 238.64824)(layer F.Fab) (width 0.3))
(gr_line (start 58.65622 238.64824) (end 58.51398 238.506)(layer F.Fab) (width 0.3))
(gr_line (start 58.51398 238.506) (end 58.65622 238.36122)(layer F.Fab) (width 0.3))
(gr_line (start 58.65622 238.36122) (end 58.65622 238.64824)(layer F.Fab) (width 0.3))
(gr_line (start 59.79922 235.6485) (end 61.6585 235.6485)(layer F.Fab) (width 0.3))
(gr_line (start 61.6585 235.6485) (end 60.65774 236.7915)(layer F.Fab) (width 0.3))
(gr_line (start 60.65774 236.7915) (end 61.087 236.7915)(layer F.Fab) (width 0.3))
(gr_line (start 61.087 236.7915) (end 61.37148 236.93374)(layer F.Fab) (width 0.3))
(gr_line (start 61.37148 236.93374) (end 61.51372 237.07598)(layer F.Fab) (width 0.3))
(gr_line (start 61.51372 237.07598) (end 61.6585 237.363)(layer F.Fab) (width 0.3))
(gr_line (start 61.6585 237.363) (end 61.6585 238.07674)(layer F.Fab) (width 0.3))
(gr_line (start 61.6585 238.07674) (end 61.51372 238.36122)(layer F.Fab) (width 0.3))
(gr_line (start 61.51372 238.36122) (end 61.37148 238.506)(layer F.Fab) (width 0.3))
(gr_line (start 61.37148 238.506) (end 61.087 238.64824)(layer F.Fab) (width 0.3))
(gr_line (start 61.087 238.64824) (end 60.22848 238.64824)(layer F.Fab) (width 0.3))
(gr_line (start 60.22848 238.64824) (end 59.944 238.506)(layer F.Fab) (width 0.3))
(gr_line (start 59.944 238.506) (end 59.79922 238.36122)(layer F.Fab) (width 0.3))
(gr_line (start 63.51524 235.6485) (end 63.79972 235.6485)(layer F.Fab) (width 0.3))
(gr_line (start 63.79972 235.6485) (end 64.08674000000001 235.79074)(layer F.Fab) (width 0.3))
(gr_line (start 64.08674000000001 235.79074) (end 64.22898000000001 235.93298)(layer F.Fab) (width 0.3))
(gr_line (start 64.22898000000001 235.93298) (end 64.37121999999999 236.22)(layer F.Fab) (width 0.3))
(gr_line (start 64.37121999999999 236.22) (end 64.51345999999999 236.7915)(layer F.Fab) (width 0.3))
(gr_line (start 64.51345999999999 236.7915) (end 64.51345999999999 237.50524)(layer F.Fab) (width 0.3))
(gr_line (start 64.51345999999999 237.50524) (end 64.37121999999999 238.07674)(layer F.Fab) (width 0.3))
(gr_line (start 64.37121999999999 238.07674) (end 64.22898000000001 238.36122)(layer F.Fab) (width 0.3))
(gr_line (start 64.22898000000001 238.36122) (end 64.08674000000001 238.506)(layer F.Fab) (width 0.3))
(gr_line (start 64.08674000000001 238.506) (end 63.79972 238.64824)(layer F.Fab) (width 0.3))
(gr_line (start 63.79972 238.64824) (end 63.51524 238.64824)(layer F.Fab) (width 0.3))
(gr_line (start 63.51524 238.64824) (end 63.22822 238.506)(layer F.Fab) (width 0.3))
(gr_line (start 63.22822 238.506) (end 63.08598 238.36122)(layer F.Fab) (width 0.3))
(gr_line (start 63.08598 238.36122) (end 62.94374 238.07674)(layer F.Fab) (width 0.3))
(gr_line (start 62.94374 238.07674) (end 62.79896 237.50524)(layer F.Fab) (width 0.3))
(gr_line (start 62.79896 237.50524) (end 62.79896 236.7915)(layer F.Fab) (width 0.3))
(gr_line (start 62.79896 236.7915) (end 62.94374 236.22)(layer F.Fab) (width 0.3))
(gr_line (start 62.94374 236.22) (end 63.08598 235.93298)(layer F.Fab) (width 0.3))
(gr_line (start 63.08598 235.93298) (end 63.22822 235.79074)(layer F.Fab) (width 0.3))
(gr_line (start 63.22822 235.79074) (end 63.51524 235.6485)(layer F.Fab) (width 0.3))
(gr_line (start 65.80124000000001 238.64824) (end 65.80124000000001 236.64926)(layer F.Fab) (width 0.3))
(gr_line (start 65.80124000000001 236.93374) (end 65.94347999999999 236.7915)(layer F.Fab) (width 0.3))
(gr_line (start 65.94347999999999 236.7915) (end 66.22796 236.64926)(layer F.Fab) (width 0.3))
(gr_line (start 66.22796 236.64926) (end 66.65722 236.64926)(layer F.Fab) (width 0.3))
(gr_line (start 66.65722 236.64926) (end 66.94423999999999 236.7915)(layer F.Fab) (width 0.3))
(gr_line (start 66.94423999999999 236.7915) (end 67.08647999999999 237.07598)(layer F.Fab) (width 0.3))
(gr_line (start 67.08647999999999 237.07598) (end 67.08647999999999 238.64824)(layer F.Fab) (width 0.3))
(gr_line (start 67.08647999999999 237.07598) (end 67.22872 236.7915)(layer F.Fab) (width 0.3))
(gr_line (start 67.22872 236.7915) (end 67.51573999999999 236.64926)(layer F.Fab) (width 0.3))
(gr_line (start 67.51573999999999 236.64926) (end 67.94246 236.64926)(layer F.Fab) (width 0.3))
(gr_line (start 67.94246 236.64926) (end 68.22948 236.7915)(layer F.Fab) (width 0.3))
(gr_line (start 68.22948 236.7915) (end 68.37172 237.07598)(layer F.Fab) (width 0.3))
(gr_line (start 68.37172 237.07598) (end 68.37172 238.64824)(layer F.Fab) (width 0.3))
(gr_line (start 69.7992 238.64824) (end 69.7992 236.64926)(layer F.Fab) (width 0.3))
(gr_line (start 69.7992 236.93374) (end 69.94398 236.7915)(layer F.Fab) (width 0.3))
(gr_line (start 69.94398 236.7915) (end 70.22846 236.64926)(layer F.Fab) (width 0.3))
(gr_line (start 70.22846 236.64926) (end 70.65772 236.64926)(layer F.Fab) (width 0.3))
(gr_line (start 70.65772 236.64926) (end 70.9422 236.7915)(layer F.Fab) (width 0.3))
(gr_line (start 70.9422 236.7915) (end 71.08698 237.07598)(layer F.Fab) (width 0.3))
(gr_line (start 71.08698 237.07598) (end 71.08698 238.64824)(layer F.Fab) (width 0.3))
(gr_line (start 71.08698 237.07598) (end 71.22922 236.7915)(layer F.Fab) (width 0.3))
(gr_line (start 71.22922 236.7915) (end 71.5137 236.64926)(layer F.Fab) (width 0.3))
(gr_line (start 71.5137 236.64926) (end 71.94296 236.64926)(layer F.Fab) (width 0.3))
(gr_line (start 71.94296 236.64926) (end 72.22998 236.7915)(layer F.Fab) (width 0.3))
(gr_line (start 72.22998 236.7915) (end 72.37222 237.07598)(layer F.Fab) (width 0.3))
(gr_line (start 72.37222 237.07598) (end 72.37222 238.64824)(layer F.Fab) (width 0.3))
(gr_line (start 78.22946 235.50626) (end 75.65644 239.36198)(layer F.Fab) (width 0.3))
(gr_line (start 82.08517999999999 235.6485) (end 82.37220000000001 235.6485)(layer F.Fab) (width 0.3))
(gr_line (start 82.37220000000001 235.6485) (end 82.65667999999999 235.79074)(layer F.Fab) (width 0.3))
(gr_line (start 82.65667999999999 235.79074) (end 82.80146000000001 235.93298)(layer F.Fab) (width 0.3))
(gr_line (start 82.80146000000001 235.93298) (end 82.94370000000001 236.22)(layer F.Fab) (width 0.3))
(gr_line (start 82.94370000000001 236.22) (end 83.08593999999999 236.7915)(layer F.Fab) (width 0.3))
(gr_line (start 83.08593999999999 236.7915) (end 83.08593999999999 237.50524)(layer F.Fab) (width 0.3))
(gr_line (start 83.08593999999999 237.50524) (end 82.94370000000001 238.07674)(layer F.Fab) (width 0.3))
(gr_line (start 82.94370000000001 238.07674) (end 82.80146000000001 238.36122)(layer F.Fab) (width 0.3))
(gr_line (start 82.80146000000001 238.36122) (end 82.65667999999999 238.506)(layer F.Fab) (width 0.3))
(gr_line (start 82.65667999999999 238.506) (end 82.37220000000001 238.64824)(layer F.Fab) (width 0.3))
(gr_line (start 82.37220000000001 238.64824) (end 82.08517999999999 238.64824)(layer F.Fab) (width 0.3))
(gr_line (start 82.08517999999999 238.64824) (end 81.80070000000001 238.506)(layer F.Fab) (width 0.3))
(gr_line (start 81.80070000000001 238.506) (end 81.65846000000001 238.36122)(layer F.Fab) (width 0.3))
(gr_line (start 81.65846000000001 238.36122) (end 81.51367999999999 238.07674)(layer F.Fab) (width 0.3))
(gr_line (start 81.51367999999999 238.07674) (end 81.37144000000001 237.50524)(layer F.Fab) (width 0.3))
(gr_line (start 81.37144000000001 237.50524) (end 81.37144000000001 236.7915)(layer F.Fab) (width 0.3))
(gr_line (start 81.37144000000001 236.7915) (end 81.51367999999999 236.22)(layer F.Fab) (width 0.3))
(gr_line (start 81.51367999999999 236.22) (end 81.65846000000001 235.93298)(layer F.Fab) (width 0.3))
(gr_line (start 81.65846000000001 235.93298) (end 81.80070000000001 235.79074)(layer F.Fab) (width 0.3))
(gr_line (start 81.80070000000001 235.79074) (end 82.08517999999999 235.6485)(layer F.Fab) (width 0.3))
(gr_line (start 84.37118 238.36122) (end 84.51342 238.506)(layer F.Fab) (width 0.3))
(gr_line (start 84.51342 238.506) (end 84.37118 238.64824)(layer F.Fab) (width 0.3))
(gr_line (start 84.37118 238.64824) (end 84.22893999999999 238.506)(layer F.Fab) (width 0.3))
(gr_line (start 84.22893999999999 238.506) (end 84.37118 238.36122)(layer F.Fab) (width 0.3))
(gr_line (start 84.37118 238.36122) (end 84.37118 238.64824)(layer F.Fab) (width 0.3))
(gr_line (start 87.37092 238.64824) (end 85.65642 238.64824)(layer F.Fab) (width 0.3))
(gr_line (start 86.51494 238.64824) (end 86.51494 235.6485)(layer F.Fab) (width 0.3))
(gr_line (start 86.51494 235.6485) (end 86.22792 236.07776)(layer F.Fab) (width 0.3))
(gr_line (start 86.22792 236.07776) (end 85.94344 236.36224)(layer F.Fab) (width 0.3))
(gr_line (start 85.94344 236.36224) (end 85.65642 236.50448)(layer F.Fab) (width 0.3))
(gr_line (start 88.37168 235.6485) (end 90.22842 235.6485)(layer F.Fab) (width 0.3))
(gr_line (start 90.22842 235.6485) (end 89.22766 236.7915)(layer F.Fab) (width 0.3))
(gr_line (start 89.22766 236.7915) (end 89.65692 236.7915)(layer F.Fab) (width 0.3))
(gr_line (start 89.65692 236.7915) (end 89.94394 236.93374)(layer F.Fab) (width 0.3))
(gr_line (start 89.94394 236.93374) (end 90.08618 237.07598)(layer F.Fab) (width 0.3))
(gr_line (start 90.08618 237.07598) (end 90.22842 237.363)(layer F.Fab) (width 0.3))
(gr_line (start 90.22842 237.363) (end 90.22842 238.07674)(layer F.Fab) (width 0.3))
(gr_line (start 90.22842 238.07674) (end 90.08618 238.36122)(layer F.Fab) (width 0.3))
(gr_line (start 90.08618 238.36122) (end 89.94394 238.506)(layer F.Fab) (width 0.3))
(gr_line (start 89.94394 238.506) (end 89.65692 238.64824)(layer F.Fab) (width 0.3))
(gr_line (start 89.65692 238.64824) (end 88.80094 238.64824)(layer F.Fab) (width 0.3))
(gr_line (start 88.80094 238.64824) (end 88.51392 238.506)(layer F.Fab) (width 0.3))
(gr_line (start 88.51392 238.506) (end 88.37168 238.36122)(layer F.Fab) (width 0.3))
(gr_line (start 92.08516 235.6485) (end 92.37218 235.6485)(layer F.Fab) (width 0.3))
(gr_line (start 92.37218 235.6485) (end 92.65666 235.79074)(layer F.Fab) (width 0.3))
(gr_line (start 92.65666 235.79074) (end 92.80144 235.93298)(layer F.Fab) (width 0.3))
(gr_line (start 92.80144 235.93298) (end 92.94368 236.22)(layer F.Fab) (width 0.3))
(gr_line (start 92.94368 236.22) (end 93.08592 236.7915)(layer F.Fab) (width 0.3))
(gr_line (start 93.08592 236.7915) (end 93.08592 237.50524)(layer F.Fab) (width 0.3))
(gr_line (start 93.08592 237.50524) (end 92.94368 238.07674)(layer F.Fab) (width 0.3))
(gr_line (start 92.94368 238.07674) (end 92.80144 238.36122)(layer F.Fab) (width 0.3))
(gr_line (start 92.80144 238.36122) (end 92.65666 238.506)(layer F.Fab) (width 0.3))
(gr_line (start 92.65666 238.506) (end 92.37218 238.64824)(layer F.Fab) (width 0.3))
(gr_line (start 92.37218 238.64824) (end 92.08516 238.64824)(layer F.Fab) (width 0.3))
(gr_line (start 92.08516 238.64824) (end 91.80068 238.506)(layer F.Fab) (width 0.3))
(gr_line (start 91.80068 238.506) (end 91.65844 238.36122)(layer F.Fab) (width 0.3))
(gr_line (start 91.65844 238.36122) (end 91.51366 238.07674)(layer F.Fab) (width 0.3))
(gr_line (start 91.51366 238.07674) (end 91.37142 237.50524)(layer F.Fab) (width 0.3))
(gr_line (start 91.37142 237.50524) (end 91.37142 236.7915)(layer F.Fab) (width 0.3))
(gr_line (start 91.37142 236.7915) (end 91.51366 236.22)(layer F.Fab) (width 0.3))
(gr_line (start 91.51366 236.22) (end 91.65844 235.93298)(layer F.Fab) (width 0.3))
(gr_line (start 91.65844 235.93298) (end 91.80068 235.79074)(layer F.Fab) (width 0.3))
(gr_line (start 91.80068 235.79074) (end 92.08516 235.6485)(layer F.Fab) (width 0.3))
(gr_line (start 94.22892 235.6485) (end 94.22892 236.22)(layer F.Fab) (width 0.3))
(gr_line (start 95.37192 235.6485) (end 95.37192 236.22)(layer F.Fab) (width 0.3))
(gr_line (start 99.79913999999999 239.79124) (end 99.65689999999999 239.649)(layer F.Fab) (width 0.3))
(gr_line (start 99.65689999999999 239.649) (end 99.37242000000001 239.21974)(layer F.Fab) (width 0.3))
(gr_line (start 99.37242000000001 239.21974) (end 99.22763999999999 238.93272)(layer F.Fab) (width 0.3))
(gr_line (start 99.22763999999999 238.93272) (end 99.08540000000001 238.506)(layer F.Fab) (width 0.3))
(gr_line (start 99.08540000000001 238.506) (end 98.94316000000001 237.78972)(layer F.Fab) (width 0.3))
(gr_line (start 98.94316000000001 237.78972) (end 98.94316000000001 237.21822)(layer F.Fab) (width 0.3))
(gr_line (start 98.94316000000001 237.21822) (end 99.08540000000001 236.50448)(layer F.Fab) (width 0.3))
(gr_line (start 99.08540000000001 236.50448) (end 99.22763999999999 236.07776)(layer F.Fab) (width 0.3))
(gr_line (start 99.22763999999999 236.07776) (end 99.37242000000001 235.79074)(layer F.Fab) (width 0.3))
(gr_line (start 99.37242000000001 235.79074) (end 99.65689999999999 235.36148)(layer F.Fab) (width 0.3))
(gr_line (start 99.65689999999999 235.36148) (end 99.79913999999999 235.21924)(layer F.Fab) (width 0.3))
(gr_line (start 102.22992 235.6485) (end 101.65842 235.6485)(layer F.Fab) (width 0.3))
(gr_line (start 101.65842 235.6485) (end 101.3714 235.79074)(layer F.Fab) (width 0.3))
(gr_line (start 101.3714 235.79074) (end 101.22916 235.93298)(layer F.Fab) (width 0.3))
(gr_line (start 101.22916 235.93298) (end 100.94214 236.36224)(layer F.Fab) (width 0.3))
(gr_line (start 100.94214 236.36224) (end 100.7999 236.93374)(layer F.Fab) (width 0.3))
(gr_line (start 100.7999 236.93374) (end 100.7999 238.07674)(layer F.Fab) (width 0.3))
(gr_line (start 100.7999 238.07674) (end 100.94214 238.36122)(layer F.Fab) (width 0.3))
(gr_line (start 100.94214 238.36122) (end 101.08692 238.506)(layer F.Fab) (width 0.3))
(gr_line (start 101.08692 238.506) (end 101.3714 238.64824)(layer F.Fab) (width 0.3))
(gr_line (start 101.3714 238.64824) (end 101.9429 238.64824)(layer F.Fab) (width 0.3))
(gr_line (start 101.9429 238.64824) (end 102.22992 238.506)(layer F.Fab) (width 0.3))
(gr_line (start 102.22992 238.506) (end 102.37216 238.36122)(layer F.Fab) (width 0.3))
(gr_line (start 102.37216 238.36122) (end 102.5144 238.07674)(layer F.Fab) (width 0.3))
(gr_line (start 102.5144 238.07674) (end 102.5144 237.363)(layer F.Fab) (width 0.3))
(gr_line (start 102.5144 237.363) (end 102.37216 237.07598)(layer F.Fab) (width 0.3))
(gr_line (start 102.37216 237.07598) (end 102.22992 236.93374)(layer F.Fab) (width 0.3))
(gr_line (start 102.22992 236.93374) (end 101.9429 236.7915)(layer F.Fab) (width 0.3))
(gr_line (start 101.9429 236.7915) (end 101.3714 236.7915)(layer F.Fab) (width 0.3))
(gr_line (start 101.3714 236.7915) (end 101.08692 236.93374)(layer F.Fab) (width 0.3))
(gr_line (start 101.08692 236.93374) (end 100.94214 237.07598)(layer F.Fab) (width 0.3))
(gr_line (start 100.94214 237.07598) (end 100.7999 237.363)(layer F.Fab) (width 0.3))
(gr_line (start 106.08564 238.64824) (end 106.08564 235.6485)(layer F.Fab) (width 0.3))
(gr_line (start 107.37088 238.64824) (end 107.37088 237.07598)(layer F.Fab) (width 0.3))
(gr_line (start 107.37088 237.07598) (end 107.22864 236.7915)(layer F.Fab) (width 0.3))
(gr_line (start 107.22864 236.7915) (end 106.94416 236.64926)(layer F.Fab) (width 0.3))
(gr_line (start 106.94416 236.64926) (end 106.5149 236.64926)(layer F.Fab) (width 0.3))
(gr_line (start 106.5149 236.64926) (end 106.22788 236.7915)(layer F.Fab) (width 0.3))
(gr_line (start 106.22788 236.7915) (end 106.08564 236.93374)(layer F.Fab) (width 0.3))
(gr_line (start 109.22762 238.64824) (end 108.94314 238.506)(layer F.Fab) (width 0.3))
(gr_line (start 108.94314 238.506) (end 108.8009 238.36122)(layer F.Fab) (width 0.3))
(gr_line (start 108.8009 238.36122) (end 108.65612 238.07674)(layer F.Fab) (width 0.3))
(gr_line (start 108.65612 238.07674) (end 108.65612 237.21822)(layer F.Fab) (width 0.3))
(gr_line (start 108.65612 237.21822) (end 108.8009 236.93374)(layer F.Fab) (width 0.3))
(gr_line (start 108.8009 236.93374) (end 108.94314 236.7915)(layer F.Fab) (width 0.3))
(gr_line (start 108.94314 236.7915) (end 109.22762 236.64926)(layer F.Fab) (width 0.3))
(gr_line (start 109.22762 236.64926) (end 109.65688 236.64926)(layer F.Fab) (width 0.3))
(gr_line (start 109.65688 236.64926) (end 109.9439 236.7915)(layer F.Fab) (width 0.3))
(gr_line (start 109.9439 236.7915) (end 110.08614 236.93374)(layer F.Fab) (width 0.3))
(gr_line (start 110.08614 236.93374) (end 110.22838 237.21822)(layer F.Fab) (width 0.3))
(gr_line (start 110.22838 237.21822) (end 110.22838 238.07674)(layer F.Fab) (width 0.3))
(gr_line (start 110.22838 238.07674) (end 110.08614 238.36122)(layer F.Fab) (width 0.3))
(gr_line (start 110.08614 238.36122) (end 109.9439 238.506)(layer F.Fab) (width 0.3))
(gr_line (start 109.9439 238.506) (end 109.65688 238.64824)(layer F.Fab) (width 0.3))
(gr_line (start 109.65688 238.64824) (end 109.22762 238.64824)(layer F.Fab) (width 0.3))
(gr_line (start 111.94288 238.64824) (end 111.6584 238.506)(layer F.Fab) (width 0.3))
(gr_line (start 111.6584 238.506) (end 111.51362 238.21898)(layer F.Fab) (width 0.3))
(gr_line (start 111.51362 238.21898) (end 111.51362 235.6485)(layer F.Fab) (width 0.3))
(gr_line (start 114.22888 238.506) (end 113.94186 238.64824)(layer F.Fab) (width 0.3))
(gr_line (start 113.94186 238.64824) (end 113.3729 238.64824)(layer F.Fab) (width 0.3))
(gr_line (start 113.3729 238.64824) (end 113.08588 238.506)(layer F.Fab) (width 0.3))
(gr_line (start 113.08588 238.506) (end 112.94364 238.21898)(layer F.Fab) (width 0.3))
(gr_line (start 112.94364 238.21898) (end 112.94364 237.07598)(layer F.Fab) (width 0.3))
(gr_line (start 112.94364 237.07598) (end 113.08588 236.7915)(layer F.Fab) (width 0.3))
(gr_line (start 113.08588 236.7915) (end 113.3729 236.64926)(layer F.Fab) (width 0.3))
(gr_line (start 113.3729 236.64926) (end 113.94186 236.64926)(layer F.Fab) (width 0.3))
(gr_line (start 113.94186 236.64926) (end 114.22888 236.7915)(layer F.Fab) (width 0.3))
(gr_line (start 114.22888 236.7915) (end 114.37112 237.07598)(layer F.Fab) (width 0.3))
(gr_line (start 114.37112 237.07598) (end 114.37112 237.363)(layer F.Fab) (width 0.3))
(gr_line (start 114.37112 237.363) (end 112.94364 237.64748)(layer F.Fab) (width 0.3))
(gr_line (start 115.51412 238.506) (end 115.80114 238.64824)(layer F.Fab) (width 0.3))
(gr_line (start 115.80114 238.64824) (end 116.37264 238.64824)(layer F.Fab) (width 0.3))
(gr_line (start 116.37264 238.64824) (end 116.65712 238.506)(layer F.Fab) (width 0.3))
(gr_line (start 116.65712 238.506) (end 116.79936 238.21898)(layer F.Fab) (width 0.3))
(gr_line (start 116.79936 238.21898) (end 116.79936 238.07674)(layer F.Fab) (width 0.3))
(gr_line (start 116.79936 238.07674) (end 116.65712 237.78972)(layer F.Fab) (width 0.3))
(gr_line (start 116.65712 237.78972) (end 116.37264 237.64748)(layer F.Fab) (width 0.3))
(gr_line (start 116.37264 237.64748) (end 115.94338 237.64748)(layer F.Fab) (width 0.3))
(gr_line (start 115.94338 237.64748) (end 115.65636 237.50524)(layer F.Fab) (width 0.3))
(gr_line (start 115.65636 237.50524) (end 115.51412 237.21822)(layer F.Fab) (width 0.3))
(gr_line (start 115.51412 237.21822) (end 115.51412 237.07598)(layer F.Fab) (width 0.3))
(gr_line (start 115.51412 237.07598) (end 115.65636 236.7915)(layer F.Fab) (width 0.3))
(gr_line (start 115.65636 236.7915) (end 115.94338 236.64926)(layer F.Fab) (width 0.3))
(gr_line (start 115.94338 236.64926) (end 116.37264 236.64926)(layer F.Fab) (width 0.3))
(gr_line (start 116.37264 236.64926) (end 116.65712 236.7915)(layer F.Fab) (width 0.3))
(gr_line (start 117.80012 239.79124) (end 117.94236 239.649)(layer F.Fab) (width 0.3))
(gr_line (start 117.94236 239.649) (end 118.22938 239.21974)(layer F.Fab) (width 0.3))
(gr_line (start 118.22938 239.21974) (end 118.37162 238.93272)(layer F.Fab) (width 0.3))
(gr_line (start 118.37162 238.93272) (end 118.51386 238.506)(layer F.Fab) (width 0.3))
(gr_line (start 118.51386 238.506) (end 118.6561 237.78972)(layer F.Fab) (width 0.3))
(gr_line (start 118.6561 237.78972) (end 118.6561 237.21822)(layer F.Fab) (width 0.3))
(gr_line (start 118.6561 237.21822) (end 118.51386 236.50448)(layer F.Fab) (width 0.3))
(gr_line (start 118.51386 236.50448) (end 118.37162 236.07776)(layer F.Fab) (width 0.3))
(gr_line (start 118.37162 236.07776) (end 118.22938 235.79074)(layer F.Fab) (width 0.3))
(gr_line (start 118.22938 235.79074) (end 117.94236 235.36148)(layer F.Fab) (width 0.3))
(gr_line (start 117.94236 235.36148) (end 117.80012 235.21924)(layer F.Fab) (width 0.3))
(gr_line (start 48.73752 239.86236) (end 53.086 244.21084)(layer F.Fab) (width 0.3))
(gr_line (start 53.086 239.86236) (end 48.73752 244.21084)(layer F.Fab) (width 0.3))
(gr_line (start 52.44846 243.5733) (end 52.44846 240.49736)(layer F.Fab) (width 0.2))
(gr_line (start 52.44846 240.49736) (end 49.37506 240.49736)(layer F.Fab) (width 0.2))
(gr_line (start 49.37506 240.49736) (end 49.37506 243.5733)(layer F.Fab) (width 0.2))
(gr_line (start 49.37506 243.5733) (end 52.44846 243.5733)(layer F.Fab) (width 0.2))
(gr_line (start 57.0865 241.2492) (end 57.0865 243.25072)(layer F.Fab) (width 0.3))
(gr_line (start 56.37276 240.1062) (end 55.65648 242.24996)(layer F.Fab) (width 0.3))
(gr_line (start 55.65648 242.24996) (end 57.51576 242.24996)(layer F.Fab) (width 0.3))
(gr_line (start 58.65622 242.9637) (end 58.801 243.10594)(layer F.Fab) (width 0.3))
(gr_line (start 58.801 243.10594) (end 58.65622 243.25072)(layer F.Fab) (width 0.3))
(gr_line (start 58.65622 243.25072) (end 58.51398 243.10594)(layer F.Fab) (width 0.3))
(gr_line (start 58.51398 243.10594) (end 58.65622 242.9637)(layer F.Fab) (width 0.3))
(gr_line (start 58.65622 242.9637) (end 58.65622 243.25072)(layer F.Fab) (width 0.3))
(gr_line (start 59.79922 240.25098) (end 61.6585 240.25098)(layer F.Fab) (width 0.3))
(gr_line (start 61.6585 240.25098) (end 60.65774 241.39398)(layer F.Fab) (width 0.3))
(gr_line (start 60.65774 241.39398) (end 61.087 241.39398)(layer F.Fab) (width 0.3))
(gr_line (start 61.087 241.39398) (end 61.37148 241.53622)(layer F.Fab) (width 0.3))
(gr_line (start 61.37148 241.53622) (end 61.51372 241.67846)(layer F.Fab) (width 0.3))
(gr_line (start 61.51372 241.67846) (end 61.6585 241.96548)(layer F.Fab) (width 0.3))
(gr_line (start 61.6585 241.96548) (end 61.6585 242.67922)(layer F.Fab) (width 0.3))
(gr_line (start 61.6585 242.67922) (end 61.51372 242.9637)(layer F.Fab) (width 0.3))
(gr_line (start 61.51372 242.9637) (end 61.37148 243.10594)(layer F.Fab) (width 0.3))
(gr_line (start 61.37148 243.10594) (end 61.087 243.25072)(layer F.Fab) (width 0.3))
(gr_line (start 61.087 243.25072) (end 60.22848 243.25072)(layer F.Fab) (width 0.3))
(gr_line (start 60.22848 243.25072) (end 59.944 243.10594)(layer F.Fab) (width 0.3))
(gr_line (start 59.944 243.10594) (end 59.79922 242.9637)(layer F.Fab) (width 0.3))
(gr_line (start 64.37121999999999 240.25098) (end 62.94374 240.25098)(layer F.Fab) (width 0.3))
(gr_line (start 62.94374 240.25098) (end 62.79896 241.67846)(layer F.Fab) (width 0.3))
(gr_line (start 62.79896 241.67846) (end 62.94374 241.53622)(layer F.Fab) (width 0.3))
(gr_line (start 62.94374 241.53622) (end 63.22822 241.39398)(layer F.Fab) (width 0.3))
(gr_line (start 63.22822 241.39398) (end 63.94196 241.39398)(layer F.Fab) (width 0.3))
(gr_line (start 63.94196 241.39398) (end 64.22898000000001 241.53622)(layer F.Fab) (width 0.3))
(gr_line (start 64.22898000000001 241.53622) (end 64.37121999999999 241.67846)(layer F.Fab) (width 0.3))
(gr_line (start 64.37121999999999 241.67846) (end 64.51345999999999 241.96548)(layer F.Fab) (width 0.3))
(gr_line (start 64.51345999999999 241.96548) (end 64.51345999999999 242.67922)(layer F.Fab) (width 0.3))
(gr_line (start 64.51345999999999 242.67922) (end 64.37121999999999 242.9637)(layer F.Fab) (width 0.3))
(gr_line (start 64.37121999999999 242.9637) (end 64.22898000000001 243.10594)(layer F.Fab) (width 0.3))
(gr_line (start 64.22898000000001 243.10594) (end 63.94196 243.25072)(layer F.Fab) (width 0.3))
(gr_line (start 63.94196 243.25072) (end 63.22822 243.25072)(layer F.Fab) (width 0.3))
(gr_line (start 63.22822 243.25072) (end 62.94374 243.10594)(layer F.Fab) (width 0.3))
(gr_line (start 62.94374 243.10594) (end 62.79896 242.9637)(layer F.Fab) (width 0.3))
(gr_line (start 65.80124000000001 243.25072) (end 65.80124000000001 241.2492)(layer F.Fab) (width 0.3))
(gr_line (start 65.80124000000001 241.53622) (end 65.94347999999999 241.39398)(layer F.Fab) (width 0.3))
(gr_line (start 65.94347999999999 241.39398) (end 66.22796 241.2492)(layer F.Fab) (width 0.3))
(gr_line (start 66.22796 241.2492) (end 66.65722 241.2492)(layer F.Fab) (width 0.3))
(gr_line (start 66.65722 241.2492) (end 66.94423999999999 241.39398)(layer F.Fab) (width 0.3))
(gr_line (start 66.94423999999999 241.39398) (end 67.08647999999999 241.67846)(layer F.Fab) (width 0.3))
(gr_line (start 67.08647999999999 241.67846) (end 67.08647999999999 243.25072)(layer F.Fab) (width 0.3))
(gr_line (start 67.08647999999999 241.67846) (end 67.22872 241.39398)(layer F.Fab) (width 0.3))
(gr_line (start 67.22872 241.39398) (end 67.51573999999999 241.2492)(layer F.Fab) (width 0.3))
(gr_line (start 67.51573999999999 241.2492) (end 67.94246 241.2492)(layer F.Fab) (width 0.3))
(gr_line (start 67.94246 241.2492) (end 68.22948 241.39398)(layer F.Fab) (width 0.3))
(gr_line (start 68.22948 241.39398) (end 68.37172 241.67846)(layer F.Fab) (width 0.3))
(gr_line (start 68.37172 241.67846) (end 68.37172 243.25072)(layer F.Fab) (width 0.3))
(gr_line (start 69.7992 243.25072) (end 69.7992 241.2492)(layer F.Fab) (width 0.3))
(gr_line (start 69.7992 241.53622) (end 69.94398 241.39398)(layer F.Fab) (width 0.3))
(gr_line (start 69.94398 241.39398) (end 70.22846 241.2492)(layer F.Fab) (width 0.3))
(gr_line (start 70.22846 241.2492) (end 70.65772 241.2492)(layer F.Fab) (width 0.3))
(gr_line (start 70.65772 241.2492) (end 70.9422 241.39398)(layer F.Fab) (width 0.3))
(gr_line (start 70.9422 241.39398) (end 71.08698 241.67846)(layer F.Fab) (width 0.3))
(gr_line (start 71.08698 241.67846) (end 71.08698 243.25072)(layer F.Fab) (width 0.3))
(gr_line (start 71.08698 241.67846) (end 71.22922 241.39398)(layer F.Fab) (width 0.3))
(gr_line (start 71.22922 241.39398) (end 71.5137 241.2492)(layer F.Fab) (width 0.3))
(gr_line (start 71.5137 241.2492) (end 71.94296 241.2492)(layer F.Fab) (width 0.3))
(gr_line (start 71.94296 241.2492) (end 72.22998 241.39398)(layer F.Fab) (width 0.3))
(gr_line (start 72.22998 241.39398) (end 72.37222 241.67846)(layer F.Fab) (width 0.3))
(gr_line (start 72.37222 241.67846) (end 72.37222 243.25072)(layer F.Fab) (width 0.3))
(gr_line (start 78.22946 240.1062) (end 75.65644 243.96446)(layer F.Fab) (width 0.3))
(gr_line (start 82.08517999999999 240.25098) (end 82.37220000000001 240.25098)(layer F.Fab) (width 0.3))
(gr_line (start 82.37220000000001 240.25098) (end 82.65667999999999 240.39322)(layer F.Fab) (width 0.3))
(gr_line (start 82.65667999999999 240.39322) (end 82.80146000000001 240.53546)(layer F.Fab) (width 0.3))
(gr_line (start 82.80146000000001 240.53546) (end 82.94370000000001 240.82248)(layer F.Fab) (width 0.3))
(gr_line (start 82.94370000000001 240.82248) (end 83.08593999999999 241.39398)(layer F.Fab) (width 0.3))
(gr_line (start 83.08593999999999 241.39398) (end 83.08593999999999 242.10772)(layer F.Fab) (width 0.3))
(gr_line (start 83.08593999999999 242.10772) (end 82.94370000000001 242.67922)(layer F.Fab) (width 0.3))
(gr_line (start 82.94370000000001 242.67922) (end 82.80146000000001 242.9637)(layer F.Fab) (width 0.3))
(gr_line (start 82.80146000000001 242.9637) (end 82.65667999999999 243.10594)(layer F.Fab) (width 0.3))
(gr_line (start 82.65667999999999 243.10594) (end 82.37220000000001 243.25072)(layer F.Fab) (width 0.3))
(gr_line (start 82.37220000000001 243.25072) (end 82.08517999999999 243.25072)(layer F.Fab) (width 0.3))
(gr_line (start 82.08517999999999 243.25072) (end 81.80070000000001 243.10594)(layer F.Fab) (width 0.3))
(gr_line (start 81.80070000000001 243.10594) (end 81.65846000000001 242.9637)(layer F.Fab) (width 0.3))
(gr_line (start 81.65846000000001 242.9637) (end 81.51367999999999 242.67922)(layer F.Fab) (width 0.3))
(gr_line (start 81.51367999999999 242.67922) (end 81.37144000000001 242.10772)(layer F.Fab) (width 0.3))
(gr_line (start 81.37144000000001 242.10772) (end 81.37144000000001 241.39398)(layer F.Fab) (width 0.3))
(gr_line (start 81.37144000000001 241.39398) (end 81.51367999999999 240.82248)(layer F.Fab) (width 0.3))
(gr_line (start 81.51367999999999 240.82248) (end 81.65846000000001 240.53546)(layer F.Fab) (width 0.3))
(gr_line (start 81.65846000000001 240.53546) (end 81.80070000000001 240.39322)(layer F.Fab) (width 0.3))
(gr_line (start 81.80070000000001 240.39322) (end 82.08517999999999 240.25098)(layer F.Fab) (width 0.3))
(gr_line (start 84.37118 242.9637) (end 84.51342 243.10594)(layer F.Fab) (width 0.3))
(gr_line (start 84.51342 243.10594) (end 84.37118 243.25072)(layer F.Fab) (width 0.3))
(gr_line (start 84.37118 243.25072) (end 84.22893999999999 243.10594)(layer F.Fab) (width 0.3))
(gr_line (start 84.22893999999999 243.10594) (end 84.37118 242.9637)(layer F.Fab) (width 0.3))
(gr_line (start 84.37118 242.9637) (end 84.37118 243.25072)(layer F.Fab) (width 0.3))
(gr_line (start 87.37092 243.25072) (end 85.65642 243.25072)(layer F.Fab) (width 0.3))
(gr_line (start 86.51494 243.25072) (end 86.51494 240.25098)(layer F.Fab) (width 0.3))
(gr_line (start 86.51494 240.25098) (end 86.22792 240.6777)(layer F.Fab) (width 0.3))
(gr_line (start 86.22792 240.6777) (end 85.94344 240.96472)(layer F.Fab) (width 0.3))
(gr_line (start 85.94344 240.96472) (end 85.65642 241.10696)(layer F.Fab) (width 0.3))
(gr_line (start 88.37168 240.25098) (end 90.37066 240.25098)(layer F.Fab) (width 0.3))
(gr_line (start 90.37066 240.25098) (end 89.08542 243.25072)(layer F.Fab) (width 0.3))
(gr_line (start 93.08592 243.25072) (end 91.37142 243.25072)(layer F.Fab) (width 0.3))
(gr_line (start 92.22994 243.25072) (end 92.22994 240.25098)(layer F.Fab) (width 0.3))
(gr_line (start 92.22994 240.25098) (end 91.94292 240.6777)(layer F.Fab) (width 0.3))
(gr_line (start 91.94292 240.6777) (end 91.65844 240.96472)(layer F.Fab) (width 0.3))
(gr_line (start 91.65844 240.96472) (end 91.37142 241.10696)(layer F.Fab) (width 0.3))
(gr_line (start 94.22892 240.25098) (end 94.22892 240.82248)(layer F.Fab) (width 0.3))
(gr_line (start 95.37192 240.25098) (end 95.37192 240.82248)(layer F.Fab) (width 0.3))
(gr_line (start 99.79913999999999 244.39372) (end 99.65689999999999 244.24894)(layer F.Fab) (width 0.3))
(gr_line (start 99.65689999999999 244.24894) (end 99.37242000000001 243.82222)(layer F.Fab) (width 0.3))
(gr_line (start 99.37242000000001 243.82222) (end 99.22763999999999 243.5352)(layer F.Fab) (width 0.3))
(gr_line (start 99.22763999999999 243.5352) (end 99.08540000000001 243.10594)(layer F.Fab) (width 0.3))
(gr_line (start 99.08540000000001 243.10594) (end 98.94316000000001 242.3922)(layer F.Fab) (width 0.3))
(gr_line (start 98.94316000000001 242.3922) (end 98.94316000000001 241.8207)(layer F.Fab) (width 0.3))
(gr_line (start 98.94316000000001 241.8207) (end 99.08540000000001 241.10696)(layer F.Fab) (width 0.3))
(gr_line (start 99.08540000000001 241.10696) (end 99.22763999999999 240.6777)(layer F.Fab) (width 0.3))
(gr_line (start 99.22763999999999 240.6777) (end 99.37242000000001 240.39322)(layer F.Fab) (width 0.3))
(gr_line (start 99.37242000000001 240.39322) (end 99.65689999999999 239.96396)(layer F.Fab) (width 0.3))
(gr_line (start 99.65689999999999 239.96396) (end 99.79913999999999 239.82172)(layer F.Fab) (width 0.3))
(gr_line (start 102.5144 243.25072) (end 100.7999 243.25072)(layer F.Fab) (width 0.3))
(gr_line (start 101.65842 243.25072) (end 101.65842 240.25098)(layer F.Fab) (width 0.3))
(gr_line (start 101.65842 240.25098) (end 101.3714 240.6777)(layer F.Fab) (width 0.3))
(gr_line (start 101.3714 240.6777) (end 101.08692 240.96472)(layer F.Fab) (width 0.3))
(gr_line (start 101.08692 240.96472) (end 100.7999 241.10696)(layer F.Fab) (width 0.3))
(gr_line (start 105.3719 243.25072) (end 103.6574 243.25072)(layer F.Fab) (width 0.3))
(gr_line (start 104.51338 243.25072) (end 104.51338 240.25098)(layer F.Fab) (width 0.3))
(gr_line (start 104.51338 240.25098) (end 104.2289 240.6777)(layer F.Fab) (width 0.3))
(gr_line (start 104.2289 240.6777) (end 103.94188 240.96472)(layer F.Fab) (width 0.3))
(gr_line (start 103.94188 240.96472) (end 103.6574 241.10696)(layer F.Fab) (width 0.3))
(gr_line (start 108.94314 243.25072) (end 108.94314 240.25098)(layer F.Fab) (width 0.3))
(gr_line (start 110.22838 243.25072) (end 110.22838 241.67846)(layer F.Fab) (width 0.3))
(gr_line (start 110.22838 241.67846) (end 110.08614 241.39398)(layer F.Fab) (width 0.3))
(gr_line (start 110.08614 241.39398) (end 109.79912 241.2492)(layer F.Fab) (width 0.3))
(gr_line (start 109.79912 241.2492) (end 109.3724 241.2492)(layer F.Fab) (width 0.3))
(gr_line (start 109.3724 241.2492) (end 109.08538 241.39398)(layer F.Fab) (width 0.3))
(gr_line (start 109.08538 241.39398) (end 108.94314 241.53622)(layer F.Fab) (width 0.3))
(gr_line (start 112.08512 243.25072) (end 111.80064 243.10594)(layer F.Fab) (width 0.3))
(gr_line (start 111.80064 243.10594) (end 111.6584 242.9637)(layer F.Fab) (width 0.3))
(gr_line (start 111.6584 242.9637) (end 111.51362 242.67922)(layer F.Fab) (width 0.3))
(gr_line (start 111.51362 242.67922) (end 111.51362 241.8207)(layer F.Fab) (width 0.3))
(gr_line (start 111.51362 241.8207) (end 111.6584 241.53622)(layer F.Fab) (width 0.3))
(gr_line (start 111.6584 241.53622) (end 111.80064 241.39398)(layer F.Fab) (width 0.3))
(gr_line (start 111.80064 241.39398) (end 112.08512 241.2492)(layer F.Fab) (width 0.3))
(gr_line (start 112.08512 241.2492) (end 112.51438 241.2492)(layer F.Fab) (width 0.3))
(gr_line (start 112.51438 241.2492) (end 112.8014 241.39398)(layer F.Fab) (width 0.3))
(gr_line (start 112.8014 241.39398) (end 112.94364 241.53622)(layer F.Fab) (width 0.3))
(gr_line (start 112.94364 241.53622) (end 113.08588 241.8207)(layer F.Fab) (width 0.3))
(gr_line (start 113.08588 241.8207) (end 113.08588 242.67922)(layer F.Fab) (width 0.3))
(gr_line (start 113.08588 242.67922) (end 112.94364 242.9637)(layer F.Fab) (width 0.3))
(gr_line (start 112.94364 242.9637) (end 112.8014 243.10594)(layer F.Fab) (width 0.3))
(gr_line (start 112.8014 243.10594) (end 112.51438 243.25072)(layer F.Fab) (width 0.3))
(gr_line (start 112.51438 243.25072) (end 112.08512 243.25072)(layer F.Fab) (width 0.3))
(gr_line (start 114.80038 243.25072) (end 114.51336 243.10594)(layer F.Fab) (width 0.3))
(gr_line (start 114.51336 243.10594) (end 114.37112 242.82146)(layer F.Fab) (width 0.3))
(gr_line (start 114.37112 242.82146) (end 114.37112 240.25098)(layer F.Fab) (width 0.3))
(gr_line (start 117.08638 243.10594) (end 116.79936 243.25072)(layer F.Fab) (width 0.3))
(gr_line (start 116.79936 243.25072) (end 116.22786 243.25072)(layer F.Fab) (width 0.3))
(gr_line (start 116.22786 243.25072) (end 115.94338 243.10594)(layer F.Fab) (width 0.3))
(gr_line (start 115.94338 243.10594) (end 115.80114 242.82146)(layer F.Fab) (width 0.3))
(gr_line (start 115.80114 242.82146) (end 115.80114 241.67846)(layer F.Fab) (width 0.3))
(gr_line (start 115.80114 241.67846) (end 115.94338 241.39398)(layer F.Fab) (width 0.3))
(gr_line (start 115.94338 241.39398) (end 116.22786 241.2492)(layer F.Fab) (width 0.3))
(gr_line (start 116.22786 241.2492) (end 116.79936 241.2492)(layer F.Fab) (width 0.3))
(gr_line (start 116.79936 241.2492) (end 117.08638 241.39398)(layer F.Fab) (width 0.3))
(gr_line (start 117.08638 241.39398) (end 117.22862 241.67846)(layer F.Fab) (width 0.3))
(gr_line (start 117.22862 241.67846) (end 117.22862 241.96548)(layer F.Fab) (width 0.3))
(gr_line (start 117.22862 241.96548) (end 115.80114 242.24996)(layer F.Fab) (width 0.3))
(gr_line (start 118.37162 243.10594) (end 118.6561 243.25072)(layer F.Fab) (width 0.3))
(gr_line (start 118.6561 243.25072) (end 119.2276 243.25072)(layer F.Fab) (width 0.3))
(gr_line (start 119.2276 243.25072) (end 119.51462 243.10594)(layer F.Fab) (width 0.3))
(gr_line (start 119.51462 243.10594) (end 119.65686 242.82146)(layer F.Fab) (width 0.3))
(gr_line (start 119.65686 242.82146) (end 119.65686 242.67922)(layer F.Fab) (width 0.3))
(gr_line (start 119.65686 242.67922) (end 119.51462 242.3922)(layer F.Fab) (width 0.3))
(gr_line (start 119.51462 242.3922) (end 119.2276 242.24996)(layer F.Fab) (width 0.3))
(gr_line (start 119.2276 242.24996) (end 118.80088 242.24996)(layer F.Fab) (width 0.3))
(gr_line (start 118.80088 242.24996) (end 118.51386 242.10772)(layer F.Fab) (width 0.3))
(gr_line (start 118.51386 242.10772) (end 118.37162 241.8207)(layer F.Fab) (width 0.3))
(gr_line (start 118.37162 241.8207) (end 118.37162 241.67846)(layer F.Fab) (width 0.3))
(gr_line (start 118.37162 241.67846) (end 118.51386 241.39398)(layer F.Fab) (width 0.3))
(gr_line (start 118.51386 241.39398) (end 118.80088 241.2492)(layer F.Fab) (width 0.3))
(gr_line (start 118.80088 241.2492) (end 119.2276 241.2492)(layer F.Fab) (width 0.3))
(gr_line (start 119.2276 241.2492) (end 119.51462 241.39398)(layer F.Fab) (width 0.3))
(gr_line (start 120.65762 244.39372) (end 120.79986 244.24894)(layer F.Fab) (width 0.3))
(gr_line (start 120.79986 244.24894) (end 121.08688 243.82222)(layer F.Fab) (width 0.3))
(gr_line (start 121.08688 243.82222) (end 121.22912 243.5352)(layer F.Fab) (width 0.3))
(gr_line (start 121.22912 243.5352) (end 121.37136 243.10594)(layer F.Fab) (width 0.3))
(gr_line (start 121.37136 243.10594) (end 121.5136 242.3922)(layer F.Fab) (width 0.3))
(gr_line (start 121.5136 242.3922) (end 121.5136 241.8207)(layer F.Fab) (width 0.3))
(gr_line (start 121.5136 241.8207) (end 121.37136 241.10696)(layer F.Fab) (width 0.3))
(gr_line (start 121.37136 241.10696) (end 121.22912 240.6777)(layer F.Fab) (width 0.3))
(gr_line (start 121.22912 240.6777) (end 121.08688 240.39322)(layer F.Fab) (width 0.3))
(gr_line (start 121.08688 240.39322) (end 120.79986 239.96396)(layer F.Fab) (width 0.3))
(gr_line (start 120.79986 239.96396) (end 120.65762 239.82172)(layer F.Fab) (width 0.3))
(gr_line (start 70.485 168.0845) (end 69.46899999999999 168.0845)(layer Dwgs.User) (width 0.8128))
(gr_line (start 70.485 173.5709) (end 69.46899999999999 173.5709)(layer Dwgs.User) (width 0.8128))
(gr_line (start 70.485 176.3141) (end 69.46899999999999 176.3141)(layer Dwgs.User) (width 0.8128))
(gr_line (start 67.94499999999999 174.9425) (end 66.929 174.9425)(layer Dwgs.User) (width 0.8128))
(gr_line (start 67.94499999999999 172.1993) (end 66.929 172.1993)(layer Dwgs.User) (width 0.8128))
(gr_line (start 67.94499999999999 166.7129) (end 66.929 166.7129)(layer Dwgs.User) (width 0.8128))
(gr_line (start 70.485 162.5981) (end 69.46899999999999 162.5981)(layer Dwgs.User) (width 0.8128))
(gr_line (start 67.94499999999999 158.4833) (end 66.929 158.4833)(layer Dwgs.User) (width 0.8128))
(gr_line (start 70.485 157.1117) (end 69.46899999999999 157.1117)(layer Dwgs.User) (width 0.8128))
(gr_line (start 67.94499999999999 161.2265) (end 66.929 161.2265)(layer Dwgs.User) (width 0.8128))
(gr_line (start 70.485 159.8549) (end 69.46899999999999 159.8549)(layer Dwgs.User) (width 0.8128))
(gr_line (start 67.94499999999999 163.9697) (end 66.929 163.9697)(layer Dwgs.User) (width 0.8128))
(gr_line (start 70.485 165.3413) (end 69.46899999999999 165.3413)(layer Dwgs.User) (width 0.8128))
(gr_line (start 67.94499999999999 169.4561) (end 66.929 169.4561)(layer Dwgs.User) (width 0.8128))
(gr_line (start 70.485 170.8277) (end 69.46899999999999 170.8277)(layer Dwgs.User) (width 0.8128))
(gr_line (start 189.31128 81.8515) (end 191.34328 81.8515)(layer Dwgs.User) (width 0.1524))
(gr_line (start 191.85128 81.8515) (end 193.88328 81.8515)(layer Dwgs.User) (width 0.1524))
(gr_line (start 194.39128 81.8515) (end 196.42328 81.8515)(layer Dwgs.User) (width 0.1524))
(gr_line (start 196.93128 81.8515) (end 198.96328 81.8515)(layer Dwgs.User) (width 0.1524))
(gr_line (start 191.85128 89.47150000000001) (end 193.88328 89.47150000000001)(layer Dwgs.User) (width 0.1524))
(gr_line (start 194.39128 89.47150000000001) (end 196.42328 89.47150000000001)(layer Dwgs.User) (width 0.1524))
(gr_line (start 196.93128 89.47150000000001) (end 198.96328 89.47150000000001)(layer Dwgs.User) (width 0.1524))
(gr_line (start 201.50328 89.47150000000001) (end 199.47128 89.47150000000001)(layer Dwgs.User) (width 0.1524))
(gr_line (start 199.47128 81.8515) (end 201.50328 81.8515)(layer Dwgs.User) (width 0.1524))
(gr_line (start 202.01128 81.8515) (end 204.04328 81.8515)(layer Dwgs.User) (width 0.1524))
(gr_line (start 204.55128 81.8515) (end 206.58328 81.8515)(layer Dwgs.User) (width 0.1524))
(gr_line (start 207.09128 81.8515) (end 209.12328 81.8515)(layer Dwgs.User) (width 0.1524))
(gr_line (start 202.01128 89.47150000000001) (end 204.04328 89.47150000000001)(layer Dwgs.User) (width 0.1524))
(gr_line (start 204.55128 89.47150000000001) (end 206.58328 89.47150000000001)(layer Dwgs.User) (width 0.1524))
(gr_line (start 207.09128 89.47150000000001) (end 209.12328 89.47150000000001)(layer Dwgs.User) (width 0.1524))
(gr_line (start 122.34926 81.8515) (end 124.38126 81.8515)(layer Dwgs.User) (width 0.1524))
(gr_line (start 124.88926 81.8515) (end 126.92126 81.8515)(layer Dwgs.User) (width 0.1524))
(gr_line (start 127.42926 81.8515) (end 129.46126 81.8515)(layer Dwgs.User) (width 0.1524))
(gr_line (start 129.96926 81.8515) (end 132.00126 81.8515)(layer Dwgs.User) (width 0.1524))
(gr_line (start 124.88926 89.47150000000001) (end 126.92126 89.47150000000001)(layer Dwgs.User) (width 0.1524))
(gr_line (start 127.42926 89.47150000000001) (end 129.46126 89.47150000000001)(layer Dwgs.User) (width 0.1524))
(gr_line (start 129.96926 89.47150000000001) (end 132.00126 89.47150000000001)(layer Dwgs.User) (width 0.1524))
(gr_line (start 134.54126 89.47150000000001) (end 132.50926 89.47150000000001)(layer Dwgs.User) (width 0.1524))
(gr_line (start 132.50926 81.8515) (end 134.54126 81.8515)(layer Dwgs.User) (width 0.1524))
(gr_line (start 135.04926 81.8515) (end 137.08126 81.8515)(layer Dwgs.User) (width 0.1524))
(gr_line (start 137.58926 81.8515) (end 139.62126 81.8515)(layer Dwgs.User) (width 0.1524))
(gr_line (start 140.12926 81.8515) (end 142.16126 81.8515)(layer Dwgs.User) (width 0.1524))
(gr_line (start 135.04926 89.47150000000001) (end 137.08126 89.47150000000001)(layer Dwgs.User) (width 0.1524))
(gr_line (start 137.58926 89.47150000000001) (end 139.62126 89.47150000000001)(layer Dwgs.User) (width 0.1524))
(gr_line (start 140.12926 89.47150000000001) (end 142.16126 89.47150000000001)(layer Dwgs.User) (width 0.1524))
(gr_line (start 141.8844 184.7215) (end 139.8524 184.7215)(layer Dwgs.User) (width 0.1524))
(gr_line (start 139.3444 184.7215) (end 137.3124 184.7215)(layer Dwgs.User) (width 0.1524))
(gr_line (start 136.8044 184.7215) (end 134.7724 184.7215)(layer Dwgs.User) (width 0.1524))
(gr_line (start 134.2644 184.7215) (end 132.2324 184.7215)(layer Dwgs.User) (width 0.1524))
(gr_line (start 139.3444 177.1015) (end 137.3124 177.1015)(layer Dwgs.User) (width 0.1524))
(gr_line (start 136.8044 177.1015) (end 134.7724 177.1015)(layer Dwgs.User) (width 0.1524))
(gr_line (start 134.2644 177.1015) (end 132.2324 177.1015)(layer Dwgs.User) (width 0.1524))
(gr_line (start 129.6924 177.1015) (end 131.7244 177.1015)(layer Dwgs.User) (width 0.1524))
(gr_line (start 131.7244 184.7215) (end 129.6924 184.7215)(layer Dwgs.User) (width 0.1524))
(gr_line (start 129.1844 184.7215) (end 127.1524 184.7215)(layer Dwgs.User) (width 0.1524))
(gr_line (start 126.6444 184.7215) (end 124.6124 184.7215)(layer Dwgs.User) (width 0.1524))
(gr_line (start 124.1044 184.7215) (end 122.0724 184.7215)(layer Dwgs.User) (width 0.1524))
(gr_line (start 129.1844 177.1015) (end 127.1524 177.1015)(layer Dwgs.User) (width 0.1524))
(gr_line (start 126.6444 177.1015) (end 124.6124 177.1015)(layer Dwgs.User) (width 0.1524))
(gr_line (start 124.1044 177.1015) (end 122.0724 177.1015)(layer Dwgs.User) (width 0.1524))
(gr_line (start 209.3468 184.7215) (end 207.3148 184.7215)(layer Dwgs.User) (width 0.1524))
(gr_line (start 206.8068 184.7215) (end 204.7748 184.7215)(layer Dwgs.User) (width 0.1524))
(gr_line (start 204.2668 184.7215) (end 202.2348 184.7215)(layer Dwgs.User) (width 0.1524))
(gr_line (start 201.7268 184.7215) (end 199.6948 184.7215)(layer Dwgs.User) (width 0.1524))
(gr_line (start 206.8068 177.1015) (end 204.7748 177.1015)(layer Dwgs.User) (width 0.1524))
(gr_line (start 204.2668 177.1015) (end 202.2348 177.1015)(layer Dwgs.User) (width 0.1524))
(gr_line (start 201.7268 177.1015) (end 199.6948 177.1015)(layer Dwgs.User) (width 0.1524))
(gr_line (start 197.1548 177.1015) (end 199.1868 177.1015)(layer Dwgs.User) (width 0.1524))
(gr_line (start 199.1868 184.7215) (end 197.1548 184.7215)(layer Dwgs.User) (width 0.1524))
(gr_line (start 196.6468 184.7215) (end 194.6148 184.7215)(layer Dwgs.User) (width 0.1524))
(gr_line (start 194.1068 184.7215) (end 192.0748 184.7215)(layer Dwgs.User) (width 0.1524))
(gr_line (start 191.5668 184.7215) (end 189.5348 184.7215)(layer Dwgs.User) (width 0.1524))
(gr_line (start 196.6468 177.1015) (end 194.6148 177.1015)(layer Dwgs.User) (width 0.1524))
(gr_line (start 194.1068 177.1015) (end 192.0748 177.1015)(layer Dwgs.User) (width 0.1524))
(gr_line (start 191.5668 177.1015) (end 189.5348 177.1015)(layer Dwgs.User) (width 0.1524))
(gr_line (start 96.8629 73.97242) (end 98.86442 71.9709)(layer Dwgs.User) (width 0.254))
(gr_line (start 96.8629 78.17104) (end 98.86442 80.17256)(layer Dwgs.User) (width 0.254))
(gr_line (start 103.06304 80.17256) (end 105.06456 78.17104)(layer Dwgs.User) (width 0.254))
(gr_line (start 103.06304 71.9709) (end 105.06456 73.97242)(layer Dwgs.User) (width 0.254))
(gr_line (start 100.0252 78.25232) (end 100.10648 78.28026)(layer Dwgs.User) (width 0.04877))
(gr_line (start 100.10648 78.28026) (end 100.13442 78.3082)(layer Dwgs.User) (width 0.04877))
(gr_line (start 100.13442 78.3082) (end 100.16236 78.36408)(layer Dwgs.User) (width 0.04877))
(gr_line (start 100.16236 78.36408) (end 100.16236 78.44535999999999)(layer Dwgs.User) (width 0.04877))
(gr_line (start 100.16236 78.44535999999999) (end 100.13442 78.50124)(layer Dwgs.User) (width 0.04877))
(gr_line (start 100.13442 78.50124) (end 100.10648 78.52918)(layer Dwgs.User) (width 0.04877))
(gr_line (start 100.10648 78.52918) (end 100.05314 78.55712)(layer Dwgs.User) (width 0.04877))
(gr_line (start 100.05314 78.55712) (end 99.83216 78.55712)(layer Dwgs.User) (width 0.04877))
(gr_line (start 99.83216 78.55712) (end 99.83216 77.97799999999999)(layer Dwgs.User) (width 0.04877))
(gr_line (start 99.83216 77.97799999999999) (end 100.0252 77.97799999999999)(layer Dwgs.User) (width 0.04877))
(gr_line (start 100.0252 77.97799999999999) (end 100.08108 78.00594)(layer Dwgs.User) (width 0.04877))
(gr_line (start 100.08108 78.00594) (end 100.10648 78.03388)(layer Dwgs.User) (width 0.04877))
(gr_line (start 100.10648 78.03388) (end 100.13442 78.08722)(layer Dwgs.User) (width 0.04877))
(gr_line (start 100.13442 78.08722) (end 100.13442 78.1431)(layer Dwgs.User) (width 0.04877))
(gr_line (start 100.13442 78.1431) (end 100.10648 78.19898000000001)(layer Dwgs.User) (width 0.04877))
(gr_line (start 100.10648 78.19898000000001) (end 100.08108 78.22692000000001)(layer Dwgs.User) (width 0.04877))
(gr_line (start 100.08108 78.22692000000001) (end 100.0252 78.25232)(layer Dwgs.User) (width 0.04877))
(gr_line (start 100.0252 78.25232) (end 99.83216 78.25232)(layer Dwgs.User) (width 0.04877))
(gr_line (start 100.3554 77.97799999999999) (end 100.71354 77.97799999999999)(layer Dwgs.User) (width 0.04877))
(gr_line (start 100.71354 77.97799999999999) (end 100.5205 78.19898000000001)(layer Dwgs.User) (width 0.04877))
(gr_line (start 100.5205 78.19898000000001) (end 100.60432 78.19898000000001)(layer Dwgs.User) (width 0.04877))
(gr_line (start 100.60432 78.19898000000001) (end 100.6602 78.22692000000001)(layer Dwgs.User) (width 0.04877))
(gr_line (start 100.6602 78.22692000000001) (end 100.6856 78.25232)(layer Dwgs.User) (width 0.04877))
(gr_line (start 100.6856 78.25232) (end 100.71354 78.3082)(layer Dwgs.User) (width 0.04877))
(gr_line (start 100.71354 78.3082) (end 100.71354 78.44535999999999)(layer Dwgs.User) (width 0.04877))
(gr_line (start 100.71354 78.44535999999999) (end 100.6856 78.50124)(layer Dwgs.User) (width 0.04877))
(gr_line (start 100.6856 78.50124) (end 100.6602 78.52918)(layer Dwgs.User) (width 0.04877))
(gr_line (start 100.6602 78.52918) (end 100.60432 78.55712)(layer Dwgs.User) (width 0.04877))
(gr_line (start 100.60432 78.55712) (end 100.43922 78.55712)(layer Dwgs.User) (width 0.04877))
(gr_line (start 100.43922 78.55712) (end 100.38334 78.52918)(layer Dwgs.User) (width 0.04877))
(gr_line (start 100.38334 78.52918) (end 100.3554 78.50124)(layer Dwgs.User) (width 0.04877))
(gr_line (start 101.23932 77.97799999999999) (end 100.96246 77.97799999999999)(layer Dwgs.User) (width 0.04877))
(gr_line (start 100.96246 77.97799999999999) (end 100.93452 78.25232)(layer Dwgs.User) (width 0.04877))
(gr_line (start 100.93452 78.25232) (end 100.96246 78.22692000000001)(layer Dwgs.User) (width 0.04877))
(gr_line (start 100.96246 78.22692000000001) (end 101.01834 78.19898000000001)(layer Dwgs.User) (width 0.04877))
(gr_line (start 101.01834 78.19898000000001) (end 101.1555 78.19898000000001)(layer Dwgs.User) (width 0.04877))
(gr_line (start 101.1555 78.19898000000001) (end 101.21138 78.22692000000001)(layer Dwgs.User) (width 0.04877))
(gr_line (start 101.21138 78.22692000000001) (end 101.23932 78.25232)(layer Dwgs.User) (width 0.04877))
(gr_line (start 101.23932 78.25232) (end 101.26472 78.3082)(layer Dwgs.User) (width 0.04877))
(gr_line (start 101.26472 78.3082) (end 101.26472 78.44535999999999)(layer Dwgs.User) (width 0.04877))
(gr_line (start 101.26472 78.44535999999999) (end 101.23932 78.50124)(layer Dwgs.User) (width 0.04877))
(gr_line (start 101.23932 78.50124) (end 101.21138 78.52918)(layer Dwgs.User) (width 0.04877))
(gr_line (start 101.21138 78.52918) (end 101.1555 78.55712)(layer Dwgs.User) (width 0.04877))
(gr_line (start 101.1555 78.55712) (end 101.01834 78.55712)(layer Dwgs.User) (width 0.04877))
(gr_line (start 101.01834 78.55712) (end 100.96246 78.52918)(layer Dwgs.User) (width 0.04877))
(gr_line (start 100.96246 78.52918) (end 100.93452 78.50124)(layer Dwgs.User) (width 0.04877))
(gr_line (start 101.9556 78.55712) (end 101.9556 77.97799999999999)(layer Dwgs.User) (width 0.04877))
(gr_line (start 101.9556 77.97799999999999) (end 102.2858 78.55712)(layer Dwgs.User) (width 0.04877))
(gr_line (start 102.2858 78.55712) (end 102.2858 77.97799999999999)(layer Dwgs.User) (width 0.04877))
(gr_line (start 102.80904 77.97799999999999) (end 102.69982 77.97799999999999)(layer Dwgs.User) (width 0.04877))
(gr_line (start 102.69982 77.97799999999999) (end 102.64394 78.00594)(layer Dwgs.User) (width 0.04877))
(gr_line (start 102.64394 78.00594) (end 102.616 78.03388)(layer Dwgs.User) (width 0.04877))
(gr_line (start 102.616 78.03388) (end 102.56266 78.11516)(layer Dwgs.User) (width 0.04877))
(gr_line (start 102.56266 78.11516) (end 102.53472 78.22692000000001)(layer Dwgs.User) (width 0.04877))
(gr_line (start 102.53472 78.22692000000001) (end 102.53472 78.44535999999999)(layer Dwgs.User) (width 0.04877))
(gr_line (start 102.53472 78.44535999999999) (end 102.56266 78.50124)(layer Dwgs.User) (width 0.04877))
(gr_line (start 102.56266 78.50124) (end 102.5906 78.52918)(layer Dwgs.User) (width 0.04877))
(gr_line (start 102.5906 78.52918) (end 102.64394 78.55712)(layer Dwgs.User) (width 0.04877))
(gr_line (start 102.64394 78.55712) (end 102.7557 78.55712)(layer Dwgs.User) (width 0.04877))
(gr_line (start 102.7557 78.55712) (end 102.80904 78.52918)(layer Dwgs.User) (width 0.04877))
(gr_line (start 102.80904 78.52918) (end 102.83698 78.50124)(layer Dwgs.User) (width 0.04877))
(gr_line (start 102.83698 78.50124) (end 102.86492 78.44535999999999)(layer Dwgs.User) (width 0.04877))
(gr_line (start 102.86492 78.44535999999999) (end 102.86492 78.3082)(layer Dwgs.User) (width 0.04877))
(gr_line (start 102.86492 78.3082) (end 102.83698 78.25232)(layer Dwgs.User) (width 0.04877))
(gr_line (start 102.83698 78.25232) (end 102.80904 78.22692000000001)(layer Dwgs.User) (width 0.04877))
(gr_line (start 102.80904 78.22692000000001) (end 102.7557 78.19898000000001)(layer Dwgs.User) (width 0.04877))
(gr_line (start 102.7557 78.19898000000001) (end 102.64394 78.19898000000001)(layer Dwgs.User) (width 0.04877))
(gr_line (start 102.64394 78.19898000000001) (end 102.5906 78.22692000000001)(layer Dwgs.User) (width 0.04877))
(gr_line (start 102.5906 78.22692000000001) (end 102.56266 78.25232)(layer Dwgs.User) (width 0.04877))
(gr_line (start 102.56266 78.25232) (end 102.53472 78.3082)(layer Dwgs.User) (width 0.04877))
(gr_line (start 103.4161 78.55712) (end 103.0859 78.55712)(layer Dwgs.User) (width 0.04877))
(gr_line (start 103.251 78.55712) (end 103.251 77.97799999999999)(layer Dwgs.User) (width 0.04877))
(gr_line (start 103.251 77.97799999999999) (end 103.19512 78.05928)(layer Dwgs.User) (width 0.04877))
(gr_line (start 103.19512 78.05928) (end 103.14178 78.11516)(layer Dwgs.User) (width 0.04877))
(gr_line (start 103.14178 78.11516) (end 103.0859 78.1431)(layer Dwgs.User) (width 0.04877))
(gr_line (start 59.99988 95.1484) (end 86.5378 95.1484)(layer Edge.Cuts) (width 0.15))
(gr_line (start 86.5378 95.1484) (end 86.5378 110.2995)(layer Edge.Cuts) (width 0.15))
(gr_line (start 86.5378 110.2995) (end 59.99988 110.2995)(layer Edge.Cuts) (width 0.15))
(gr_line (start 60.706 136.86282) (end 60.833 136.90346)(layer Edge.Cuts) (width 0.15))
(gr_line (start 59.99988 137.668) (end 59.99988 121.99874)(layer Edge.Cuts) (width 0.15))
(gr_line (start 86.4743 136.99998) (end 59.99988 136.99998)(layer Edge.Cuts) (width 0.15))
(gr_line (start 86.4743 121.89968) (end 86.4743 136.99998)(layer Edge.Cuts) (width 0.15))
(gr_line (start 59.99988 121.89968) (end 86.4743 121.89968)(layer Edge.Cuts) (width 0.15))
(gr_circle (center 163.195 134.62) (end 163.195 134.62)(layer Edge.Cuts) (width 0.15))
(gr_line (start 163.19246 134.62) (end 163.195 134.62)(layer Edge.Cuts) (width 0.15))
(gr_line (start 163.195 134.61746) (end 163.195 134.62)(layer Edge.Cuts) (width 0.15))
(gr_circle (center -81.27746 96.52) (end -81.27746 96.52)(layer Edge.Cuts) (width 0.15))
(gr_line (start -81.28 96.52) (end -81.27746 96.52)(layer Edge.Cuts) (width 0.15))
(gr_line (start -81.28 96.51746) (end -81.28 96.52)(layer Edge.Cuts) (width 0.15))
(gr_circle (center 208.915 130.81) (end 208.915 130.81)(layer Edge.Cuts) (width 0.15))
(gr_line (start 208.91246 130.81) (end 208.915 130.81)(layer Edge.Cuts) (width 0.15))
(gr_line (start 208.915 130.80746) (end 208.915 130.81)(layer Edge.Cuts) (width 0.15))
(gr_circle (center 76.2 189.23) (end 76.2 189.23)(layer Edge.Cuts) (width 0.15))
(gr_line (start 76.19746000000001 189.23) (end 76.2 189.23)(layer Edge.Cuts) (width 0.15))
(gr_line (start 76.2 189.22746) (end 76.2 189.23)(layer Edge.Cuts) (width 0.15))
(gr_circle (center 77.47 69.84999999999999) (end 77.47 69.84999999999999)(layer Edge.Cuts) (width 0.15))
(gr_line (start 77.46746 69.84999999999999) (end 77.47 69.84999999999999)(layer Edge.Cuts) (width 0.15))
(gr_line (start 77.47 69.84746) (end 77.47 69.84999999999999)(layer Edge.Cuts) (width 0.15))
(gr_circle (center 77.47 69.84999999999999) (end 77.47 69.84999999999999)(layer Edge.Cuts) (width 0.15))
(gr_line (start 77.46746 69.84999999999999) (end 77.47 69.84999999999999)(layer Edge.Cuts) (width 0.15))
(gr_line (start 77.47 69.84746) (end 77.47 69.84999999999999)(layer Edge.Cuts) (width 0.15))
(gr_circle (center 77.47 69.84999999999999) (end 77.47 69.84999999999999)(layer Edge.Cuts) (width 0.15))
(gr_line (start 77.46746 69.84999999999999) (end 77.47 69.84999999999999)(layer Edge.Cuts) (width 0.15))
(gr_line (start 77.47 69.84746) (end 77.47 69.84999999999999)(layer Edge.Cuts) (width 0.15))
(gr_circle (center 69.84999999999999 194.31) (end 69.84999999999999 194.31)(layer Edge.Cuts) (width 0.15))
(gr_line (start 69.84746 194.31) (end 69.84999999999999 194.31)(layer Edge.Cuts) (width 0.15))
(gr_line (start 69.84999999999999 194.30746) (end 69.84999999999999 194.31)(layer Edge.Cuts) (width 0.15))
(gr_circle (center 69.84999999999999 194.31) (end 69.84999999999999 194.31)(layer Edge.Cuts) (width 0.15))
(gr_line (start 69.84746 194.31) (end 69.84999999999999 194.31)(layer Edge.Cuts) (width 0.15))
(gr_line (start 69.84999999999999 194.30746) (end 69.84999999999999 194.31)(layer Edge.Cuts) (width 0.15))
(gr_circle (center 69.84999999999999 194.31) (end 69.84999999999999 194.31)(layer Edge.Cuts) (width 0.15))
(gr_line (start 69.84746 194.31) (end 69.84999999999999 194.31)(layer Edge.Cuts) (width 0.15))
(gr_line (start 69.84999999999999 194.30746) (end 69.84999999999999 194.31)(layer Edge.Cuts) (width 0.15))
(gr_circle (center 69.84999999999999 194.31) (end 69.84999999999999 194.31)(layer Edge.Cuts) (width 0.15))
(gr_line (start 69.84746 194.31) (end 69.84999999999999 194.31)(layer Edge.Cuts) (width 0.15))
(gr_line (start 69.84999999999999 194.30746) (end 69.84999999999999 194.31)(layer Edge.Cuts) (width 0.15))
(gr_circle (center 69.84999999999999 194.31) (end 69.84999999999999 194.31)(layer Edge.Cuts) (width 0.15))
(gr_line (start 69.84746 194.31) (end 69.84999999999999 194.31)(layer Edge.Cuts) (width 0.15))
(gr_line (start 69.84999999999999 194.30746) (end 69.84999999999999 194.31)(layer Edge.Cuts) (width 0.15))
(gr_circle (center 260.35 121.92) (end 260.35 121.92)(layer Edge.Cuts) (width 0.15))
(gr_line (start 260.34746 121.92) (end 260.35 121.92)(layer Edge.Cuts) (width 0.15))
(gr_line (start 260.35 121.91746) (end 260.35 121.92)(layer Edge.Cuts) (width 0.15))
(gr_line (start 53.1622 66.0146) (end 53.1622 65.8622)(layer Edge.Cuts) (width 0.15))
(gr_line (start 59.99988 203.99756) (end 59.99988 59.99988)(layer Edge.Cuts) (width 0.15))
(gr_line (start 220.99778 203.99756) (end 59.99988 203.99756)(layer Edge.Cuts) (width 0.15))
(gr_line (start 220.99778 59.99988) (end 220.99778 203.99756)(layer Edge.Cuts) (width 0.15))
(gr_line (start 59.99988 59.99988) (end 220.99778 59.99988)(layer Edge.Cuts) (width 0.15))
(gr_line (start 140.5509 108.16082) (end 140.6398 108.16082)(layer Edge.Cuts) (width 0.15))
(gr_line (start 138.64336 160.1978) (end 138.64336 106.299)(layer Edge.Cuts) (width 0.15))
(gr_line (start 192.74282 160.1978) (end 138.64336 160.1978)(layer Edge.Cuts) (width 0.15))
(gr_line (start 192.74282 106.299) (end 192.74282 160.1978)(layer Edge.Cuts) (width 0.15))
(gr_line (start 138.64336 106.299) (end 192.74282 106.299)(layer Edge.Cuts) (width 0.15))
(gr_line (start 90.89644 97.30231999999999) (end 90.89644 97.30231999999999)(layer F.Mask) (width 1.16))
(gr_line (start 90.89644 97.94240000000001) (end 90.89644 97.94240000000001)(layer F.Mask) (width 1.16))
(gr_line (start 90.89644 98.58248) (end 90.89644 98.58248)(layer F.Mask) (width 1.16))
(gr_line (start 90.89644 99.22256) (end 90.89644 99.22256)(layer F.Mask) (width 1.16))
(gr_line (start 90.89644 99.86264) (end 90.89644 99.86264)(layer F.Mask) (width 1.16))
(gr_line (start 90.89644 100.50272) (end 90.89644 100.50272)(layer F.Mask) (width 1.16))
(gr_line (start 90.89644 101.1428) (end 90.89644 101.1428)(layer F.Mask) (width 1.16))
(gr_line (start 90.89644 104.32288) (end 90.89644 104.32288)(layer F.Mask) (width 1.16))
(gr_line (start 90.89644 102.42296) (end 90.89644 102.42296)(layer F.Mask) (width 1.16))
(gr_line (start 90.89644 103.0605) (end 90.89644 103.0605)(layer F.Mask) (width 1.16))
(gr_line (start 90.89644 103.70058) (end 90.89644 103.70058)(layer F.Mask) (width 1.16))
(gr_line (start 90.89644 104.98074) (end 90.89644 104.98074)(layer F.Mask) (width 1.16))
(gr_line (start 90.89644 105.62082) (end 90.89644 105.62082)(layer F.Mask) (width 1.16))
(gr_line (start 90.89644 106.2609) (end 90.89644 106.2609)(layer F.Mask) (width 1.16))
(gr_line (start 90.89644 106.90098) (end 90.89644 106.90098)(layer F.Mask) (width 1.16))
(gr_line (start 90.89644 107.54106) (end 90.89644 107.54106)(layer F.Mask) (width 1.16))
(gr_line (start 90.89644 108.18114) (end 90.89644 108.18114)(layer F.Mask) (width 1.16))
(gr_line (start 90.89644 101.78288) (end 90.89644 101.78288)(layer F.Mask) (width 1.16))
(gr_line (start 91.83624 101.78288) (end 91.83624 101.78288)(layer F.Mask) (width 1.16))
(gr_line (start 91.83624 108.18114) (end 91.83624 108.18114)(layer F.Mask) (width 1.16))
(gr_line (start 91.83624 107.54106) (end 91.83624 107.54106)(layer F.Mask) (width 1.16))
(gr_line (start 91.83624 106.90098) (end 91.83624 106.90098)(layer F.Mask) (width 1.16))
(gr_line (start 91.83624 106.2609) (end 91.83624 106.2609)(layer F.Mask) (width 1.16))
(gr_line (start 91.83624 105.62082) (end 91.83624 105.62082)(layer F.Mask) (width 1.16))
(gr_line (start 91.83624 104.98074) (end 91.83624 104.98074)(layer F.Mask) (width 1.16))
(gr_line (start 91.83624 103.70058) (end 91.83624 103.70058)(layer F.Mask) (width 1.16))
(gr_line (start 91.83624 103.0605) (end 91.83624 103.0605)(layer F.Mask) (width 1.16))
(gr_line (start 91.83624 102.42296) (end 91.83624 102.42296)(layer F.Mask) (width 1.16))
(gr_line (start 91.83624 104.32288) (end 91.83624 104.32288)(layer F.Mask) (width 1.16))
(gr_line (start 91.83624 101.1428) (end 91.83624 101.1428)(layer F.Mask) (width 1.16))
(gr_line (start 91.83624 100.50272) (end 91.83624 100.50272)(layer F.Mask) (width 1.16))
(gr_line (start 91.83624 99.86264) (end 91.83624 99.86264)(layer F.Mask) (width 1.16))
(gr_line (start 91.83624 99.22256) (end 91.83624 99.22256)(layer F.Mask) (width 1.16))
(gr_line (start 91.83624 98.58248) (end 91.83624 98.58248)(layer F.Mask) (width 1.16))
(gr_line (start 91.83624 97.94240000000001) (end 91.83624 97.94240000000001)(layer F.Mask) (width 1.16))
(gr_line (start 91.83624 97.30231999999999) (end 91.83624 97.30231999999999)(layer F.Mask) (width 1.16))
(gr_line (start 90.83293999999999 124.03582) (end 90.83293999999999 124.03582)(layer F.Mask) (width 1.16))
(gr_line (start 90.83293999999999 124.6759) (end 90.83293999999999 124.6759)(layer F.Mask) (width 1.16))
(gr_line (start 90.83293999999999 125.31598) (end 90.83293999999999 125.31598)(layer F.Mask) (width 1.16))
(gr_line (start 90.83293999999999 125.95606) (end 90.83293999999999 125.95606)(layer F.Mask) (width 1.16))
(gr_line (start 90.83293999999999 126.59614) (end 90.83293999999999 126.59614)(layer F.Mask) (width 1.16))
(gr_line (start 90.83293999999999 127.23622) (end 90.83293999999999 127.23622)(layer F.Mask) (width 1.16))
(gr_line (start 90.83293999999999 127.8763) (end 90.83293999999999 127.8763)(layer F.Mask) (width 1.16))
(gr_line (start 90.83293999999999 131.05638) (end 90.83293999999999 131.05638)(layer F.Mask) (width 1.16))
(gr_line (start 90.83293999999999 129.15646) (end 90.83293999999999 129.15646)(layer F.Mask) (width 1.16))
(gr_line (start 90.83293999999999 129.794) (end 90.83293999999999 129.794)(layer F.Mask) (width 1.16))
(gr_line (start 90.83293999999999 130.43408) (end 90.83293999999999 130.43408)(layer F.Mask) (width 1.16))
(gr_line (start 90.83293999999999 131.71424) (end 90.83293999999999 131.71424)(layer F.Mask) (width 1.16))
(gr_line (start 90.83293999999999 132.35432) (end 90.83293999999999 132.35432)(layer F.Mask) (width 1.16))
(gr_line (start 90.83293999999999 132.9944) (end 90.83293999999999 132.9944)(layer F.Mask) (width 1.16))
(gr_line (start 90.83293999999999 133.63448) (end 90.83293999999999 133.63448)(layer F.Mask) (width 1.16))
(gr_line (start 90.83293999999999 134.27456) (end 90.83293999999999 134.27456)(layer F.Mask) (width 1.16))
(gr_line (start 90.83293999999999 134.91464) (end 90.83293999999999 134.91464)(layer F.Mask) (width 1.16))
(gr_line (start 90.83293999999999 128.51638) (end 90.83293999999999 128.51638)(layer F.Mask) (width 1.16))
(gr_line (start 91.77274 128.51638) (end 91.77274 128.51638)(layer F.Mask) (width 1.16))
(gr_line (start 91.77274 134.91464) (end 91.77274 134.91464)(layer F.Mask) (width 1.16))
(gr_line (start 91.77274 134.27456) (end 91.77274 134.27456)(layer F.Mask) (width 1.16))
(gr_line (start 91.77274 133.63448) (end 91.77274 133.63448)(layer F.Mask) (width 1.16))
(gr_line (start 91.77274 132.9944) (end 91.77274 132.9944)(layer F.Mask) (width 1.16))
(gr_line (start 91.77274 132.35432) (end 91.77274 132.35432)(layer F.Mask) (width 1.16))
(gr_line (start 91.77274 131.71424) (end 91.77274 131.71424)(layer F.Mask) (width 1.16))
(gr_line (start 91.77274 130.43408) (end 91.77274 130.43408)(layer F.Mask) (width 1.16))
(gr_line (start 91.77274 129.794) (end 91.77274 129.794)(layer F.Mask) (width 1.16))
(gr_line (start 91.77274 129.15646) (end 91.77274 129.15646)(layer F.Mask) (width 1.16))
(gr_line (start 91.77274 131.05638) (end 91.77274 131.05638)(layer F.Mask) (width 1.16))
(gr_line (start 91.77274 127.8763) (end 91.77274 127.8763)(layer F.Mask) (width 1.16))
(gr_line (start 91.77274 127.23622) (end 91.77274 127.23622)(layer F.Mask) (width 1.16))
(gr_line (start 91.77274 126.59614) (end 91.77274 126.59614)(layer F.Mask) (width 1.16))
(gr_line (start 91.77274 125.95606) (end 91.77274 125.95606)(layer F.Mask) (width 1.16))
(gr_line (start 91.77274 125.31598) (end 91.77274 125.31598)(layer F.Mask) (width 1.16))
(gr_line (start 91.77274 124.6759) (end 91.77274 124.6759)(layer F.Mask) (width 1.16))
(gr_line (start 91.77274 124.03582) (end 91.77274 124.03582)(layer F.Mask) (width 1.16))
(gr_line (start 76.327 175.768) (end 76.327 175.768)(layer F.Mask) (width 3.416))
(gr_line (start 76.327 173.228) (end 76.327 173.228)(layer F.Mask) (width 3.416))
(gr_line (start 76.327 170.688) (end 76.327 170.688)(layer F.Mask) (width 3.416))
(gr_line (start 76.327 168.148) (end 76.327 168.148)(layer F.Mask) (width 3.416))
(gr_line (start 76.327 165.608) (end 76.327 165.608)(layer F.Mask) (width 3.416))
(gr_line (start 76.327 163.068) (end 76.327 163.068)(layer F.Mask) (width 3.416))
(gr_line (start 76.327 160.528) (end 76.327 160.528)(layer F.Mask) (width 3.416))
(gr_line (start 76.327 157.988) (end 76.327 157.988)(layer F.Mask) (width 3.416))
(gr_line (start 81.407 174.498) (end 81.407 174.498)(layer F.Mask) (width 3.416))
[truncated: 1,627,704 more chars]
