# Supplementary material for: Cost-effective and multifunctional acquisition system for in vitro electrophysiological investigations with multi-electrode arrays
Source: PLoS One. 2019 Mar 25;14(3):e0214017. doi: 10.1371/journal.pone.0214017 (PMC6433224; doi:10.1371/journal.pone.0214017)
Supplement: S3 File — (ZIP) [file pone.0214017.s003.zip]

Archive with 5 entries (4 files):
- Printed Parts/
- Printed Parts/Clamp_for_comb.stl
- Printed Parts/Clamp_for_comb_mirrored.stl
- Printed Parts/Heating_element.stl
- Printed Parts/PCB_support.stl
