# Supplementary material for: Cost-effective and multifunctional acquisition system for in vitro electrophysiological investigations with multi-electrode arrays
Source: PLoS One. 2019 Mar 25;14(3):e0214017. doi: 10.1371/journal.pone.0214017 (PMC6433224; doi:10.1371/journal.pone.0214017)
Supplement: S4 File — (ZIP) [file pone.0214017.s004.zip]

Archive with 7 entries (5 files):
- Electroporation/
- Electroporation/data/
- Electroporation/data/lvanlys.dll
- Electroporation/data/RHD2000lv.dll
- Electroporation/Electroporation.aliases
- Electroporation/Electroporation.exe
- Electroporation/Electroporation.ini
