# Supplementary material for: Cost-effective and multifunctional acquisition system for in vitro electrophysiological investigations with multi-electrode arrays
Source: PLoS One. 2019 Mar 25;14(3):e0214017. doi: 10.1371/journal.pone.0214017 (PMC6433224; doi:10.1371/journal.pone.0214017)
Supplement: S4 File — (ZIP) [file pone.0214017.s004.zip › Electroporation/Electroporation.aliases]

[My Computer]
My Computer="localhost"
